# Supplementary material for: High-throughput mediation analysis of human proteome and metabolome identifies mediators of post-bariatric surgical diabetes control
Source: Nat Commun. 2021 Nov 29;12:6951. doi: 10.1038/s41467-021-27289-2 (PMC8630169; doi:10.1038/s41467-021-27289-2)
Supplement: Supplementary file 3 — Supplementary Data 1 [file 41467_2021_27289_MOESM3_ESM.xlsx]

## Sheet: Demographics
Baseline demographics for subset of participants for whom proteomic & metabolomic data are available at baseline, 3 mo, & 12 mo (n=33)
	DWM (n=15) [Mean (SD)]	RYGB (n=18) [Mean (SD)]
Sex (M/F)	6/9	5/13
Age (years)	51.3 (4.1)	50.5 (8.3)
Race (W/AA/As/NR)	7/7/0/1	13/3/1/1
BMI (kg/m2)	35.8 (3.3)	36.0 (3.6)
Weight (kg)	98.7(16.6)	104.3 (15.8)
T2D duration (years)	8.9 (4.0)	10.9 (6.7)
HbA1c (%)	8.6 (0.8)	8.0 (1.2)
