# Supplementary material for: High-throughput mediation analysis of human proteome and metabolome identifies mediators of post-bariatric surgical diabetes control
Source: Nat Commun. 2021 Nov 29;12:6951. doi: 10.1038/s41467-021-27289-2 (PMC8630169; doi:10.1038/s41467-021-27289-2)
Supplement: Supplementary file 4 — Supplementary Dataset 2 [file 41467_2021_27289_MOESM4_ESM.xlsx]

## Sheet: README
Sheet_name	Sheet_Description
SOMAscan	Log2 (baseline-corrected) averages per arm*time point; statistical comparisons between arms (with and without BMI adjustment) at each post-baseline time point after correcting for baseline (i.e. a difference of differences) with p-values, FDRs, log2 fold-change (FC), and FC; SOMAscan probe annotation
Soma_sig	Baseline-corrected between-group significance and direction (as {-1, 0, 1}, where -1=downregulated; +1=upregulated; 0=nonsignificant) of each protein at each post-baseline time point and annotation for proteins significant anytime
Metabolites	Log2 (baseline-corrected) averages per arm*time point; statistical comparisons between arms (with and without BMI adjustment) at each post-baseline time point after correcting for baseline (i.e. a difference of differences) with p-values, FDRs, log2 fold-change (FC), and FC; metabolite annotation
Met_sig	Baseline-corrected between-group significance and direction (as {-1, 0, 1}, where -1=downregulated; +1=upregulated; 0=nonsignificant) of each metabolite at each post-baseline time point and annotation for metabolites significant anytime
Soma_met_r	Pearson correlation coefficients between baseline-corrected top proteins and metabolites at 3 months, color using Excel Conditional Formatting.
Roast_between_arm	Roast comparing between arms at 3 months after correcting for baseline (i.e. a difference of differences). Columns give number of nodes (metabolites or proteins) in data and the pathway; pathway significance from testing if a pathway is up or down; and pathway "Mixed" significance from testing if a pathway's analytes tend to change without regard to direction (i.e. if analyte changes have a large…
Hitman_soma_HbA1c	Hitman of: arm (E) --> somalogic differences at 3 months from baseline (M) --> difference in HbA1c at 12 months from baseline (Y). EMY.p, EMY.FDR, and EMY.chisq give mediation p-value, FDR, and chi-square value on 1 df (greater is more signif). EM describes arm --> soma; MY describes soma --> A1c.
Hitman_met_HbA1c	Hitman of: arm (E) --> metabolomic differences at 3 months from baseline (M) --> difference in HbA1c at 12 months from baseline (Y). EMY.p, EMY.FDR, and EMY.chisq give mediation p-value, FDR, and chi-square value on 1 df (greater is more signif). EM describes arm --> met; MY describes met --> A1c.
Hitman_clin_HbA1c	Hitman of: arm (E) --> clinical differences at 3 months from baseline (M) --> difference in HbA1c at 12 months from baseline (Y). EMY.p, EMY.FDR, and EMY.chisq give mediation p-value, FDR, and chi-square value on 1 df (greater is more signif). EM describes arm --> clinical; MY describes Clnical --> A1c.
Hitman_soma_dins030	Hitman of: arm (E) --> somalogic differences at 3 months from baseline (M) --> difference in insulin secretion change (dins030) at 12 months from baseline (Y). EMY.p, EMY.FDR, and EMY.chisq give mediation p-value, FDR, and chi-square value on 1 df (greater is more signif). EM describes arm --> soma; MY describes soma --> dins030.
Hitman_met_dins030	Hitman of: arm (E) --> metabolomic differences at 3 months from baseline (M) --> difference in dins030 at 12 months from baseline (Y). EMY.p, EMY.FDR, and EMY.chisq give mediation p-value, FDR, and chi-square value on 1 df (greater is more signif). EM describes arm --> met; MY describes met --> dins030.
Hitman_soma_homair	Hitman of: arm (E) --> somalogic differences at 3 months from baseline (M) --> difference in homair at 12 months from baseline (Y). EMY.p, EMY.FDR, and EMY.chisq give mediation p-value, FDR, and chi-square value on 1 df (greater is more signif). EM describes arm --> soma; MY describes soma --> homair.
Hitman_met_homair	Hitman of: arm (E) --> metabolomic differences at 3 months from baseline (M) --> difference in homair at 12 months from baseline (Y). EMY.p, EMY.FDR, and EMY.chisq give mediation p-value, FDR, and chi-square value on 1 df (greater is more signif). EM describes arm --> met; MY describes met --> homair.
Hitman_CAMERA_homair	CAMERA pathway analysis of Hitman EMY.chisq scores. Columns give number of analytes from dataset in pathway, and pathway direction, p-value, and FDR.

## Sheet: SOMAscan
	DWM_0.avg	DWM_3.avg	DWM_12.avg	DWM_24.avg	DWM_36.avg	RYGB_0.avg	RYGB_3.avg	RYGB_12.avg	RYGB_24.avg	RYGB_36.avg	RYGBvsDWMat0mo.p	RYGBvsDWMat0mo.FDR	RYGBvsDWMat0mo.logFC	RYGBvsDWMat0mo.FC	RYGBvsDWMat3mo.p	RYGBvsDWMat3mo.FDR	RYGBvsDWMat3mo.logFC	RYGBvsDWMat3mo.FC	RYGBvsDWMat12mo.p	RYGBvsDWMat12mo.FDR	RYGBvsDWMat12mo.logFC	RYGBvsDWMat12mo.FC	RYGBvsDWMat24mo.p	RYGBvsDWMat24mo.FDR	RYGBvsDWMat24mo.logFC	RYGBvsDWMat24mo.FC	RYGBvsDWMat36mo.p	RYGBvsDWMat36mo.FDR	RYGBvsDWMat36mo.logFC	RYGBvsDWMat36mo.FC	RYGBvsDWMat3mo_bmi.p	RYGBvsDWMat3mo_bmi.FDR	RYGBvsDWMat3mo_bmi.logFC	RYGBvsDWMat3mo_bmi.FC	RYGBvsDWMat12mo_bmi.p	RYGBvsDWMat12mo_bmi.FDR	RYGBvsDWMat12mo_bmi.logFC	RYGBvsDWMat12mo_bmi.FC	RYGBvsDWMat24mo_bmi.p	RYGBvsDWMat24mo_bmi.FDR	RYGBvsDWMat24mo_bmi.logFC	RYGBvsDWMat24mo_bmi.FC	RYGBvsDWMat36mo_bmi.p	RYGBvsDWMat36mo_bmi.FDR	RYGBvsDWMat36mo_bmi.logFC	RYGBvsDWMat36mo_bmi.FC	SeqId	SomaId	TargetFullName
SL004660	10.9	11	11	10.9	10.9	11	11.8	12.2	12	11.8	0.809	0.997	0.0366	1.03	2.02e-06	0.000762	0.775	1.71	3.34e-11	3.77e-08	1.19	2.28	9.89e-08	0.000112	1.11	2.15	5.83e-05	0.011	0.851	1.8	1.11e-05	0.00416	0.697	1.62	0.000254	0.0814	0.778	1.71	0.00638	0.45	0.662	1.58	0.0621	0.865	0.447	1.36	3415-61_2	SL004660	Bone sialoprotein 2
SL000466	14	14.4	14.1	14.2	14.1	14.1	15	15.2	15.2	15.2	0.891	0.997	0.0247	1.02	0.000177	0.0333	0.647	1.57	1.66e-08	9.38e-06	1.06	2.09	6.55e-07	0.00037	1.11	2.15	3.91e-06	0.0021	1.07	2.09	0.00105	0.148	0.52	1.43	0.0675	0.897	0.388	1.31	0.127	0.957	0.374	1.3	0.099	0.971	0.402	1.32	2570-72_5	SL000466	Insulin-like growth factor-binding protein 2
SL008574	12.3	12.3	12.5	12.6	12.4	12.4	12.7	13.4	13.4	13.1	0.777	0.997	0.058	1.04	0.0202	0.57	0.339	1.26	1.49e-07	5.59e-05	0.842	1.79	1.78e-05	0.00491	0.81	1.75	0.000452	0.0395	0.684	1.61	0.0058	0.312	0.401	1.32	1.98e-08	2.24e-05	1.17	2.25	8.45e-07	0.000954	1.17	2.24	1.55e-05	0.0149	1.01	2.01	5358-3_3	SL008574	Osteomodulin
SL006694	14.1	14	14.2	14.1	14.1	14.2	13.3	13.8	13.9	13.6	0.4	0.997	0.147	1.11	1.43e-08	1.62e-05	-0.817	-1.76	0.000137	0.0119	-0.553	-1.47	0.00541	0.191	-0.478	-1.39	0.00668	0.277	-0.487	-1.4	8.19e-08	9.25e-05	-0.761	-1.69	0.161	0.975	-0.254	-1.19	0.465	0.957	-0.153	-1.11	0.355	0.996	-0.193	-1.14	3604-6_4	SL006694	Beta-Ala-His dipeptidase
SL010458	9.44	9.57	9.56	9.46	9.46	9.55	10.1	10.1	10.1	9.95	0.28	0.997	0.115	1.08	3.02e-05	0.00853	0.434	1.35	9.88e-05	0.0103	0.421	1.34	1.04e-05	0.00391	0.58	1.49	0.00736	0.277	0.359	1.28	0.000159	0.045	0.379	1.3	0.33	0.975	0.129	1.09	0.0893	0.957	0.261	1.2	0.645	0.996	0.0702	1.05	3805-16_2	SL010458	Endothelial cell-specific molecule 1
SL005102	10.4	10.7	10.7	10.7	10.6	10.7	11.6	11.8	11.6	11.7	0.281	0.997	0.268	1.2	0.000436	0.0547	0.633	1.55	1.14e-05	0.00184	0.839	1.79	3.93e-05	0.00633	0.941	1.92	0.00104	0.0651	0.775	1.71	0.00206	0.232	0.534	1.45	0.177	0.975	0.312	1.24	0.17	0.957	0.367	1.29	0.337	0.996	0.255	1.19	4929-55_1	SL005102	Sex hormone-binding globulin
SL005168	10.1	9.83	10	9.89	9.86	10.2	9.58	9.55	9.67	9.49	0.257	0.997	0.148	1.11	0.00099	0.102	-0.404	-1.32	2.17e-06	0.000613	-0.624	-1.54	0.0024	0.108	-0.467	-1.38	0.00133	0.0748	-0.518	-1.43	0.00474	0.297	-0.33	-1.26	0.14	0.975	-0.231	-1.17	0.828	0.979	-0.0393	-1.03	0.468	0.996	-0.131	-1.09	2948-58_2	SL005168	Growth hormone receptor
SL000462	9.15	9.25	9.26	8.86	8.92	9.16	9.52	10.1	9.95	9.99	0.98	0.997	0.00615	1	0.228	0.733	0.265	1.2	0.000574	0.0324	0.811	1.75	2.17e-05	0.00491	1.22	2.33	5.58e-06	0.0021	1.37	2.59	0.607	0.822	0.105	1.08	0.899	0.989	-0.0354	-1.02	0.356	0.957	0.298	1.23	0.0953	0.971	0.538	1.45	2771-35_2	SL000462	Insulin-like growth factor-binding protein 1
SL000415	15.8	15.8	15.8	15.8	15.7	15.9	15.8	15.7	15.7	15.6	0.109	0.997	0.0777	1.06	0.0822	0.733	-0.0706	-1.05	7.25e-05	0.0102	-0.173	-1.13	0.00028	0.0288	-0.19	-1.14	1.32e-05	0.00374	-0.242	-1.18	0.18	0.685	-0.0539	-1.04	0.121	0.956	-0.0847	-1.06	0.14	0.957	-0.0933	-1.07	0.0152	0.634	-0.154	-1.11	4159-130_1	SL000415	Complement factor H
SL000311	11.6	11.6	11.6	11.6	11.7	11.7	11.6	11.5	11.5	11.5	0.26	0.997	0.0521	1.04	0.546	0.792	-0.0235	-1.02	0.0001	0.0103	-0.164	-1.12	0.000395	0.0343	-0.178	-1.13	2.26e-06	0.0021	-0.255	-1.19	0.848	0.937	-0.00737	-1.01	0.137	0.975	-0.0782	-1.06	0.161	0.957	-0.0852	-1.06	0.00553	0.347	-0.17	-1.13	3590-8_3	SL000311	Complement C1s subcomponent
SL000573	15.1	15.2	15.2	15.2	15.1	15.1	14.9	14.8	14.8	14.7	0.779	0.997	-0.0295	-1.02	0.00608	0.298	-0.264	-1.2	3.18e-06	0.000718	-0.483	-1.4	0.000595	0.0448	-0.419	-1.34	0.00328	0.161	-0.373	-1.29	0.0167	0.569	-0.228	-1.17	0.0218	0.682	-0.297	-1.23	0.146	0.957	-0.216	-1.16	0.201	0.996	-0.189	-1.14	2474-54_5	SL000573	Serum amyloid P-component
SL000522	9.88	9.82	9.73	9.89	9.45	9.74	10.6	10.3	10.6	10.3	0.545	0.997	-0.137	-1.1	1.55e-06	0.000762	0.93	1.9	0.00282	0.114	0.586	1.5	0.00119	0.0681	0.767	1.7	0.00956	0.317	0.637	1.55	2.92e-06	0.00165	0.919	1.89	0.0389	0.814	0.53	1.44	0.0176	0.556	0.707	1.63	0.0488	0.862	0.582	1.5	4496-60_2	SL000522	Macrophage metalloelastase
SL000320	14.8	14.7	14.6	14.9	14.7	14.8	14.6	14.2	14.2	14	0.668	0.997	0.0642	1.05	0.221	0.733	-0.183	-1.14	0.00145	0.0713	-0.506	-1.42	3.79e-05	0.00633	-0.8	-1.74	0.000207	0.0234	-0.749	-1.68	0.366	0.703	-0.135	-1.1	0.213	0.975	-0.253	-1.19	0.0267	0.686	-0.525	-1.44	0.0342	0.839	-0.499	-1.41	2851-63_3	SL000320	C5a anaphylatoxin
SL004258	10.7	10.7	10.8	10.8	10.8	11	11.1	11.6	11.7	11.7	0.0874	0.997	0.309	1.24	0.611	0.827	0.0662	1.05	0.000563	0.0324	0.481	1.4	9.18e-05	0.013	0.661	1.58	0.00029	0.0298	0.638	1.56	0.848	0.937	-0.0235	-1.02	0.967	0.997	0.00686	1	0.453	0.957	0.145	1.11	0.376	0.996	0.17	1.13	3554-24_1	SL004258	Adiponectin
SL000498	14	13.2	13.5	13.6	13.1	14.2	13.2	12.6	12.9	12.7	0.436	0.997	0.246	1.19	0.326	0.733	-0.247	-1.19	8.42e-06	0.00159	-1.22	-2.33	0.000929	0.0583	-1.07	-2.1	0.00352	0.166	-0.983	-1.98	0.987	0.993	-0.00352	-1	0.821	0.984	0.0667	1.05	0.329	0.957	0.333	1.26	0.394	0.996	0.289	1.22	2575-5_5	SL000498	Leptin
SL000414	14.5	14.6	14.6	14.6	14.5	14.7	14.8	14.6	14.5	14.4	0.0041	0.997	0.193	1.14	0.801	0.921	-0.0133	-1.01	0.00064	0.0333	-0.192	-1.14	0.000245	0.0277	-0.25	-1.19	9.89e-05	0.016	-0.279	-1.21	0.602	0.822	-0.0276	-1.02	0.000288	0.0814	-0.268	-1.2	0.000109	0.0618	-0.332	-1.26	3.93e-05	0.0149	-0.353	-1.28	4129-72_1	SL000414	Complement factor B
SL003328	15.6	15.6	15.6	15.5	15.6	15.6	15.5	15.5	15.5	15.4	0.317	0.997	0.0543	1.04	0.00789	0.343	-0.138	-1.1	0.000478	0.03	-0.192	-1.14	0.00487	0.177	-0.184	-1.14	0.00063	0.0474	-0.236	-1.18	0.0149	0.554	-0.128	-1.09	0.0527	0.834	-0.137	-1.1	0.126	0.957	-0.125	-1.09	0.0259	0.792	-0.182	-1.13	2567-5_6	SL003328	Complement factor I
SL004466	12.2	12.1	12.2	12.1	12.1	12.2	12	11.9	12	11.9	0.484	0.997	0.0676	1.05	0.00525	0.292	-0.191	-1.14	9.96e-05	0.0103	-0.283	-1.22	0.00673	0.212	-0.233	-1.18	0.00789	0.278	-0.239	-1.18	0.00271	0.255	-0.208	-1.15	9.96e-05	0.0562	-0.371	-1.29	0.00249	0.353	-0.329	-1.26	0.00263	0.216	-0.326	-1.25	3316-58_1	SL004466	Heparin cofactor 2
SL004337	11.7	11.7	11.8	11.8	11.1	11.6	12.1	12.4	12.8	12.8	0.605	0.997	-0.135	-1.1	0.0458	0.733	0.59	1.51	0.0102	0.237	0.798	1.74	0.00914	0.224	0.975	1.97	2.06e-05	0.00466	1.71	3.27	0.0322	0.685	0.642	1.56	0.00866	0.682	1.07	2.11	0.00707	0.469	1.28	2.42	3.95e-05	0.0149	1.98	3.95	2762-30_2	SL004337	Fibroblast growth factor 19
SL004712	11.9	12.1	12	12	12.2	11.7	12.2	12.2	12.1	12.2	0.176	0.997	-0.124	-1.09	0.00965	0.394	0.245	1.19	0.000229	0.0173	0.371	1.29	0.000877	0.0583	0.401	1.32	0.247	0.806	0.143	1.1	0.0172	0.569	0.228	1.17	0.0307	0.771	0.281	1.21	0.0438	0.867	0.303	1.23	0.716	0.996	0.054	1.04	3516-60_2	SL004712	Stromal cell-derived factor 1
SL000250	10.9	10.9	11	10.9	10.9	10.9	10.8	10.8	10.8	10.8	0.74	0.997	0.0191	1.01	0.00464	0.291	-0.147	-1.11	0.00244	0.102	-0.165	-1.12	0.00216	0.106	-0.201	-1.15	0.0147	0.4	-0.166	-1.12	0.00457	0.297	-0.15	-1.11	0.0118	0.682	-0.18	-1.13	0.0086	0.485	-0.218	-1.16	0.0274	0.797	-0.181	-1.13	3024-18_2	SL000250	Alpha-2-antiplasmin
SL014289	9.3	9.39	9.38	9.47	9.53	9.43	9.39	9.34	9.38	9.31	0.362	0.997	0.133	1.1	0.045	0.733	-0.132	-1.1	0.0179	0.321	-0.163	-1.12	0.00776	0.216	-0.222	-1.17	0.000193	0.0234	-0.33	-1.26	0.0372	0.685	-0.139	-1.1	0.0254	0.716	-0.204	-1.15	0.0119	0.533	-0.266	-1.2	0.000519	0.0733	-0.37	-1.29	5097-14_3	SL014289	Killer cell immunoglobulin-like receptor 3DS1
SL000021	7.42	7.3	7.72	7.38	7.77	7.45	7.14	6.67	6.93	6.73	0.898	0.997	0.033	1.02	0.524	0.776	-0.192	-1.14	0.000133	0.0119	-1.24	-2.36	0.107	0.706	-0.613	-1.53	0.000455	0.0395	-1.43	-2.69	0.645	0.835	-0.141	-1.1	0.0208	0.682	-0.968	-1.96	0.508	0.957	-0.318	-1.25	0.0165	0.634	-1.16	-2.23	4883-56_2	SL000021	Insulin
SL018548	11.4	11.7	11.6	11.7	11.6	11.5	12.1	11.9	11.9	11.7	0.85	0.997	0.0189	1.01	7.49e-05	0.0169	0.391	1.31	0.00426	0.16	0.29	1.22	0.062	0.617	0.226	1.17	0.564	0.911	0.0726	1.05	0.000445	0.101	0.32	1.25	0.462	0.975	-0.0886	-1.06	0.18	0.957	-0.187	-1.14	0.0312	0.839	-0.302	-1.23	4153-11_2	SL018548	Alpha-1-antichymotrypsin complex
SL003324	12.6	12.5	12.6	12.5	12.6	12.7	12.4	12.4	12.5	12.4	0.222	0.997	0.0984	1.07	0.00756	0.342	-0.193	-1.14	0.00023	0.0173	-0.283	-1.22	0.208	0.855	-0.113	-1.08	0.0268	0.472	-0.21	-1.16	0.00687	0.325	-0.199	-1.15	0.00183	0.344	-0.313	-1.24	0.199	0.957	-0.147	-1.11	0.0358	0.859	-0.24	-1.18	3077-66_2	SL003324	Coagulation factor Xa
SL004782	9.43	9.42	9.31	9.34	9.2	9.52	10	9.9	9.95	9.64	0.567	0.997	0.0987	1.07	0.00358	0.238	0.486	1.4	0.00534	0.188	0.485	1.4	0.00831	0.216	0.552	1.47	0.05	0.535	0.426	1.34	0.00786	0.341	0.446	1.36	0.221	0.975	0.276	1.21	0.214	0.957	0.324	1.25	0.398	0.996	0.219	1.16	5036-50_1	SL004782	Tumor necrosis factor-inducible gene 6 protein
SL000051	15.8	15.5	15.6	15.8	15.3	15.9	15.6	14.6	14.9	13.9	0.902	0.997	0.0431	1.03	0.96	0.985	-0.0155	-1.01	0.000649	0.0333	-1.14	-2.2	0.0877	0.643	-0.671	-1.59	0.000555	0.0448	-1.45	-2.73	0.916	0.958	0.0334	1.02	0.0424	0.826	-0.877	-1.84	0.432	0.957	-0.389	-1.31	0.0168	0.634	-1.19	-2.29	4337-49_2	SL000051	C-reactive protein
SL000383	9.26	9.46	9.52	9.53	9.19	9.19	8.93	8.75	8.92	8.78	0.758	0.997	-0.0683	-1.05	0.012	0.42	-0.46	-1.38	0.000277	0.0196	-0.707	-1.63	0.027	0.412	-0.508	-1.42	0.179	0.709	-0.321	-1.25	0.0499	0.685	-0.338	-1.26	0.797	0.98	-0.0598	-1.04	0.463	0.957	0.197	1.15	0.236	0.996	0.318	1.25	2670-67_4	SL000383	Creatine kinase M-type
SL004652	11.2	11.2	11.2	11.2	11	11.2	11.4	11.5	11.5	11.3	0.982	0.997	-0.00223	-1	0.0357	0.655	0.227	1.17	0.00238	0.102	0.346	1.27	0.0072	0.212	0.367	1.29	0.0186	0.453	0.335	1.26	0.0377	0.685	0.228	1.17	0.0175	0.682	0.356	1.28	0.0291	0.714	0.377	1.3	0.0451	0.862	0.344	1.27	2848-2_2	SL004652	Wnt inhibitory factor 1
SL004120	10.7	10.6	10.6	10.7	10.7	10.6	10.7	10.7	10.8	10.7	0.253	0.997	-0.0975	-1.07	0.0991	0.733	0.103	1.07	0.00998	0.237	0.17	1.12	0.00634	0.211	0.216	1.16	0.00225	0.115	0.255	1.19	0.16	0.685	0.0883	1.06	0.278	0.975	0.0926	1.07	0.179	0.957	0.133	1.1	0.0702	0.933	0.179	1.13	3606-2_5	SL004120	Discoidin domain-containing receptor 2
SL010378	10.7	10.3	10.5	10.6	10.5	11.1	10.5	10.5	10.4	10.2	0.0169	0.997	0.452	1.37	0.139	0.733	-0.221	-1.17	0.00701	0.214	-0.426	-1.34	0.0231	0.385	-0.43	-1.35	0.00783	0.278	-0.529	-1.44	0.289	0.693	-0.156	-1.11	0.674	0.975	-0.0841	-1.06	0.804	0.977	-0.0575	-1.04	0.407	0.996	-0.191	-1.14	3220-40_2	SL010378	Proto-oncogene tyrosine-protein kinase receptor Ret
SL004672	12.2	12.2	12.2	12.2	12	12	12.2	12.2	12.4	12.1	0.166	0.997	-0.158	-1.12	0.0253	0.603	0.218	1.16	0.0341	0.447	0.215	1.16	0.00841	0.216	0.324	1.25	0.0221	0.472	0.293	1.23	0.0545	0.685	0.187	1.14	0.68	0.975	0.0541	1.04	0.33	0.957	0.148	1.11	0.376	0.996	0.134	1.1	2665-26_2	SL004672	Tumor necrosis factor receptor superfamily member 17
SL000249	8.97	9.06	9.06	9.08	9.31	8.98	9.39	9.19	9.17	9.15	0.958	0.997	0.00545	1	0.000398	0.0547	0.323	1.25	0.127	0.783	0.142	1.1	0.0143	0.299	0.277	1.21	0.686	0.92	-0.0471	-1.03	0.0023	0.236	0.255	1.19	0.0554	0.834	-0.215	-1.16	0.384	0.957	-0.112	-1.08	0.00227	0.213	-0.4	-1.32	3580-25_8	SL000249	Alpha-1-antitrypsin
SL008309	15.1	15.1	15	15.1	14.9	14.9	15.1	15.1	15.2	15	0.116	0.997	-0.148	-1.11	0.0332	0.636	0.151	1.11	0.00823	0.227	0.197	1.15	0.0176	0.335	0.213	1.16	0.0479	0.528	0.185	1.14	0.0769	0.685	0.125	1.09	0.546	0.975	0.0576	1.04	0.584	0.957	0.0604	1.04	0.67	0.996	0.0468	1.03	5118-74_2	SL008309	Reticulon-4
SL003187	10.1	10.1	9.96	9.97	10	10.2	10.7	10.2	10.4	10.2	0.734	0.997	0.0521	1.04	0.000363	0.0547	0.571	1.49	0.15	0.817	0.235	1.18	0.0239	0.385	0.447	1.36	0.436	0.877	0.16	1.12	0.000591	0.11	0.559	1.47	0.426	0.975	0.172	1.13	0.131	0.957	0.378	1.3	0.696	0.996	0.097	1.07	3508-78_3	SL003187	C-C motif chemokine 22
SL000360	12.5	12.4	12.5	12.3	12.5	12.6	12.2	12.3	12.3	12.3	0.575	0.997	0.0446	1.03	0.0218	0.589	-0.182	-1.13	0.00234	0.102	-0.254	-1.19	0.147	0.8	-0.144	-1.1	0.0425	0.519	-0.211	-1.16	0.0428	0.685	-0.161	-1.12	0.174	0.975	-0.146	-1.11	0.833	0.979	-0.0261	-1.02	0.398	0.996	-0.105	-1.08	4878-3_1	SL000360	Coagulation Factor X
SL010375	12.5	12.1	12.5	12.2	12.4	12.1	11.1	11.6	11.6	11.4	0.228	0.997	-0.321	-1.25	0.00126	0.118	-0.636	-1.55	0.0128	0.27	-0.508	-1.42	0.15	0.805	-0.351	-1.28	0.16	0.672	-0.358	-1.28	0.00555	0.312	-0.526	-1.44	0.767	0.98	0.0749	1.05	0.332	0.957	0.285	1.22	0.456	0.996	0.218	1.16	3212-30_3	SL010375	Neutral ceramidase
SL001998	15.7	15.6	15.6	15.6	15.7	15.7	15.5	15.3	15.5	15.4	0.98	0.997	0.00243	1	0.189	0.733	-0.105	-1.08	0.000461	0.03	-0.3	-1.23	0.203	0.855	-0.128	-1.09	0.032	0.472	-0.228	-1.17	0.188	0.685	-0.107	-1.08	0.00547	0.682	-0.312	-1.24	0.271	0.957	-0.141	-1.1	0.0619	0.865	-0.239	-1.18	3336-50_1	SL001998	Tissue factor pathway inhibitor
SL009400	10.7	10.7	10.7	10.8	10.7	10.7	10.8	10.9	11	10.9	0.649	0.997	-0.047	-1.03	0.055	0.733	0.176	1.13	0.0103	0.237	0.247	1.19	0.0147	0.302	0.282	1.22	0.0441	0.519	0.243	1.18	0.0772	0.685	0.164	1.12	0.139	0.975	0.186	1.14	0.138	0.957	0.216	1.16	0.207	0.996	0.183	1.14	3362-61_2	SL009400	Chordin-like protein 1
SL010457	9.02	9.04	8.97	8.92	8.85	9.13	9.14	9.26	9.26	9.06	0.206	0.997	0.102	1.07	0.976	0.988	-0.00195	-1	0.00654	0.214	0.184	1.14	0.00134	0.0722	0.262	1.2	0.142	0.656	0.123	1.09	0.558	0.794	-0.0362	-1.03	0.977	0.997	0.00241	1	0.505	0.957	0.0647	1.05	0.566	0.996	-0.0555	-1.04	3305-6_1	SL010457	Delta-like protein 4
SL003643	12.8	12.9	12.8	12.8	12.6	12.9	13	13.1	13	13	0.231	0.997	0.126	1.09	0.87	0.942	-0.0163	-1.01	0.0239	0.38	0.238	1.18	0.0812	0.643	0.221	1.17	0.000701	0.0494	0.457	1.37	0.636	0.83	-0.0475	-1.03	0.59	0.975	0.0733	1.05	0.796	0.977	0.0406	1.03	0.0628	0.865	0.294	1.23	4911-49_2	SL003643	Glutathione S-transferase P
SL008588	13.2	13.2	13.1	13.1	13	13.3	13.3	13.4	13.3	13.3	0.748	0.997	0.0222	1.02	0.24	0.733	0.0916	1.07	0.00344	0.134	0.242	1.18	0.0526	0.591	0.191	1.14	0.0149	0.4	0.252	1.19	0.435	0.733	0.0603	1.04	0.467	0.975	0.0763	1.05	0.932	0.991	0.0104	1.01	0.463	0.996	0.0887	1.06	3642-4_1	SL008588	SLAM family member 5
SL005196	10.4	10.4	10.4	10.5	10.4	10.3	10.5	10.5	10.7	10.4	0.355	0.997	-0.0879	-1.06	0.0256	0.603	0.205	1.15	0.0139	0.28	0.237	1.18	0.013	0.28	0.288	1.22	0.114	0.61	0.19	1.14	0.0298	0.685	0.203	1.15	0.073	0.916	0.227	1.17	0.0584	0.909	0.278	1.21	0.215	0.996	0.18	1.13	2999-6_2	SL005196	Limbic system-associated membrane protein
SL006114	10.4	10.4	10.4	10.5	10.4	10.4	10.5	10.6	10.7	10.7	0.717	0.997	-0.0384	-1.03	0.047	0.733	0.194	1.14	0.00819	0.227	0.271	1.21	0.0197	0.352	0.287	1.22	0.082	0.586	0.223	1.17	0.05	0.685	0.195	1.14	0.0405	0.825	0.276	1.21	0.0604	0.909	0.293	1.22	0.141	0.996	0.228	1.17	2590-69_4	SL006114	Tyrosine-protein kinase transmembrane receptor ROR1
SL004080	9.11	9.04	9.03	9.24	8.97	9.08	9.28	9.36	9.57	9.22	0.818	0.997	-0.0326	-1.02	0.0541	0.733	0.273	1.21	0.00674	0.214	0.405	1.32	0.0289	0.429	0.391	1.31	0.0608	0.557	0.35	1.27	0.0864	0.685	0.246	1.19	0.179	0.975	0.261	1.2	0.297	0.957	0.234	1.18	0.352	0.996	0.208	1.16	4859-6_1	SL004080	Bone morphogenetic protein receptor type-1A
SL004060	13.9	14	13.9	14	14	13.9	13.9	13.7	13.9	13.6	0.907	0.997	-0.0164	-1.01	0.581	0.813	-0.0513	-1.04	0.0729	0.629	-0.176	-1.13	0.0183	0.335	-0.279	-1.21	0.00168	0.0905	-0.393	-1.31	0.59	0.815	-0.051	-1.04	0.179	0.975	-0.174	-1.13	0.0643	0.909	-0.277	-1.21	0.00931	0.535	-0.391	-1.31	3611-70_4	SL004060	Endothelin-converting enzyme 1
SL000523	9.09	9.09	9.2	9.13	9.06	9.18	9.42	9.5	9.51	9.25	0.446	0.997	0.0963	1.07	0.0117	0.42	0.238	1.18	0.0447	0.511	0.197	1.15	0.00731	0.212	0.319	1.25	0.272	0.835	0.135	1.1	0.0268	0.685	0.209	1.16	0.731	0.975	0.0437	1.03	0.302	0.957	0.152	1.11	0.909	0.996	-0.0166	-1.01	4925-54_2	SL000523	Collagenase 3
SL007181	12	11.9	11.9	12	12	12.1	11.8	11.8	11.5	11.9	0.666	0.997	0.0625	1.04	0.323	0.733	-0.162	-1.12	0.128	0.783	-0.262	-1.2	0.000519	0.0418	-0.733	-1.66	0.0767	0.586	-0.384	-1.3	0.333	0.699	-0.161	-1.12	0.254	0.975	-0.259	-1.2	0.00606	0.45	-0.73	-1.66	0.145	0.996	-0.381	-1.3	5260-80_3	SL007181	Non-receptor tyrosine-protein kinase TYK2
SL005156	10.1	10	9.91	10.2	9.73	10.1	10.1	10.3	10.4	10.1	0.766	0.997	-0.0461	-1.03	0.276	0.733	0.157	1.11	0.00479	0.174	0.431	1.35	0.0311	0.438	0.394	1.31	0.0302	0.472	0.414	1.33	0.463	0.748	0.105	1.08	0.413	0.975	0.16	1.12	0.664	0.964	0.0981	1.07	0.515	0.996	0.146	1.11	2944-66_2	SL005156	Neuroblastoma suppressor of tumorigenicity 1
SL010465	13	13	13	13	12.8	12.9	13	13.1	13.2	12.9	0.166	0.997	-0.148	-1.11	0.0225	0.589	0.229	1.17	0.0279	0.41	0.23	1.17	0.0307	0.438	0.272	1.21	0.0494	0.535	0.258	1.2	0.0152	0.554	0.247	1.19	0.0181	0.682	0.326	1.25	0.0182	0.556	0.377	1.3	0.026	0.792	0.354	1.28	3325-2_2	SL010465	Matrilin-2
SL000049	12.4	12.4	12.5	12.4	12.4	12.5	12.4	12.3	12.3	12.3	0.707	0.997	0.0231	1.02	0.34	0.733	-0.0561	-1.04	0.00163	0.0766	-0.198	-1.15	0.0889	0.643	-0.126	-1.09	0.0315	0.472	-0.168	-1.12	0.443	0.737	-0.0457	-1.03	0.0799	0.949	-0.143	-1.1	0.478	0.957	-0.0664	-1.05	0.224	0.996	-0.113	-1.08	2700-56_2	SL000049	Vitamin K-dependent protein S
SL010450	9.03	9.03	9.02	8.91	8.99	9.11	9.26	9.23	9.3	9.19	0.256	0.997	0.0802	1.06	0.0234	0.589	0.154	1.11	0.102	0.723	0.115	1.08	0.00167	0.0856	0.271	1.21	0.56	0.911	0.0515	1.04	0.033	0.685	0.147	1.11	0.395	0.975	0.0788	1.06	0.0326	0.736	0.231	1.17	0.885	0.996	0.0154	1.01	3292-75_1	SL010450	CD48 antigen
SL012740	8.58	8.67	8.56	8.67	8.69	8.54	8.5	8.44	8.28	8.6	0.616	0.997	-0.0371	-1.03	0.108	0.733	-0.13	-1.09	0.207	0.878	-0.106	-1.08	0.000371	0.0343	-0.37	-1.29	0.339	0.873	-0.101	-1.07	0.137	0.685	-0.122	-1.09	0.563	0.975	-0.0642	-1.05	0.0128	0.533	-0.324	-1.25	0.641	0.996	-0.0595	-1.04	4533-76_2	SL012740	A disintegrin and metalloproteinase with thrombospondin motifs 15
SL004804	10.7	10.6	10.6	10.5	10.3	10.5	10.6	10.7	10.7	10.6	0.217	0.997	-0.133	-1.1	0.11	0.733	0.132	1.1	0.00696	0.214	0.235	1.18	0.061	0.617	0.195	1.14	0.0301	0.472	0.236	1.18	0.163	0.685	0.116	1.08	0.174	0.975	0.154	1.11	0.416	0.957	0.106	1.08	0.23	0.996	0.156	1.11	3630-27_4	SL004804	Cell adhesion molecule 3
SL001753	7.11	7.16	7.23	7.26	7.03	7.01	6.98	6.96	7.03	6.82	0.422	0.997	-0.101	-1.07	0.294	0.733	-0.0803	-1.06	0.0527	0.525	-0.156	-1.11	0.00297	0.12	-0.291	-1.22	0.0386	0.513	-0.21	-1.16	0.528	0.772	-0.0478	-1.03	0.878	0.987	0.0157	1.01	0.383	0.957	-0.104	-1.07	0.732	0.996	-0.0405	-1.03	4464-10_2	SL001753	Sialoadhesin
SL003302	11.1	11.1	11	11.1	10.9	10.8	11.1	11.2	11.1	10.9	0.0441	0.997	-0.256	-1.19	0.0582	0.733	0.265	1.2	0.00946	0.237	0.382	1.3	0.0448	0.555	0.353	1.28	0.0566	0.537	0.351	1.28	0.11	0.685	0.224	1.17	0.381	0.975	0.166	1.12	0.589	0.957	0.118	1.09	0.527	0.996	0.138	1.1	2913-1_2	SL003302	C-C motif chemokine 23
SL000460	11.5	11.7	11.6	11.9	11.6	11.3	11.4	11.3	11.1	10.8	0.681	0.997	-0.188	-1.14	0.811	0.928	-0.0547	-1.04	0.0592	0.562	-0.454	-1.37	0.0633	0.617	-0.537	-1.45	0.00117	0.0696	-0.998	-2	0.624	0.828	-0.113	-1.08	0.0162	0.682	-0.762	-1.7	0.0171	0.556	-0.873	-1.83	0.000435	0.0701	-1.3	-2.47	4916-2_1	SL000460	Immunoglobulin D
SL001896	9.92	9.95	10	9.97	10.2	9.89	9.74	9.79	9.59	9.9	0.685	0.997	-0.0366	-1.03	0.113	0.733	-0.168	-1.12	0.0577	0.557	-0.211	-1.16	0.0103	0.239	-0.345	-1.27	0.025	0.472	-0.314	-1.24	0.134	0.685	-0.161	-1.12	0.23	0.975	-0.175	-1.13	0.0706	0.909	-0.306	-1.24	0.0976	0.971	-0.279	-1.21	4542-24_2	SL001896	Clusterin
SL003198	13.9	13.7	13.7	13.7	13.6	13.8	13.8	13.9	14.1	13.7	0.495	0.997	-0.101	-1.07	0.0324	0.636	0.234	1.18	0.0366	0.469	0.239	1.18	0.00828	0.216	0.365	1.29	0.182	0.716	0.191	1.14	0.0263	0.685	0.247	1.19	0.0409	0.825	0.308	1.24	0.0119	0.533	0.441	1.36	0.134	0.992	0.259	1.2	4155-3_2	SL003198	Tenascin
SL004304	8.79	8.8	8.64	8.67	8.75	8.76	8.7	8.68	8.6	8.67	0.816	0.997	-0.0297	-1.02	0.237	0.733	-0.0683	-1.05	0.173	0.844	-0.0825	-1.06	0.00229	0.108	-0.226	-1.17	0.0313	0.472	-0.165	-1.12	0.189	0.685	-0.0771	-1.05	0.106	0.956	-0.129	-1.09	0.00313	0.353	-0.277	-1.21	0.0224	0.768	-0.211	-1.16	3766-51_4	SL004304	Syntaxin-1A
SL000668	13.5	13.4	13.3	13.3	13.2	13.7	13.5	13.3	13.2	13.3	0.156	0.997	0.206	1.15	0.566	0.804	-0.0659	-1.05	0.0379	0.481	-0.251	-1.19	0.00121	0.0681	-0.478	-1.39	0.208	0.767	-0.191	-1.14	0.88	0.947	0.0162	1.01	0.211	0.975	0.183	1.14	0.978	0.995	-0.00461	-1	0.158	0.996	0.238	1.18	2973-15_2	SL000668	Platelet glycoprotein 4
SL004742	14.8	14.6	14.7	14.6	14.6	14.7	14.4	14.5	14.5	14.5	0.477	0.997	-0.0669	-1.05	0.00594	0.298	-0.218	-1.16	0.00965	0.237	-0.214	-1.16	0.18	0.822	-0.132	-1.1	0.442	0.877	-0.0789	-1.06	0.0286	0.685	-0.16	-1.12	0.362	0.975	0.0899	1.06	0.0827	0.957	0.199	1.15	0.0534	0.862	0.221	1.17	4763-31_3	SL004742	Afamin
SL004588	14.6	14.8	14.7	14.7	14.6	14.6	14.9	14.9	15	14.9	0.629	0.997	-0.0649	-1.05	0.0977	0.733	0.183	1.14	0.0113	0.25	0.295	1.23	0.083	0.643	0.241	1.18	0.0322	0.472	0.313	1.24	0.163	0.685	0.155	1.11	0.325	0.975	0.148	1.11	0.639	0.964	0.0816	1.06	0.332	0.996	0.168	1.12	2630-12_2	SL004588	Interleukin-1 Receptor accessory protein
SL002654	11.5	11.3	11.3	11.5	11.1	11.5	11.6	11.7	11.9	11.5	0.736	0.997	-0.0439	-1.03	0.0395	0.686	0.331	1.26	0.0221	0.367	0.385	1.31	0.051	0.586	0.394	1.31	0.0686	0.566	0.384	1.31	0.0616	0.685	0.304	1.23	0.267	0.975	0.244	1.18	0.345	0.957	0.24	1.18	0.333	0.996	0.245	1.19	4834-61_2	SL002654	Ephrin type-A receptor 2
SL004697	7.44	7.53	7.56	7.57	7.39	7.4	7.37	7.37	7.36	7.36	0.536	0.997	-0.047	-1.03	0.0595	0.733	-0.105	-1.08	0.0226	0.369	-0.133	-1.1	0.012	0.27	-0.177	-1.13	0.225	0.783	-0.0887	-1.06	0.125	0.685	-0.0852	-1.06	0.703	0.975	-0.0286	-1.02	0.468	0.957	-0.063	-1.04	0.864	0.996	0.0148	1.01	2623-54_4	SL004697	Protein E7_HPV16
SL003522	12.7	12.7	12.6	12.8	12.5	12.7	12.6	12.6	12.4	12.6	0.984	0.997	-0.00147	-1	0.346	0.733	-0.0612	-1.04	0.811	0.999	-0.0162	-1.01	0.000121	0.0152	-0.324	-1.25	0.729	0.936	0.0296	1.02	0.306	0.695	-0.0677	-1.05	0.571	0.975	-0.0508	-1.04	0.000669	0.189	-0.362	-1.28	0.965	0.996	-0.00447	-1	4983-6_1	SL003522	Endoplasmic reticulum resident protein 29
SL004920	13.7	13.7	13.7	13.5	13.2	13.5	13.5	13.7	13.3	13.8	0.196	0.997	-0.197	-1.15	0.55	0.792	-0.101	-1.07	0.332	0.999	0.172	1.13	0.966	0.991	0.009	1.01	0.000143	0.0202	0.873	1.83	0.516	0.771	-0.112	-1.08	0.62	0.975	0.116	1.08	0.848	0.979	-0.0516	-1.04	0.00287	0.216	0.818	1.76	4203-50_2	SL004920	Cofilin-1
SL007284	8.34	8.44	8.41	8.53	8.76	8.31	8.28	8.22	8.21	8.36	0.796	0.997	-0.0293	-1.02	0.161	0.733	-0.125	-1.09	0.164	0.84	-0.13	-1.09	0.0234	0.385	-0.256	-1.19	0.00725	0.277	-0.319	-1.25	0.105	0.685	-0.146	-1.11	0.0494	0.834	-0.241	-1.18	0.00825	0.485	-0.378	-1.3	0.0027	0.216	-0.429	-1.35	3187-52_2	SL007284	Cysteine-rich secretory protein 3
SL000382	9.25	9.35	9.4	9.55	9.01	9.26	8.93	8.57	8.72	8.46	0.995	0.997	0.00213	1	0.16	0.733	-0.429	-1.35	0.0068	0.214	-0.875	-1.83	0.0249	0.39	-0.868	-1.83	0.188	0.72	-0.529	-1.44	0.314	0.695	-0.304	-1.23	0.599	0.975	-0.216	-1.16	0.751	0.966	-0.15	-1.11	0.798	0.996	0.121	1.09	3714-49_2	SL000382	Creatine kinase M-type:Creatine kinase B-type heterodimer
SL006777	12.5	12.4	12.5	12.5	12.4	12.5	12.2	12.5	12.4	12.3	0.855	0.997	0.0237	1.02	0.000665	0.0751	-0.281	-1.22	0.745	0.999	-0.0274	-1.02	0.335	0.959	-0.0979	-1.07	0.0824	0.586	-0.186	-1.14	0.000679	0.11	-0.286	-1.22	0.642	0.975	-0.0518	-1.04	0.335	0.957	-0.124	-1.09	0.104	0.971	-0.21	-1.16	3367-8_3	SL006777	Fetuin-B
SL007145	8.81	9.04	9.29	9.12	9.18	8.88	8.82	8.83	8.75	8.77	0.705	0.997	0.0709	1.05	0.15	0.733	-0.293	-1.23	0.0115	0.25	-0.543	-1.46	0.0511	0.586	-0.502	-1.42	0.0565	0.537	-0.513	-1.43	0.147	0.685	-0.301	-1.23	0.0385	0.814	-0.586	-1.5	0.0929	0.957	-0.549	-1.46	0.0876	0.971	-0.555	-1.47	5236-2_3	SL007145	Nuclear receptor subfamily 1 group D member 1
SL000316	16.8	16.9	16.9	17	16.9	16.8	16.9	16.7	16.7	16.6	0.702	0.997	0.0358	1.03	0.945	0.977	0.00612	1	0.0894	0.674	-0.159	-1.12	0.00785	0.216	-0.303	-1.23	0.0163	0.418	-0.286	-1.22	0.863	0.944	-0.0155	-1.01	0.0268	0.719	-0.274	-1.21	0.00302	0.353	-0.428	-1.35	0.0054	0.347	-0.399	-1.32	4481-34_2	SL000316	Complement C4
SL004791	12.6	12.6	12.5	12.5	12.5	12.5	12.6	12.6	12.7	12.5	0.583	0.997	-0.0857	-1.06	0.196	0.733	0.0926	1.07	0.00878	0.231	0.198	1.15	0.0241	0.385	0.205	1.15	0.148	0.668	0.136	1.1	0.256	0.685	0.0824	1.06	0.144	0.975	0.144	1.11	0.202	0.957	0.146	1.11	0.464	0.996	0.083	1.06	5073-30_2	SL004791	Tumor necrosis factor receptor superfamily member 25
SL001945	15.4	15	15.1	15.2	15	15.3	14.7	14.6	14.7	14.6	0.634	0.997	-0.0838	-1.06	0.303	0.733	-0.176	-1.13	0.00779	0.225	-0.481	-1.4	0.0734	0.629	-0.386	-1.31	0.0425	0.519	-0.459	-1.37	0.563	0.797	-0.0971	-1.07	0.777	0.98	-0.0647	-1.05	0.798	0.977	0.0676	1.05	0.856	0.996	-0.0477	-1.03	3470-1_2	SL001945	E-selectin
SL004692	8.49	8.52	8.57	8.63	8.49	8.49	8.48	8.44	8.42	8.39	0.974	0.997	-0.0033	-1	0.601	0.825	-0.0378	-1.03	0.0421	0.506	-0.155	-1.11	0.00629	0.211	-0.252	-1.19	0.0682	0.566	-0.175	-1.13	0.743	0.888	-0.024	-1.02	0.409	0.975	-0.0822	-1.06	0.134	0.957	-0.173	-1.13	0.37	0.996	-0.103	-1.07	2607-54_2	SL004692	Cytokine receptor-like factor 1:Cardiotrophin-like cytokine factor 1 Complex
SL005230	11.7	11.6	11.6	11.8	11.5	11.7	11.8	11.9	12	11.8	0.986	0.997	-0.00181	-1	0.0572	0.733	0.2	1.15	0.0229	0.369	0.251	1.19	0.123	0.736	0.203	1.15	0.0441	0.519	0.279	1.21	0.0781	0.685	0.188	1.14	0.193	0.975	0.188	1.14	0.418	0.957	0.135	1.1	0.192	0.996	0.217	1.16	5139-32_3	SL005230	Netrin receptor UNC5C
SL007673	9.77	9.7	9.74	9.66	9.8	9.71	9.81	9.54	9.56	9.49	0.605	0.997	-0.0553	-1.04	0.0285	0.632	0.164	1.12	0.0885	0.674	-0.133	-1.1	0.262	0.916	-0.105	-1.08	0.0145	0.4	-0.241	-1.18	0.0169	0.569	0.181	1.13	0.676	0.975	-0.0424	-1.03	0.957	0.995	-0.00636	-1	0.194	0.996	-0.152	-1.11	3327-27_1	SL007673	Netrin-4
SL000283	10.3	10.4	10.3	10.3	10.3	10.2	10.4	10.4	10.4	10.5	0.272	0.997	-0.112	-1.08	0.0936	0.733	0.162	1.12	0.0333	0.442	0.215	1.16	0.0279	0.419	0.268	1.2	0.116	0.61	0.2	1.15	0.181	0.685	0.129	1.09	0.756	0.98	0.0404	1.03	0.608	0.957	0.0773	1.06	0.858	0.996	0.0269	1.02	3485-28_2	SL000283	Beta-2-microglobulin
SL005352	9.98	9.96	10	10	9.88	10.1	10.1	9.89	9.97	9.65	0.492	0.997	0.108	1.08	0.854	0.941	0.0242	1.02	0.0447	0.511	-0.278	-1.21	0.0943	0.661	-0.278	-1.21	0.00676	0.277	-0.476	-1.39	0.718	0.878	0.0482	1.03	0.403	0.975	-0.152	-1.11	0.503	0.957	-0.14	-1.1	0.094	0.971	-0.351	-1.28	4985-11_1	SL005352	Fatty acid-binding protein, epidermal
SL009790	11.4	11.4	11.4	11.4	11.4	11.3	11.4	11.4	11.3	11.5	0.235	0.997	-0.0746	-1.05	0.325	0.733	0.0417	1.03	0.23	0.91	0.0531	1.04	0.96	0.991	0.00264	1	0.000743	0.0494	0.192	1.14	0.387	0.71	0.0372	1.03	0.615	0.975	0.0294	1.02	0.73	0.964	-0.0232	-1.02	0.0131	0.634	0.169	1.12	5494-52_3	SL009790	Small nuclear ribonucleoprotein F
SL000468	11.2	11.2	11.3	11.3	11.2	11.2	11.3	11.4	11.5	11.5	0.925	0.997	0.0181	1.01	0.334	0.733	0.0883	1.06	0.0583	0.557	0.182	1.13	0.0227	0.385	0.265	1.2	0.0381	0.512	0.252	1.19	0.366	0.703	0.0842	1.06	0.205	0.975	0.161	1.12	0.101	0.957	0.241	1.18	0.115	0.971	0.231	1.17	3069-52_3	SL000468	Immunoglobulin M
SL000467	14	14	14	14	13.9	13.7	13.9	13.9	13.9	13.8	0.028	0.997	-0.245	-1.18	0.178	0.733	0.0749	1.05	0.0109	0.247	0.15	1.11	0.0422	0.535	0.143	1.1	0.241	0.803	0.0857	1.06	0.223	0.685	0.0688	1.05	0.127	0.956	0.117	1.08	0.224	0.957	0.108	1.08	0.541	0.996	0.054	1.04	3700-15_4	SL000467	Immunoglobulin G
SL010288	12	12.1	12.1	11.9	11.9	11.9	11.4	11.9	12.1	12	0.547	0.997	-0.151	-1.11	0.00165	0.133	-0.537	-1.45	0.891	0.999	0.0239	1.02	0.2	0.855	0.27	1.21	0.173	0.699	0.3	1.23	0.00407	0.288	-0.492	-1.41	0.256	0.975	0.26	1.2	0.0478	0.881	0.527	1.44	0.0443	0.862	0.534	1.45	3352-80_3	SL010288	Carbonic anhydrase 6
SL005152	11.4	11.4	11.4	11.6	11.3	11.3	11.2	11.2	11.2	11.3	0.178	0.997	-0.119	-1.09	0.33	0.733	-0.0668	-1.05	0.314	0.999	-0.0723	-1.05	0.000889	0.0583	-0.293	-1.23	0.614	0.911	-0.0454	-1.03	0.209	0.685	-0.0867	-1.06	0.059	0.834	-0.178	-1.13	0.000246	0.0925	-0.408	-1.33	0.166	0.996	-0.15	-1.11	3079-62_2	SL005152	Retinoic acid receptor responder protein 2
SL000319	11.8	11.9	11.8	11.9	11.8	11.7	11.8	11.7	11.6	11.6	0.559	0.997	-0.0385	-1.03	0.295	0.733	-0.0509	-1.04	0.128	0.783	-0.0776	-1.06	0.0129	0.28	-0.154	-1.11	0.0475	0.528	-0.128	-1.09	0.196	0.685	-0.0634	-1.04	0.0326	0.786	-0.143	-1.1	0.00395	0.366	-0.225	-1.17	0.013	0.634	-0.193	-1.14	2381-52_4	SL000319	Complement C5
SL003764	13	13	13.1	13.2	13	12.9	13	13.3	13.3	13.2	0.432	0.997	-0.0852	-1.06	0.487	0.765	0.0589	1.04	0.00757	0.225	0.24	1.18	0.066	0.622	0.198	1.15	0.116	0.61	0.177	1.13	0.317	0.695	0.0853	1.06	0.00132	0.298	0.38	1.3	0.00999	0.533	0.349	1.27	0.0197	0.696	0.314	1.24	4498-62_2	SL003764	Neural cell adhesion molecule 1, 120 kDa isoform
SL006970	10.7	10.7	10.6	10.8	10.6	10.8	11	11	11	10.8	0.571	0.997	0.0797	1.06	0.0286	0.632	0.206	1.15	0.0129	0.27	0.245	1.19	0.191	0.841	0.154	1.11	0.423	0.877	0.0983	1.07	0.0252	0.685	0.214	1.16	0.026	0.716	0.289	1.22	0.176	0.957	0.202	1.15	0.339	0.996	0.142	1.1	5349-69_3	SL006970	Delta-like protein 1
SL006522	9.57	9.4	9.5	9.62	9.37	9.71	9.54	9.36	9.27	9.22	0.446	0.997	0.14	1.1	0.989	0.993	0.00147	1	0.0171	0.318	-0.261	-1.2	0.0173	0.335	-0.314	-1.24	0.162	0.672	-0.191	-1.14	0.972	0.984	0.00366	1	0.0834	0.956	-0.25	-1.19	0.0709	0.909	-0.302	-1.23	0.277	0.996	-0.18	-1.13	5000-52_1	SL006522	Galectin-3-binding protein
SL010504	9.33	9.55	10.1	9.86	10.1	9.51	9.51	9.54	9.47	9.65	0.433	0.997	0.176	1.13	0.404	0.743	-0.22	-1.16	0.00846	0.227	-0.737	-1.67	0.122	0.736	-0.516	-1.43	0.0795	0.586	-0.613	-1.53	0.397	0.714	-0.228	-1.17	0.0348	0.786	-0.778	-1.71	0.186	0.957	-0.56	-1.47	0.122	0.971	-0.653	-1.57	3821-28_1	SL010504	MAP kinase-activated protein kinase 5
SL005157	10.3	10.3	10.5	10.7	10.7	10.3	10.1	10.3	10.4	10.1	0.978	0.997	-0.00609	-1	0.0278	0.632	-0.23	-1.17	0.0486	0.524	-0.215	-1.16	0.527	0.982	-0.0824	-1.06	0.0458	0.522	-0.275	-1.21	0.067	0.685	-0.19	-1.14	0.98	0.997	-0.00349	-1	0.36	0.957	0.148	1.11	0.684	0.996	-0.0656	-1.05	3029-52_2	SL005157	CD209 antigen
SL004857	15.1	15.1	15.1	15	15	14.9	15	15	15.1	14.9	0.131	0.997	-0.203	-1.15	0.252	0.733	0.0646	1.05	0.0283	0.41	0.13	1.09	0.0167	0.335	0.171	1.13	0.273	0.835	0.0813	1.06	0.315	0.695	0.0575	1.04	0.234	0.975	0.0926	1.07	0.148	0.957	0.13	1.09	0.621	0.996	0.0441	1.03	5071-3_3	SL004857	Desmoglein-2
SL004865	8.87	8.85	8.89	8.84	9.06	8.85	8.73	8.7	8.56	8.73	0.781	0.997	-0.0232	-1.02	0.32	0.733	-0.0918	-1.07	0.12	0.783	-0.15	-1.11	0.0309	0.438	-0.253	-1.19	0.0272	0.472	-0.271	-1.21	0.244	0.685	-0.109	-1.08	0.0589	0.834	-0.241	-1.18	0.0178	0.556	-0.352	-1.28	0.0148	0.634	-0.36	-1.28	3591-51_3	SL004865	Cadherin-6
SL014269	8.29	8.52	8.9	8.64	8.66	8.7	8.72	8.74	8.78	8.61	0.151	0.997	0.412	1.33	0.383	0.733	-0.214	-1.16	0.0313	0.436	-0.558	-1.47	0.0816	0.643	-0.541	-1.46	0.0345	0.493	-0.69	-1.61	0.362	0.703	-0.228	-1.17	0.0648	0.886	-0.632	-1.55	0.115	0.957	-0.621	-1.54	0.0531	0.862	-0.762	-1.7	5096-51_3	SL014269	Killer cell immunoglobulin-like receptor 3DL2
SL003060	13.2	13.3	13.3	13.3	13.3	13.3	13.5	13.5	13.5	13.4	0.846	0.997	0.014	1.01	0.0314	0.636	0.16	1.12	0.0252	0.396	0.174	1.13	0.113	0.728	0.148	1.11	0.389	0.873	0.0836	1.06	0.0495	0.685	0.148	1.11	0.279	0.975	0.11	1.08	0.508	0.957	0.0777	1.06	0.861	0.996	0.0204	1.01	2424-69_4	SL003060	Fibroblast growth factor receptor 1
SL014088	8.66	8.69	8.77	8.65	8.55	8.82	8.81	8.77	8.87	8.71	0.368	0.997	0.163	1.12	0.504	0.773	-0.0441	-1.03	0.0209	0.355	-0.161	-1.12	0.155	0.812	-0.118	-1.09	0.0251	0.472	-0.197	-1.15	0.718	0.878	-0.0239	-1.02	0.546	0.975	-0.0543	-1.04	0.984	0.995	-0.00212	-1	0.379	0.996	-0.0912	-1.07	4440-15_2	SL014088	Fc receptor-like protein 3
SL021043	9.74	9.9	9.99	9.94	10	9.8	9.7	9.74	9.8	9.76	0.645	0.997	0.0567	1.04	0.0565	0.733	-0.258	-1.2	0.0328	0.442	-0.302	-1.23	0.326	0.953	-0.166	-1.12	0.056	0.537	-0.34	-1.27	0.0803	0.685	-0.24	-1.18	0.263	0.975	-0.208	-1.15	0.768	0.971	-0.0631	-1.04	0.248	0.996	-0.247	-1.19	2765-4_3	SL021043	Growth/differentiation factor 11/8
SL003301	15.3	15.3	15.1	15.2	14.9	15.2	15.5	15.5	15.5	15.1	0.601	0.997	-0.0971	-1.07	0.0901	0.733	0.328	1.25	0.0288	0.412	0.444	1.36	0.0809	0.643	0.425	1.34	0.153	0.672	0.363	1.29	0.13	0.685	0.296	1.23	0.294	0.975	0.278	1.21	0.425	0.957	0.245	1.18	0.513	0.996	0.2	1.15	3028-36_2	SL003301	Ck-beta-8-1
SL000124	12.7	12.7	12.8	12.8	12.6	12.8	13	13.1	13.1	12.9	0.322	0.997	0.0982	1.07	0.0724	0.733	0.196	1.15	0.0271	0.41	0.253	1.19	0.0783	0.643	0.241	1.18	0.222	0.783	0.174	1.13	0.0838	0.685	0.192	1.14	0.124	0.956	0.231	1.17	0.209	0.957	0.218	1.16	0.374	0.996	0.153	1.11	4160-49_1	SL000124	72 kDa type IV collagenase
SL007429	12.7	12.6	12.7	12.7	12.6	12.7	13	12.9	12.9	12.6	0.956	0.997	-0.00598	-1	0.00164	0.133	0.346	1.27	0.202	0.878	0.144	1.1	0.424	0.982	0.108	1.08	0.684	0.92	-0.0576	-1.04	0.00196	0.232	0.346	1.27	0.325	0.975	0.147	1.11	0.518	0.957	0.111	1.08	0.748	0.996	-0.0549	-1.04	5080-131_3	SL007429	Transmembrane glycoprotein NMB
SL004260	10.6	10.6	10.4	10.7	10.4	10.4	10.7	10.6	10.6	10.4	0.263	0.997	-0.145	-1.11	0.103	0.733	0.16	1.12	0.0103	0.237	0.265	1.2	0.39	0.966	0.105	1.08	0.129	0.644	0.196	1.15	0.188	0.685	0.129	1.09	0.436	0.975	0.104	1.07	0.645	0.964	-0.0707	-1.05	0.813	0.996	0.0362	1.03	3046-31_1	SL004260	Resistin
SL004143	12.5	12.5	12.4	12.5	12.4	12.5	12.7	12.5	12.6	12.5	0.851	0.997	-0.0183	-1.01	0.00261	0.184	0.245	1.19	0.106	0.741	0.136	1.1	0.854	0.982	0.0185	1.01	0.593	0.911	0.0561	1.04	0.00511	0.304	0.23	1.17	0.599	0.975	0.0577	1.04	0.602	0.957	-0.0662	-1.05	0.87	0.996	-0.0207	-1.01	2515-14_3	SL004143	GDNF family receptor alpha-2
SL008936	13.3	13.2	13.4	13.4	13.3	13.3	13.3	13.7	13.8	13.6	0.918	0.997	0.0119	1.01	0.39	0.738	0.0803	1.06	0.0142	0.28	0.243	1.18	0.0464	0.563	0.236	1.18	0.234	0.791	0.147	1.11	0.449	0.739	0.072	1.05	0.126	0.956	0.198	1.15	0.21	0.957	0.188	1.14	0.489	0.996	0.103	1.07	3601-54_3	SL008936	Neural cell adhesion molecule L1-like protein
SL000592	8.27	8.35	8.35	8.41	8.41	8.31	8.5	8.56	8.59	8.56	0.573	0.997	0.0409	1.03	0.129	0.733	0.105	1.08	0.0156	0.304	0.176	1.13	0.0701	0.629	0.158	1.12	0.393	0.873	0.0774	1.06	0.0838	0.685	0.121	1.09	0.00648	0.682	0.261	1.2	0.0232	0.672	0.25	1.19	0.139	0.996	0.161	1.12	2278-61_4	SL000592	Metalloproteinase inhibitor 2
SL002755	13.1	13.1	12.8	13	12.8	13.2	13.8	13.4	13.6	13.3	0.648	0.997	0.101	1.07	0.0306	0.636	0.615	1.53	0.121	0.783	0.459	1.37	0.0633	0.617	0.663	1.58	0.22	0.783	0.456	1.37	0.0624	0.685	0.532	1.45	0.965	0.997	0.0169	1.01	0.683	0.964	0.182	1.13	0.964	0.996	0.0202	1.01	4148-49_2	SL002755	Pappalysin-1
SL003220	17.1	17.2	17.1	17.1	17.1	17.2	17.1	17.1	17.1	17	0.147	0.997	0.116	1.08	0.0256	0.603	-0.223	-1.17	0.249	0.933	-0.12	-1.09	0.0661	0.622	-0.23	-1.17	0.129	0.644	-0.198	-1.15	0.0231	0.685	-0.231	-1.17	0.237	0.975	-0.162	-1.12	0.0822	0.957	-0.276	-1.21	0.129	0.992	-0.24	-1.18	2755-8_2	SL003220	C3a anaphylatoxin des Arginine
SL006029	10.6	10.5	10.5	10.3	10.5	10.5	10.7	10.6	10.7	10.7	0.751	0.997	-0.0696	-1.05	0.0176	0.551	0.228	1.17	0.0467	0.512	0.199	1.15	0.152	0.812	0.171	1.13	0.836	0.962	0.0258	1.02	0.0383	0.685	0.199	1.15	0.717	0.975	0.0468	1.03	0.97	0.995	0.0057	1	0.405	0.996	-0.124	-1.09	3600-2_3	SL006029	Chitotriosidase-1
SL007195	9.8	9.74	9.74	9.79	9.71	9.82	9.73	9.72	9.57	9.68	0.903	0.997	0.011	1.01	0.768	0.904	-0.0207	-1.01	0.489	0.999	-0.0508	-1.04	0.00264	0.11	-0.271	-1.21	0.178	0.709	-0.125	-1.09	0.633	0.83	-0.0339	-1.02	0.213	0.975	-0.121	-1.09	0.00234	0.353	-0.347	-1.27	0.0834	0.971	-0.194	-1.14	5317-3_3	SL007195	CD70 antigen
SL000582	8.92	8.82	8.8	9.04	8.81	8.87	8.86	8.79	8.75	8.77	0.547	0.997	-0.0477	-1.03	0.185	0.733	0.0811	1.06	0.584	0.999	-0.0349	-1.02	0.0037	0.144	-0.227	-1.17	0.322	0.873	-0.0798	-1.06	0.128	0.685	0.0944	1.07	0.673	0.975	0.0354	1.02	0.123	0.957	-0.15	-1.11	0.915	0.996	-0.0103	-1.01	3472-40_2	SL000582	Baculoviral IAP repeat-containing protein 5
SL013969	10.6	10.5	10.5	10.5	10.6	10.9	10.4	10.3	10.2	10.4	0.0445	0.997	0.314	1.24	0.09	0.733	-0.375	-1.3	0.0395	0.495	-0.478	-1.39	0.092	0.649	-0.469	-1.38	0.203	0.763	-0.37	-1.29	0.11	0.685	-0.36	-1.28	0.196	0.975	-0.395	-1.32	0.283	0.957	-0.379	-1.3	0.412	0.996	-0.288	-1.22	4559-64_2	SL013969	Kynureninase
SL004350	6.92	6.91	6.95	7.31	7.02	6.95	6.96	6.9	7.03	6.83	0.759	0.997	0.0299	1.02	0.86	0.942	0.0181	1.01	0.384	0.999	-0.0937	-1.07	0.00712	0.212	-0.353	-1.28	0.068	0.566	-0.249	-1.19	0.642	0.834	0.048	1.03	0.646	0.975	0.0645	1.05	0.266	0.957	-0.181	-1.13	0.568	0.996	-0.0924	-1.07	3499-77_2	SL004350	Interleukin-17B
SL005209	8.86	8.89	8.99	8.91	9.05	8.91	8.98	9.19	9.23	9.31	0.577	0.997	0.054	1.04	0.682	0.865	0.0311	1.02	0.0636	0.579	0.148	1.11	0.00957	0.23	0.251	1.19	0.303	0.873	0.103	1.07	0.528	0.772	0.0485	1.03	0.0227	0.682	0.24	1.18	0.00421	0.366	0.351	1.28	0.108	0.971	0.194	1.14	5108-72_3	SL005209	Neurogenic locus notch homolog protein 3
SL000252	13.5	13.5	13.5	13.6	13.5	13.6	13.7	13.9	13.9	13.8	0.609	0.997	0.0767	1.05	0.398	0.742	0.0841	1.06	0.021	0.355	0.243	1.18	0.0959	0.664	0.21	1.16	0.105	0.61	0.213	1.16	0.37	0.703	0.0909	1.07	0.0446	0.826	0.279	1.21	0.12	0.957	0.249	1.19	0.118	0.971	0.249	1.19	3708-62_1	SL000252	Alpha-2-macroglobulin
SL005574	13	12.6	12.8	12.4	12.7	13.4	12.7	12.3	12.3	12.3	0.118	0.997	0.432	1.35	0.349	0.733	-0.309	-1.24	0.0134	0.275	-0.865	-1.82	0.191	0.841	-0.545	-1.46	0.103	0.605	-0.711	-1.64	0.479	0.753	-0.236	-1.18	0.292	0.975	-0.478	-1.39	0.813	0.979	-0.124	-1.09	0.528	0.996	-0.33	-1.26	3343-1_4	SL005574	Aminoacylase-1
SL006119	13	12.9	12.9	13.1	12.9	13.1	13.1	13.4	13.4	13.2	0.466	0.997	0.134	1.1	0.814	0.931	0.039	1.03	0.0277	0.41	0.387	1.31	0.0596	0.617	0.397	1.32	0.0908	0.586	0.372	1.29	0.969	0.984	-0.00653	-1	0.522	0.975	0.146	1.11	0.609	0.957	0.134	1.1	0.608	0.996	0.134	1.1	4721-54_2	SL006119	Trefoil factor 3
SL005725	9.87	9.79	9.82	10	9.86	9.92	9.95	9.87	9.72	9.69	0.684	0.997	0.0511	1.04	0.135	0.733	0.106	1.08	0.939	0.999	-0.00562	-1	0.00449	0.169	-0.258	-1.2	0.367	0.873	-0.0842	-1.06	0.0872	0.685	0.123	1.09	0.392	0.975	0.0832	1.06	0.154	0.957	-0.161	-1.12	0.975	0.996	0.00353	1	5265-12_3	SL005725	GRB2-related adapter protein 2
SL001996	9.53	9.4	9.42	9.28	9.37	9.33	9.51	9.44	9.29	8.9	0.198	0.997	-0.201	-1.15	0.0197	0.569	0.309	1.24	0.221	0.904	0.168	1.12	0.302	0.932	0.17	1.13	0.0742	0.586	-0.31	-1.24	0.0329	0.685	0.286	1.22	0.797	0.98	0.0465	1.03	0.856	0.98	0.0379	1.03	0.0403	0.862	-0.43	-1.35	2602-2_2	SL001996	Angiopoietin-2
SL001777	10.6	10.6	10.5	10.6	10.6	10.4	10.5	10.6	10.6	10.6	0.19	0.997	-0.138	-1.1	0.49	0.765	0.0569	1.04	0.0172	0.318	0.208	1.15	0.0784	0.643	0.184	1.14	0.167	0.681	0.15	1.11	0.532	0.773	0.0525	1.04	0.108	0.956	0.184	1.14	0.232	0.957	0.158	1.12	0.333	0.996	0.127	1.09	2609-59_2	SL001777	Cystatin-C
SL008414	10.3	10.3	10.3	10.4	10.2	10.3	10.4	10.4	10.5	10.3	0.669	0.997	-0.0341	-1.02	0.0772	0.733	0.142	1.1	0.0355	0.461	0.177	1.13	0.192	0.841	0.131	1.1	0.177	0.709	0.142	1.1	0.107	0.685	0.131	1.1	0.275	0.975	0.12	1.09	0.585	0.957	0.0696	1.05	0.496	0.996	0.0863	1.06	5078-82_3	SL008414	Ephrin type-B receptor 6
SL004676	9.87	9.93	9.91	9.84	9.85	9.73	9.77	9.9	9.79	9.87	0.0323	0.997	-0.145	-1.11	0.858	0.942	-0.0104	-1.01	0.0176	0.32	0.146	1.11	0.142	0.792	0.107	1.08	0.0792	0.586	0.135	1.1	0.634	0.83	-0.0277	-1.02	0.494	0.975	0.054	1.04	0.933	0.991	0.00767	1.01	0.626	0.996	0.0444	1.03	2685-21_2	SL004676	Insulin-like growth factor-binding protein 5
SL005764	11.1	10.9	11	11.1	11	11.1	10.8	10.8	10.9	10.8	0.609	0.997	0.077	1.05	0.371	0.733	-0.133	-1.1	0.0207	0.355	-0.363	-1.29	0.154	0.812	-0.267	-1.2	0.0978	0.587	-0.326	-1.25	0.48	0.753	-0.106	-1.08	0.277	0.975	-0.223	-1.17	0.629	0.957	-0.114	-1.08	0.428	0.996	-0.187	-1.14	5028-59_1	SL005764	Scavenger receptor cysteine-rich type 1 protein M130
SL003329	12	12.2	12	12.1	11.9	12	12.5	12.3	12.4	12	0.851	0.997	0.0278	1.02	0.0235	0.589	0.266	1.2	0.0457	0.511	0.245	1.18	0.218	0.871	0.18	1.13	0.756	0.937	0.0476	1.03	0.0501	0.685	0.23	1.17	0.722	0.975	0.0563	1.04	0.892	0.988	-0.0249	-1.02	0.448	0.996	-0.138	-1.1	2900-53_3	SL003329	C-C motif chemokine 14
SL006892	8.12	8.17	8.18	8.31	8.11	8.01	7.99	7.98	7.89	7.92	0.338	0.997	-0.113	-1.08	0.432	0.747	-0.0651	-1.05	0.373	0.999	-0.0771	-1.05	0.00254	0.11	-0.32	-1.25	0.91	0.98	-0.0123	-1.01	0.676	0.855	-0.0344	-1.02	0.449	0.975	0.0849	1.06	0.268	0.957	-0.144	-1.1	0.254	0.996	0.148	1.11	3341-33_4	SL006892	Tyrosine-protein kinase ABL1
SL000545	14.4	14.4	14.5	14.4	14.4	14.3	14.2	14.2	14.2	14.2	0.376	0.997	-0.0866	-1.06	0.14	0.733	-0.108	-1.08	0.0167	0.318	-0.184	-1.14	0.157	0.813	-0.13	-1.09	0.372	0.873	-0.0856	-1.06	0.37	0.703	-0.0625	-1.04	0.558	0.975	0.0555	1.04	0.232	0.957	0.131	1.1	0.167	0.996	0.151	1.11	4152-58_2	SL000545	Plasma kallikrein
SL001720	12.8	12.8	12.7	12.7	12.6	12.9	13	12.9	13	12.8	0.575	0.997	0.0638	1.05	0.00978	0.394	0.205	1.15	0.155	0.823	0.117	1.08	0.2	0.855	0.127	1.09	0.594	0.911	0.0549	1.04	0.00365	0.275	0.232	1.17	0.0167	0.682	0.258	1.2	0.0241	0.681	0.28	1.21	0.115	0.971	0.194	1.14	2967-8_1	SL001720	Vascular cell adhesion protein 1
SL006542	9.93	9.96	9.92	9.85	9.87	9.89	9.88	9.8	9.73	9.72	0.573	0.997	-0.0401	-1.03	0.452	0.757	-0.039	-1.03	0.0506	0.524	-0.107	-1.08	0.0611	0.617	-0.123	-1.09	0.0972	0.587	-0.114	-1.08	0.312	0.695	-0.0528	-1.04	0.0123	0.682	-0.18	-1.13	0.0146	0.533	-0.203	-1.15	0.0242	0.783	-0.186	-1.14	3313-21_2	SL006542	Ficolin-2
SL014294	8.33	8.36	8.4	8.58	8.41	8.55	8.57	8.55	8.59	8.55	0.246	0.997	0.224	1.17	0.901	0.959	-0.0115	-1.01	0.331	0.999	-0.095	-1.07	0.022	0.383	-0.272	-1.21	0.0364	0.503	-0.259	-1.2	0.849	0.937	-0.018	-1.01	0.317	0.975	-0.129	-1.09	0.04	0.82	-0.309	-1.24	0.0502	0.862	-0.293	-1.23	5076-53_2	SL014294	Ephrin type-A receptor 10
SL005059	14.3	14.4	14.2	14.4	14.2	14.3	14.4	14.5	14.6	14.4	0.957	0.997	-0.0057	-1	0.774	0.908	0.0294	1.02	0.0323	0.442	0.231	1.17	0.0855	0.643	0.223	1.17	0.0841	0.586	0.234	1.18	0.84	0.933	0.021	1.01	0.188	0.975	0.187	1.14	0.287	0.957	0.175	1.13	0.244	0.996	0.191	1.14	3009-3_2	SL005059	Transforming growth factor beta receptor type 3
SL004298	11.5	11.5	11.5	11.5	11.3	11.5	11.8	11.5	11.7	11.3	0.825	0.997	-0.0315	-1.02	0.00532	0.292	0.374	1.3	0.413	0.999	0.113	1.08	0.176	0.814	0.226	1.17	0.684	0.92	0.0707	1.05	0.00358	0.275	0.397	1.32	0.197	0.975	0.235	1.18	0.0899	0.957	0.359	1.28	0.362	0.996	0.191	1.14	3440-7_2	SL004298	Granzyme A
SL004301	7.87	7.94	7.9	7.88	8.11	8.35	8.25	8.17	8.1	8.35	0.027	0.997	0.482	1.4	0.183	0.733	-0.168	-1.12	0.0954	0.704	-0.22	-1.16	0.0877	0.643	-0.271	-1.21	0.0792	0.586	-0.292	-1.22	0.199	0.685	-0.165	-1.12	0.242	0.975	-0.204	-1.15	0.208	0.957	-0.254	-1.19	0.169	0.996	-0.276	-1.21	2835-1_4	SL004301	X-ray repair cross-complementing protein 6
SL002706	11.9	11.8	11.7	11.9	11.6	12	12.2	12.1	12.2	11.8	0.701	0.997	0.0739	1.05	0.0172	0.551	0.298	1.23	0.085	0.666	0.224	1.17	0.254	0.908	0.178	1.13	0.494	0.894	0.111	1.08	0.00843	0.352	0.333	1.26	0.0174	0.682	0.407	1.33	0.0555	0.909	0.377	1.3	0.136	0.994	0.292	1.22	3291-30_2	SL002706	Low affinity immunoglobulin epsilon Fc receptor
SL000496	15.1	15.3	15.3	15.3	15.2	15.1	15.2	15	15.1	14.8	0.927	0.997	-0.0137	-1.01	0.323	0.733	-0.123	-1.09	0.0736	0.629	-0.234	-1.18	0.0902	0.645	-0.267	-1.2	0.0648	0.564	-0.304	-1.23	0.464	0.748	-0.0919	-1.07	0.686	0.975	-0.0689	-1.05	0.661	0.964	-0.0865	-1.06	0.472	0.996	-0.141	-1.1	2780-35_2	SL000496	Lactotransferrin
SL002539	13.3	13.2	13.2	13.2	13	13.3	13.4	13.4	13.4	13.2	0.581	0.997	-0.0582	-1.04	0.0653	0.733	0.216	1.16	0.0634	0.579	0.227	1.17	0.276	0.921	0.16	1.12	0.127	0.641	0.235	1.18	0.0436	0.685	0.239	1.18	0.0292	0.748	0.352	1.28	0.111	0.957	0.296	1.23	0.0536	0.862	0.358	1.28	2526-53_3	SL002539	Tumor necrosis factor receptor superfamily member 11B
SL007100	9.95	9.97	9.89	9.71	9.48	10.3	10.6	10.3	10.4	9.9	0.00422	0.997	0.384	1.3	0.064	0.733	0.229	1.17	0.571	0.999	0.0727	1.05	0.0177	0.335	0.371	1.29	0.372	0.873	0.145	1.11	0.185	0.685	0.157	1.12	0.0599	0.834	-0.305	-1.24	0.825	0.979	-0.041	-1.03	0.219	0.996	-0.228	-1.17	3204-2_2	SL007100	Leukotriene A-4 hydrolase
SL003685	9.52	9.53	9.47	9.35	9.38	9.75	9.58	9.48	9.44	9.39	0.0472	0.997	0.228	1.17	0.108	0.733	-0.183	-1.14	0.05	0.524	-0.234	-1.18	0.301	0.932	-0.148	-1.11	0.0983	0.587	-0.248	-1.19	0.0833	0.685	-0.201	-1.15	0.0389	0.814	-0.326	-1.25	0.172	0.957	-0.248	-1.19	0.0619	0.865	-0.339	-1.26	5011-11_1	SL003685	Nicotinamide phosphoribosyltransferase
SL000271	12.4	12.2	12.3	12.2	12.2	12.2	12.1	12.4	12.4	12.4	0.336	0.997	-0.12	-1.09	0.827	0.934	0.0287	1.02	0.108	0.745	0.222	1.17	0.0673	0.628	0.304	1.23	0.04	0.516	0.358	1.28	0.8	0.912	0.034	1.02	0.171	0.975	0.25	1.19	0.113	0.957	0.335	1.26	0.0671	0.912	0.386	1.31	3484-60_2	SL000271	Angiotensinogen
SL008703	11	10.9	11	11	10.9	11	11.1	11.2	11.2	11.1	0.976	0.997	0.00325	1	0.095	0.733	0.183	1.14	0.0557	0.547	0.219	1.16	0.181	0.824	0.184	1.14	0.161	0.672	0.201	1.15	0.0626	0.685	0.206	1.15	0.0225	0.682	0.345	1.27	0.0657	0.909	0.32	1.25	0.0607	0.865	0.325	1.25	5343-74_3	SL008703	Carboxypeptidase E
SL002644	14.6	14.7	14.7	14.7	14.6	14.7	14.6	14.6	14.6	14.4	0.504	0.997	0.0565	1.04	0.153	0.733	-0.124	-1.09	0.0977	0.711	-0.151	-1.11	0.0726	0.629	-0.197	-1.15	0.139	0.656	-0.169	-1.12	0.289	0.693	-0.0918	-1.07	0.856	0.985	0.0213	1.01	0.945	0.991	-0.00938	-1.01	0.997	0.998	0.000569	1	2677-1_1	SL002644	Epidermal growth factor receptor
SL004141	11.7	11.6	11.5	11.6	11.3	11.6	11.7	11.8	11.9	11.6	0.778	0.997	-0.0359	-1.03	0.181	0.733	0.2	1.15	0.0615	0.579	0.293	1.23	0.131	0.759	0.284	1.22	0.108	0.61	0.316	1.25	0.177	0.685	0.205	1.15	0.12	0.956	0.322	1.25	0.186	0.957	0.316	1.24	0.148	0.996	0.345	1.27	2615-60_2	SL004141	Ephrin-A5
SL000450	15.7	15.8	15.6	15.3	15.1	15.6	15.3	15.7	15.2	15.9	0.709	0.997	-0.0971	-1.07	0.204	0.733	-0.355	-1.28	0.358	0.999	0.268	1.2	0.409	0.973	0.289	1.22	0.00892	0.305	0.973	1.96	0.163	0.685	-0.396	-1.32	0.894	0.989	0.0513	1.04	0.904	0.989	0.0534	1.04	0.0882	0.971	0.759	1.69	2682-68_1	SL000450	60 kDa heat shock protein, mitochondrial
SL007547	12.8	12.7	12.6	12.8	12.5	12.9	13.1	12.8	12.9	12.6	0.516	0.997	0.0775	1.06	0.00237	0.179	0.31	1.24	0.559	0.999	0.0611	1.04	0.862	0.982	-0.0218	-1.02	0.647	0.911	-0.0602	-1.04	0.00317	0.275	0.306	1.24	0.766	0.98	0.0411	1.03	0.785	0.972	-0.0436	-1.03	0.616	0.996	-0.08	-1.06	5134-52_2	SL007547	Hepatitis A virus cellular receptor 2
SL010495	8.02	8.03	8.04	8.06	8.07	8.11	8.11	8.03	8.09	7.99	0.337	0.997	0.0923	1.07	0.787	0.912	-0.0147	-1.01	0.0433	0.511	-0.116	-1.08	0.287	0.924	-0.0732	-1.05	0.0302	0.472	-0.157	-1.12	0.993	0.997	-0.000452	-1	0.587	0.975	-0.0406	-1.03	0.915	0.99	0.00918	1.01	0.338	0.996	-0.0824	-1.06	3357-67_2	SL010495	Cyclin-dependent kinase 2:Cyclin-A2 complex
SL000357	13.6	13.5	13.6	13.5	13.4	13.6	13.5	13.5	13.5	13.4	0.415	0.997	0.0619	1.04	0.123	0.733	-0.102	-1.07	0.0188	0.332	-0.163	-1.12	0.359	0.959	-0.076	-1.05	0.266	0.835	-0.0964	-1.07	0.18	0.685	-0.0895	-1.06	0.28	0.975	-0.0979	-1.07	0.964	0.995	-0.00476	-1	0.76	0.996	-0.0318	-1.02	4876-32_1	SL000357	Coagulation factor IX
SL002086	10.7	10.6	10.6	10.6	10.5	10.6	10.4	10.2	10.3	10	0.338	0.997	-0.149	-1.11	0.829	0.935	-0.0268	-1.02	0.0504	0.524	-0.256	-1.19	0.0715	0.629	-0.283	-1.22	0.091	0.586	-0.278	-1.21	0.832	0.927	0.0261	1.02	0.888	0.989	0.0236	1.02	0.912	0.989	0.0213	1.01	0.992	0.996	-0.00188	-1	3811-1_2	SL002086	Ficolin-3
SL003680	8.49	8.38	8.22	8.12	7.96	8.54	8.64	8.59	8.73	8.52	0.812	0.997	0.0464	1.03	0.223	0.733	0.209	1.16	0.0577	0.557	0.342	1.27	0.112	0.725	0.344	1.27	0.125	0.638	0.347	1.27	0.232	0.685	0.209	1.16	0.15	0.975	0.342	1.27	0.21	0.957	0.344	1.27	0.205	0.996	0.347	1.27	4125-52_2	SL003680	Advanced glycosylation end product-specific receptor, soluble
SL006460	10.3	10.4	10.3	10.4	10.4	10.2	10.5	10.4	10.3	10.4	0.307	0.997	-0.0889	-1.06	0.016	0.53	0.198	1.15	0.116	0.769	0.134	1.1	0.276	0.921	0.112	1.08	0.539	0.911	0.0658	1.05	0.0315	0.685	0.178	1.13	0.802	0.982	0.028	1.02	0.974	0.995	-0.0042	-1	0.76	0.996	-0.0393	-1.03	4990-87_1	SL006460	Platelet glycoprotein Ib alpha chain
SL004863	9.87	9.79	9.79	9.88	9.69	9.82	9.95	9.99	10.2	9.96	0.77	0.997	-0.0424	-1.03	0.131	0.733	0.201	1.15	0.166	0.841	0.192	1.14	0.0326	0.444	0.36	1.28	0.303	0.873	0.18	1.13	0.148	0.685	0.196	1.15	0.361	0.975	0.168	1.12	0.118	0.957	0.333	1.26	0.461	0.996	0.156	1.11	5131-15_3	SL004863	Tumor necrosis factor receptor superfamily member 19
SL003711	14.6	14.6	14.5	14.3	14	14.6	14.3	14.8	14.3	14.8	0.952	0.997	0.0145	1.01	0.363	0.733	-0.249	-1.19	0.281	0.975	0.309	1.24	0.519	0.982	0.222	1.17	0.0069	0.277	0.987	1.98	0.279	0.688	-0.3	-1.23	0.92	0.993	0.0376	1.03	0.865	0.986	-0.0737	-1.05	0.0987	0.971	0.719	1.65	3593-72_3	SL003711	Caspase-3
SL001800	13.4	13.3	13.1	13.3	13	13.4	13.6	13.3	13.4	13.2	0.823	0.997	0.0256	1.02	0.00543	0.292	0.32	1.25	0.374	0.999	0.106	1.08	0.351	0.959	0.133	1.1	0.637	0.911	0.0704	1.05	0.00692	0.325	0.317	1.25	0.583	0.975	0.0862	1.06	0.537	0.957	0.112	1.08	0.777	0.996	0.0512	1.04	3152-57_1	SL001800	Tumor necrosis factor receptor superfamily member 1B
SL005161	7.41	7.48	7.48	7.51	7.57	7.53	7.51	7.49	7.45	7.55	0.288	0.997	0.122	1.09	0.308	0.733	-0.0991	-1.07	0.201	0.878	-0.13	-1.09	0.0472	0.567	-0.244	-1.18	0.0831	0.586	-0.223	-1.17	0.492	0.757	-0.0669	-1.05	0.759	0.98	0.0405	1.03	0.702	0.964	-0.0584	-1.04	0.72	0.996	-0.0544	-1.04	4392-54_2	SL005161	Fibroblast growth factor 12
SL004814	11.2	11.3	11.3	11.2	11.1	11.4	11.3	11.5	11.4	11.3	0.118	0.997	0.143	1.1	0.234	0.733	-0.0779	-1.06	0.125	0.783	0.105	1.08	0.279	0.921	0.0891	1.06	0.0308	0.472	0.187	1.14	0.192	0.685	-0.0868	-1.06	0.519	0.975	0.0581	1.04	0.717	0.964	0.0377	1.03	0.176	0.996	0.141	1.1	4905-63_1	SL004814	Coactosin-like protein
SL001997	13.2	12.9	13.2	13.2	13	13.2	12.7	13.5	13.6	13.3	0.775	0.997	0.0439	1.03	0.225	0.733	-0.198	-1.15	0.105	0.734	0.278	1.21	0.106	0.706	0.334	1.26	0.0882	0.586	0.368	1.29	0.239	0.685	-0.196	-1.15	0.2	0.975	0.29	1.22	0.186	0.957	0.346	1.27	0.146	0.996	0.38	1.3	2991-9_2	SL001997	Interleukin-1 receptor type 1
SL000019	11.9	11.9	12	11.8	11.8	11.7	11.2	11.6	11.6	11.8	0.124	0.997	-0.255	-1.19	0.0123	0.42	-0.397	-1.32	0.245	0.933	-0.19	-1.14	0.611	0.982	0.0999	1.07	0.208	0.767	0.26	1.2	0.0334	0.685	-0.333	-1.26	0.496	0.975	0.144	1.1	0.059	0.909	0.464	1.38	0.0164	0.634	0.59	1.51	2750-3_2	SL000019	Apolipoprotein A-I
SL002525	11.5	11.3	11.4	11.3	11.4	11.6	11.5	11.5	11.5	11.4	0.149	0.997	0.145	1.11	0.558	0.797	0.0413	1.03	0.105	0.734	-0.12	-1.09	0.0384	0.508	-0.185	-1.14	0.142	0.656	-0.137	-1.1	0.461	0.748	0.0527	1.04	0.537	0.975	-0.0599	-1.04	0.288	0.957	-0.12	-1.09	0.49	0.996	-0.0773	-1.06	3186-2_2	SL002525	Complement C2
SL005165	9.92	10.1	9.94	10.1	10	9.95	9.86	9.82	9.76	9.87	0.834	0.997	0.0293	1.02	0.093	0.733	-0.248	-1.19	0.211	0.887	-0.192	-1.14	0.0642	0.619	-0.344	-1.27	0.206	0.765	-0.245	-1.19	0.105	0.685	-0.244	-1.18	0.404	0.975	-0.17	-1.12	0.175	0.957	-0.319	-1.25	0.342	0.996	-0.223	-1.17	2982-82_2	SL005165	Galectin-4
SL002077	15.7	15.9	15.8	15.8	15.8	15.8	15.8	15.7	15.7	15.4	0.919	0.997	0.0159	1.01	0.317	0.733	-0.122	-1.09	0.126	0.783	-0.196	-1.15	0.105	0.704	-0.251	-1.19	0.0649	0.564	-0.299	-1.23	0.431	0.733	-0.0974	-1.07	0.703	0.975	-0.0641	-1.05	0.583	0.957	-0.107	-1.08	0.384	0.996	-0.169	-1.12	2795-23_3	SL002077	Alkaline phosphatase, tissue-nonspecific isozyme
SL005208	10.7	10.6	10.6	10.8	10.5	10.9	10.7	10.7	10.6	10.4	0.252	0.997	0.147	1.11	0.729	0.887	-0.038	-1.03	0.346	0.999	-0.108	-1.08	0.0723	0.629	-0.249	-1.19	0.0242	0.472	-0.329	-1.26	0.895	0.956	-0.0147	-1.01	0.921	0.993	0.015	1.01	0.508	0.957	-0.115	-1.08	0.234	0.996	-0.207	-1.15	5105-2_3	SL005208	Reticulon-4 receptor
SL000312	15.9	16.1	15.7	15.9	15.7	16	15.9	15.6	15.7	15.6	0.433	0.997	0.107	1.08	0.0942	0.733	-0.299	-1.23	0.18	0.847	-0.25	-1.19	0.0583	0.617	-0.426	-1.34	0.277	0.836	-0.255	-1.19	0.102	0.685	-0.297	-1.23	0.329	0.975	-0.24	-1.18	0.145	0.957	-0.416	-1.33	0.387	0.996	-0.245	-1.19	2754-50_2	SL000312	Complement C3
SL011629	14	14	13.9	13.7	13.7	13.7	13.6	13.8	13.3	14.2	0.18	0.997	-0.298	-1.23	0.703	0.873	-0.0906	-1.06	0.352	0.999	0.232	1.17	0.778	0.982	0.0845	1.06	0.00448	0.202	0.906	1.87	0.637	0.83	-0.114	-1.08	0.745	0.98	0.107	1.08	0.891	0.988	-0.0519	-1.04	0.0406	0.862	0.782	1.72	3839-60_2	SL011629	AH receptor-interacting protein
SL010529	15	15	14.9	14.8	14.7	15	14.8	15	14.6	15.1	0.964	0.997	0.00756	1.01	0.119	0.733	-0.28	-1.21	0.553	0.999	0.111	1.08	0.9	0.991	-0.0283	-1.02	0.0116	0.375	0.602	1.52	0.0979	0.685	-0.302	-1.23	0.981	0.997	-0.00574	-1	0.586	0.957	-0.155	-1.11	0.0887	0.971	0.487	1.4	3405-6_2	SL010529	Ubiquitin-fold modifier-conjugating enzyme 1
SL008072	9.78	9.75	9.82	9.53	9.52	9.76	9.84	9.97	9.82	9.99	0.967	0.997	-0.0149	-1.01	0.515	0.775	0.106	1.08	0.0702	0.615	0.31	1.24	0.083	0.643	0.357	1.28	0.115	0.61	0.339	1.27	0.735	0.886	0.0554	1.04	0.847	0.985	0.0429	1.03	0.797	0.977	0.0659	1.05	0.768	0.996	0.0754	1.05	4807-13_3	SL008072	Collagen alpha-1(VIII) chain
SL000314	14.8	14.6	14.5	14.8	14.1	15	14.6	14.1	14.5	13.6	0.455	0.997	0.194	1.14	0.513	0.775	-0.197	-1.15	0.0524	0.525	-0.617	-1.53	0.179	0.822	-0.512	-1.43	0.0794	0.586	-0.701	-1.63	0.634	0.83	-0.146	-1.11	0.409	0.975	-0.343	-1.27	0.656	0.964	-0.214	-1.16	0.368	0.996	-0.431	-1.35	4480-59_2	SL000314	Complement C3b
SL007056	9.95	9.97	10	9.93	9.95	10	10.1	10.2	10.2	10.2	0.56	0.997	0.05	1.04	0.3	0.733	0.0971	1.07	0.205	0.878	0.124	1.09	0.0317	0.442	0.255	1.19	0.183	0.717	0.165	1.12	0.519	0.771	0.06	1.04	0.57	0.975	-0.0718	-1.05	0.777	0.972	0.0414	1.03	0.841	0.996	-0.0291	-1.02	3587-53_7	SL007056	Bone morphogenetic protein 10
SL010520	8.96	8.89	8.93	9.06	8.88	8.88	8.91	8.8	8.76	8.76	0.3	0.997	-0.0767	-1.05	0.153	0.733	0.089	1.06	0.467	0.999	-0.0473	-1.03	0.0131	0.28	-0.196	-1.15	0.6	0.911	-0.0429	-1.03	0.104	0.685	0.102	1.07	0.781	0.98	0.0237	1.02	0.229	0.957	-0.119	-1.09	0.782	0.996	0.0272	1.02	3346-72_2	SL010520	Aurora kinase B
SL004180	9.55	9.53	9.55	9.45	9.55	9.56	9.74	9.64	9.65	9.78	0.987	0.997	0.00178	1	0.0373	0.668	0.206	1.15	0.499	0.999	0.0696	1.05	0.0655	0.622	0.229	1.17	0.37	0.873	0.116	1.08	0.0602	0.685	0.188	1.14	0.85	0.985	-0.0255	-1.02	0.422	0.957	0.126	1.09	0.886	0.996	0.0223	1.02	2605-49_2	SL004180	Tumor necrosis factor receptor superfamily member 8
SL010381	11.6	11.6	11.6	11.6	11.7	11.6	11.5	11.4	11.3	11.5	1	1	-2.9e-05	-1	0.359	0.733	-0.108	-1.08	0.166	0.841	-0.171	-1.13	0.0396	0.508	-0.307	-1.24	0.156	0.672	-0.221	-1.17	0.257	0.685	-0.135	-1.1	0.054	0.834	-0.314	-1.24	0.0145	0.533	-0.463	-1.38	0.0541	0.862	-0.361	-1.28	3644-5_4	SL010381	Dickkopf-like protein 1
SL000048	11	11.1	11.1	10.9	11.1	10.9	10.8	10.9	10.8	10.9	0.307	0.997	-0.0751	-1.05	0.0472	0.733	-0.163	-1.12	0.0902	0.674	-0.146	-1.11	0.306	0.938	-0.105	-1.08	0.31	0.873	-0.109	-1.08	0.0251	0.685	-0.186	-1.14	0.0189	0.682	-0.265	-1.2	0.0697	0.909	-0.236	-1.18	0.0788	0.971	-0.228	-1.17	2961-1_2	SL000048	Vitamin K-dependent protein C
SL002763	10.3	10.3	10.2	10.2	10.1	10.2	10.3	10.3	10.3	10.2	0.479	0.997	-0.0693	-1.05	0.233	0.733	0.0952	1.07	0.0838	0.666	0.145	1.11	0.141	0.792	0.148	1.11	0.127	0.641	0.16	1.12	0.269	0.685	0.0896	1.06	0.296	0.975	0.115	1.08	0.363	0.957	0.116	1.08	0.301	0.996	0.131	1.1	2831-29_1	SL002763	Kallikrein-11
SL002519	8.35	8.29	8.38	8.29	8.27	8.38	8.26	8.23	8.32	8.12	0.717	0.997	0.0308	1.02	0.489	0.765	-0.0575	-1.04	0.0448	0.511	-0.176	-1.13	0.212	0.861	-0.131	-1.09	0.0932	0.586	-0.185	-1.14	0.751	0.892	-0.0262	-1.02	0.927	0.994	-0.0103	-1.01	0.704	0.964	0.0494	1.03	0.869	0.996	-0.0213	-1.01	2617-56_35	SL002519	Receptor tyrosine-protein kinase erbB-3
SL003362	8.66	8.65	8.67	8.56	8.49	8.87	8.88	8.81	8.91	8.74	0.254	0.997	0.205	1.15	0.748	0.9	0.029	1.02	0.533	0.999	-0.0589	-1.04	0.13	0.759	-0.173	-1.13	0.0143	0.4	-0.295	-1.23	0.529	0.772	0.0572	1.04	0.464	0.975	0.0903	1.06	0.943	0.991	-0.0102	-1.01	0.298	0.996	-0.148	-1.11	4875-73_1	SL003362	Complement C3d fragment
SL010530	10.8	10.7	10.7	10.7	10.6	10.6	10.6	10.6	10.5	10.7	0.12	0.997	-0.14	-1.1	0.893	0.955	-0.00652	-1	0.849	0.999	0.00966	1.01	0.00719	0.212	-0.166	-1.12	0.233	0.791	0.0762	1.05	0.988	0.993	0.000708	1	0.473	0.975	0.0479	1.03	0.108	0.957	-0.125	-1.09	0.14	0.996	0.114	1.08	3635-76_4	SL010530	OCIA domain-containing protein 1
SL010388	11	10.9	11.2	11.4	10.7	10.6	11.1	10.8	11	10.8	0.0931	0.997	-0.417	-1.33	0.00656	0.309	0.657	1.58	0.698	0.999	-0.0967	-1.07	0.684	0.982	-0.122	-1.09	0.322	0.873	0.311	1.24	0.0124	0.5	0.611	1.53	0.298	0.975	-0.341	-1.27	0.306	0.957	-0.389	-1.31	0.855	0.996	0.0691	1.05	5034-79_1	SL010388	Trypsin-2
SL002823	11.6	11.6	11.6	11.6	11.7	11.7	11.8	11.8	11.8	11.8	0.317	0.997	0.0966	1.07	0.316	0.733	0.0673	1.05	0.111	0.757	0.112	1.08	0.0265	0.409	0.189	1.14	0.6	0.911	0.0462	1.03	0.233	0.685	0.0811	1.06	0.0458	0.834	0.185	1.14	0.0128	0.533	0.269	1.2	0.265	0.996	0.118	1.09	4831-4_2	SL002823	L-Selectin
SL011510	8.73	8.73	8.8	8.73	8.81	8.7	8.7	8.67	8.67	8.74	0.71	0.997	-0.0319	-1.02	0.944	0.977	0.0047	1	0.111	0.757	-0.111	-1.08	0.144	0.795	-0.123	-1.09	0.0435	0.519	-0.178	-1.13	0.751	0.892	0.0213	1.01	0.796	0.98	-0.0236	-1.02	0.797	0.977	-0.0271	-1.02	0.383	0.996	-0.0917	-1.07	3729-16_2	SL011510	Somatostatin-28
SL010369	10.4	10.3	10.4	10.3	10.2	10.4	10.5	10.4	10.5	10.3	0.644	0.997	-0.0441	-1.03	0.054	0.733	0.181	1.13	0.267	0.964	0.108	1.08	0.175	0.814	0.16	1.12	0.16	0.672	0.173	1.13	0.0316	0.685	0.204	1.15	0.0723	0.916	0.231	1.17	0.0488	0.881	0.293	1.23	0.0473	0.862	0.294	1.23	3177-49_2	SL010369	Carbonic anhydrase 4
SL006698	7.53	7.53	7.59	7.69	7.53	7.52	7.51	7.47	7.55	7.39	0.992	0.997	-0.00087	-1	0.819	0.932	-0.0189	-1.01	0.14	0.796	-0.128	-1.09	0.0552	0.611	-0.201	-1.15	0.0949	0.586	-0.183	-1.13	0.815	0.918	0.019	1.01	0.513	0.975	0.0724	1.05	0.891	0.988	0.0175	1.01	0.905	0.996	0.0151	1.01	4304-18_2	SL006698	Ligand-dependent nuclear receptor corepressor-like protein
SL004438	12.6	12.5	12.4	12.5	12.1	12.2	12.3	12.4	12.4	12.3	0.0388	0.997	-0.316	-1.24	0.539	0.787	0.092	1.07	0.0422	0.506	0.321	1.25	0.355	0.959	0.174	1.13	0.0687	0.566	0.361	1.28	0.637	0.83	0.0718	1.05	0.302	0.975	0.213	1.16	0.809	0.978	0.0577	1.04	0.284	0.996	0.255	1.19	3303-23_2	SL004438	Cystatin-M
SL009045	12.5	12.1	12.4	12.3	12.3	12.7	11.8	12.1	12.3	12	0.586	0.997	0.183	1.14	0.12	0.733	-0.474	-1.39	0.0464	0.512	-0.638	-1.56	0.462	0.982	-0.281	-1.22	0.187	0.717	-0.53	-1.44	0.26	0.685	-0.338	-1.26	0.841	0.985	0.0819	1.06	0.287	0.957	0.503	1.42	0.701	0.996	0.18	1.13	4435-66_2	SL009045	Ectonucleotide pyrophosphatase/phosphodiesterase family member 7
SL003167	11.3	11.3	11.3	11.3	11.2	11.1	11.4	11.4	11.5	11.4	0.279	0.997	-0.183	-1.14	0.0923	0.733	0.27	1.21	0.0795	0.652	0.294	1.23	0.166	0.814	0.279	1.21	0.383	0.873	0.183	1.14	0.267	0.685	0.169	1.12	0.254	0.975	-0.237	-1.18	0.212	0.957	-0.299	-1.23	0.154	0.996	-0.341	-1.27	3487-32_2	SL003167	C-X-C motif chemokine 13
SL000057	8.66	8.59	8.64	8.6	8.7	8.97	8.97	8.86	8.94	8.88	0.162	0.997	0.307	1.24	0.285	0.733	0.0745	1.05	0.108	0.745	-0.117	-1.08	0.73	0.982	-0.0302	-1.02	0.0305	0.472	-0.2	-1.15	0.287	0.691	0.0756	1.05	0.248	0.975	-0.111	-1.08	0.832	0.979	-0.0236	-1.02	0.0816	0.971	-0.194	-1.14	4301-58_2	SL000057	Thymidine kinase, cytosolic
SL004876	15.1	15.1	15.2	15.1	15.2	15.2	15	15.3	15.3	15.3	0.416	0.997	0.0523	1.04	0.0111	0.42	-0.147	-1.11	0.374	0.999	0.0532	1.04	0.555	0.982	0.0425	1.03	0.349	0.873	0.0707	1.05	0.0229	0.685	-0.133	-1.1	0.0986	0.956	0.13	1.09	0.165	0.957	0.126	1.09	0.106	0.971	0.147	1.11	3449-58_2	SL004876	Kallistatin
SL000456	12.8	12.6	12.6	12.6	12.5	12.9	12.6	12.5	12.5	12.4	0.623	0.997	0.0414	1.03	0.642	0.845	-0.0435	-1.03	0.0457	0.511	-0.197	-1.15	0.258	0.91	-0.133	-1.1	0.0813	0.586	-0.216	-1.16	0.635	0.83	-0.0452	-1.03	0.113	0.956	-0.206	-1.15	0.34	0.957	-0.143	-1.1	0.133	0.992	-0.225	-1.17	2683-1_2	SL000456	Complement C3b, inactivated
SL003994	11.6	11.5	11.5	11.6	11.2	11.6	11.1	11.1	11.2	11.1	0.773	0.997	-0.0434	-1.03	0.101	0.733	-0.301	-1.23	0.0782	0.649	-0.339	-1.26	0.121	0.736	-0.359	-1.28	0.565	0.911	-0.139	-1.1	0.146	0.685	-0.271	-1.21	0.481	0.975	-0.178	-1.13	0.531	0.957	-0.183	-1.13	0.943	0.996	0.0207	1.01	3348-49_2	SL003994	Bone morphogenetic protein 1
SL002506	13.1	13	13	13	12.7	13	13.3	13.2	13.3	12.9	0.924	0.997	-0.013	-1.01	0.0331	0.636	0.284	1.22	0.188	0.856	0.183	1.13	0.208	0.855	0.21	1.16	0.434	0.877	0.136	1.1	0.0439	0.685	0.273	1.21	0.494	0.975	0.125	1.09	0.486	0.957	0.147	1.11	0.706	0.996	0.0794	1.06	2652-15_1	SL002506	Urokinase plasminogen activator surface receptor
SL005084	11.4	11.3	11.3	11.4	11.1	11.3	11.6	11.4	11.5	11.2	0.6	0.997	-0.0819	-1.06	0.0122	0.42	0.356	1.28	0.227	0.908	0.177	1.13	0.553	0.982	0.105	1.08	0.613	0.911	0.0933	1.07	0.00759	0.341	0.384	1.31	0.0893	0.956	0.329	1.26	0.226	0.957	0.27	1.21	0.274	0.996	0.243	1.18	3457-57_1	SL005084	Periostin
SL005207	11.9	11.8	11.8	11.7	11.4	11.5	11.6	11.6	11.6	11.4	0.0879	0.997	-0.437	-1.35	0.0536	0.733	0.246	1.19	0.0801	0.652	0.233	1.18	0.28	0.921	0.172	1.13	0.519	0.909	0.107	1.08	0.0791	0.685	0.227	1.17	0.451	0.975	0.132	1.1	0.759	0.971	0.0619	1.04	0.97	0.996	0.00747	1.01	5104-57_3	SL005207	Natural cytotoxicity triggering receptor 1
SL004536	12.6	12.6	13	12.5	12.1	12	11.7	11.7	11.1	10.6	0.264	0.997	-0.539	-1.45	0.429	0.747	-0.417	-1.34	0.118	0.777	-0.866	-1.82	0.191	0.841	-0.87	-1.83	0.0595	0.555	-1.32	-2.49	0.49	0.757	-0.37	-1.29	0.399	0.975	-0.615	-1.53	0.479	0.957	-0.596	-1.51	0.204	0.996	-1.07	-2.1	3504-58_2	SL004536	Hepcidin
SL010499	7.61	7.63	7.79	7.77	7.61	7.62	7.63	7.57	7.64	7.45	0.937	0.997	0.0076	1.01	0.992	0.993	0.000996	1	0.0278	0.41	-0.241	-1.18	0.169	0.814	-0.18	-1.13	0.219	0.783	-0.168	-1.12	0.774	0.898	0.0299	1.02	0.535	0.975	-0.0879	-1.06	0.935	0.991	-0.0133	-1.01	0.916	0.996	-0.0173	-1.01	3374-49_2	SL010499	Tyrosine-protein kinase HCK
SL010516	16.3	16.3	16.2	16.1	15.6	16.2	16	16.3	15.8	16.3	0.537	0.997	-0.136	-1.1	0.356	0.733	-0.238	-1.18	0.381	0.999	0.236	1.18	0.625	0.982	-0.159	-1.12	0.0121	0.38	0.862	1.82	0.355	0.703	-0.243	-1.18	0.556	0.975	0.21	1.16	0.65	0.964	-0.187	-1.14	0.0434	0.862	0.836	1.79	5488-74_3	SL010516	Proto-oncogene tyrosine-protein kinase Src
SL000345	10.1	10.2	10.2	10.2	10.2	10.1	10.2	10.1	10	10.3	0.933	0.997	-0.00528	-1	0.765	0.904	-0.0206	-1.01	0.248	0.933	-0.0835	-1.06	0.0104	0.239	-0.225	-1.17	0.767	0.939	0.0269	1.02	0.806	0.912	-0.0173	-1.01	0.491	0.975	-0.0658	-1.05	0.0634	0.909	-0.206	-1.15	0.686	0.996	0.0444	1.03	2431-17_3	SL000345	Cathepsin G
SL000638	10.6	10.5	10.6	10.6	10.5	10.6	10.7	10.6	10.6	10.5	0.522	0.997	0.0615	1.04	0.411	0.743	0.0459	1.03	0.631	0.999	-0.028	-1.02	0.333	0.959	-0.0681	-1.05	0.0125	0.382	-0.186	-1.14	0.746	0.89	0.0176	1.01	0.0179	0.682	-0.178	-1.13	0.00793	0.485	-0.231	-1.17	0.000153	0.0432	-0.333	-1.26	3797-1_1	SL000638	Cadherin-2
SL011499	11.2	10.9	11.1	11.2	11.2	11.3	10.6	11	10.7	10.8	0.673	0.997	0.117	1.08	0.0849	0.733	-0.433	-1.35	0.396	0.999	-0.222	-1.17	0.172	0.814	-0.431	-1.35	0.106	0.61	-0.534	-1.45	0.0765	0.685	-0.453	-1.37	0.34	0.975	-0.33	-1.26	0.171	0.957	-0.548	-1.46	0.109	0.971	-0.641	-1.56	4588-1_2	SL011499	Pancreatic hormone
SL010513	12.5	12.5	12.4	12.1	11.8	12.6	12.2	12.7	12.3	12.7	0.491	0.997	0.177	1.13	0.119	0.733	-0.448	-1.36	0.714	0.999	0.109	1.08	0.451	0.982	0.272	1.21	0.0262	0.472	0.846	1.8	0.0872	0.685	-0.499	-1.41	0.687	0.975	-0.159	-1.12	0.964	0.995	-0.0204	-1.01	0.201	0.996	0.582	1.5	3466-8_2	SL010513	cAMP-dependent protein kinase catalytic subunit alpha
SL006512	11.6	11.5	11.5	11.7	11.7	11.6	11.5	11.4	11.5	11.5	0.757	0.997	-0.0472	-1.03	0.911	0.963	0.0098	1.01	0.284	0.979	-0.099	-1.07	0.0582	0.617	-0.212	-1.16	0.0679	0.566	-0.213	-1.16	0.914	0.958	0.00972	1.01	0.415	0.975	-0.0994	-1.07	0.134	0.957	-0.212	-1.16	0.13	0.992	-0.214	-1.16	3617-80_4	SL006512	Hepatocyte growth factor activator
SL005793	15.8	15.7	15.6	15.5	15	15.7	15.3	15.7	15.2	15.8	0.77	0.997	-0.0851	-1.06	0.253	0.733	-0.364	-1.29	0.476	0.999	0.237	1.18	0.975	0.993	0.0125	1.01	0.0131	0.391	1.05	2.07	0.215	0.685	-0.402	-1.32	0.936	0.995	0.0354	1.02	0.683	0.964	-0.207	-1.15	0.0936	0.971	0.852	1.8	5248-68_2	SL005793	Peptidyl-prolyl cis-trans isomerase F, mitochondrial
SL005231	11.8	11.8	11.8	12	11.5	11.8	12	12.1	12.3	11.9	0.842	0.997	-0.033	-1.02	0.308	0.733	0.179	1.13	0.0451	0.511	0.369	1.29	0.234	0.888	0.263	1.2	0.212	0.771	0.288	1.22	0.316	0.695	0.179	1.13	0.127	0.956	0.371	1.29	0.346	0.957	0.264	1.2	0.3	0.996	0.29	1.22	5140-56_3	SL005231	Netrin receptor UNC5D
SL009412	12.2	12.2	12.3	12.4	12.3	12.2	12.4	12.4	12.4	12.3	0.953	0.997	0.00439	1	0.0304	0.636	0.158	1.12	0.0777	0.649	0.134	1.1	0.709	0.982	-0.034	-1.02	0.998	1	-0.000228	-1	0.0594	0.685	0.138	1.1	0.764	0.98	0.0297	1.02	0.197	0.957	-0.148	-1.11	0.365	0.996	-0.103	-1.07	3607-71_1	SL009412	Dickkopf-related protein 3
SL005218	10.1	10.1	10.1	10.1	10.1	10.1	10.2	10	10.1	9.88	0.98	0.997	0.00298	1	0.332	0.733	0.0855	1.06	0.147	0.815	-0.134	-1.1	0.41	0.973	-0.0912	-1.07	0.0399	0.516	-0.24	-1.18	0.261	0.685	0.1	1.07	0.647	0.975	-0.0556	-1.04	0.968	0.995	-0.00566	-1	0.245	0.996	-0.162	-1.12	2742-68_2	SL005218	Sialic acid-binding Ig-like lectin 7
SL000007	9.75	9.83	9.81	10	9.99	9.65	9.61	9.56	9.45	9.77	0.487	0.997	-0.0927	-1.07	0.307	0.733	-0.131	-1.1	0.288	0.983	-0.143	-1.1	0.0184	0.335	-0.384	-1.31	0.766	0.939	-0.0502	-1.04	0.268	0.685	-0.145	-1.11	0.227	0.975	-0.214	-1.16	0.0253	0.686	-0.463	-1.38	0.553	0.996	-0.121	-1.09	2945-25_1	SL000007	Estrogen receptor
SL010523	9.6	9.6	9.64	9.86	9.58	9.85	9.92	9.88	9.81	9.88	0.278	0.997	0.25	1.19	0.53	0.779	0.0644	1.05	0.168	0.842	-0.148	-1.11	0.0293	0.43	-0.284	-1.22	0.372	0.873	-0.121	-1.09	0.302	0.695	0.105	1.08	0.62	0.975	0.0686	1.05	0.767	0.971	-0.0474	-1.03	0.557	0.996	0.0936	1.07	3443-61_2	SL010523	Homeodomain-interacting protein kinase 3
SL003169	8.94	8.98	9.27	8.95	9.3	8.92	8.83	8.86	8.72	8.99	0.912	0.997	-0.0158	-1.01	0.387	0.736	-0.135	-1.1	0.0299	0.422	-0.359	-1.28	0.539	0.982	-0.121	-1.09	0.159	0.672	-0.291	-1.22	0.529	0.772	-0.0995	-1.07	0.432	0.975	-0.169	-1.12	0.729	0.964	0.0859	1.06	0.674	0.996	-0.104	-1.07	2979-8_2	SL003169	C-X-C motif chemokine 5
SL004137	13	12.9	12.9	13.2	12.7	13.4	13.2	13.5	13.5	13.3	0.109	0.997	0.341	1.27	0.698	0.868	-0.0605	-1.04	0.12	0.783	0.254	1.19	0.186	0.834	0.26	1.2	0.0612	0.557	0.386	1.31	0.711	0.877	-0.0588	-1.04	0.224	0.975	0.263	1.2	0.281	0.957	0.269	1.21	0.113	0.971	0.395	1.32	3431-54_2	SL004137	Ephrin type-A receptor 1
SL011073	14.5	14.5	14.5	14.3	14	14.8	14.3	14.7	14.4	14.7	0.135	0.997	0.293	1.23	0.0191	0.569	-0.524	-1.44	0.946	0.999	0.0157	1.01	0.838	0.982	-0.0567	-1.04	0.136	0.656	0.435	1.35	0.0177	0.569	-0.54	-1.45	0.815	0.984	-0.0713	-1.05	0.668	0.964	-0.152	-1.11	0.322	0.996	0.349	1.27	3481-87_1	SL011073	Xaa-Pro aminopeptidase 1
SL003327	9.48	9.48	9.47	9.39	9.46	9.34	9.46	9.4	9.34	9.48	0.0443	0.997	-0.145	-1.11	0.131	0.733	0.122	1.09	0.297	0.989	0.088	1.06	0.0732	0.629	0.183	1.13	0.266	0.835	0.118	1.09	0.0924	0.685	0.138	1.1	0.123	0.956	0.172	1.13	0.0341	0.756	0.274	1.21	0.117	0.971	0.201	1.15	2946-52_2	SL003327	Complement factor D
SL004305	9.13	9.37	9.38	9.2	9.57	9.38	9.21	9.13	9.14	9.57	0.294	0.997	0.243	1.18	0.13	0.733	-0.405	-1.32	0.0842	0.666	-0.483	-1.4	0.221	0.876	-0.411	-1.33	0.306	0.873	-0.359	-1.28	0.113	0.685	-0.431	-1.35	0.0927	0.956	-0.622	-1.54	0.188	0.957	-0.561	-1.48	0.243	0.996	-0.496	-1.41	2876-74_2	SL004305	DNA topoisomerase 1
SL004646	9.81	9.81	9.79	9.85	9.8	9.88	9.97	10	10	10.1	0.394	0.997	0.0698	1.05	0.197	0.733	0.091	1.07	0.0984	0.712	0.122	1.09	0.242	0.889	0.104	1.07	0.152	0.672	0.133	1.1	0.187	0.685	0.0948	1.07	0.146	0.975	0.142	1.1	0.265	0.957	0.125	1.09	0.174	0.996	0.153	1.11	2635-61_2	SL004646	Layilin
SL004823	17.5	17.6	17.3	17.3	17.2	17.4	17.3	17.5	17.2	17.6	0.843	0.997	-0.027	-1.02	0.165	0.733	-0.229	-1.17	0.376	0.999	0.153	1.11	0.625	0.982	-0.101	-1.07	0.0288	0.472	0.479	1.39	0.145	0.685	-0.245	-1.18	0.756	0.98	0.0708	1.05	0.47	0.957	-0.19	-1.14	0.131	0.992	0.398	1.32	3844-2_1	SL004823	Peptidyl-prolyl cis-trans isomerase A
SL008023	10.7	10.7	10.6	10.6	10.6	10.6	10.5	10.7	10.8	10.7	0.172	0.997	-0.157	-1.11	0.779	0.91	-0.0387	-1.03	0.175	0.847	0.196	1.15	0.0863	0.643	0.299	1.23	0.0902	0.586	0.309	1.24	0.832	0.927	-0.0297	-1.02	0.203	0.975	0.243	1.18	0.113	0.957	0.351	1.28	0.107	0.971	0.356	1.28	3196-6_2	SL008023	Hyaluronan and proteoglycan link protein 1
SL005197	8.49	8.49	8.55	8.44	8.61	8.63	8.61	8.61	8.59	8.59	0.329	0.997	0.143	1.1	0.789	0.913	-0.0227	-1.02	0.245	0.933	-0.103	-1.07	0.534	0.982	-0.0663	-1.05	0.0157	0.412	-0.273	-1.21	0.765	0.897	-0.0258	-1.02	0.307	0.975	-0.12	-1.09	0.533	0.957	-0.0846	-1.06	0.0337	0.839	-0.29	-1.22	5100-53_3	SL005197	Lysosome membrane protein 2
SL005183	11.4	11.3	11.3	11.3	10.9	11.3	11.5	11.4	11.5	11	0.753	0.997	-0.0473	-1.03	0.12	0.733	0.238	1.18	0.314	0.999	0.161	1.12	0.0592	0.617	0.364	1.29	0.42	0.874	0.162	1.12	0.0989	0.685	0.257	1.19	0.219	0.975	0.259	1.2	0.0542	0.909	0.472	1.39	0.285	0.996	0.259	1.2	5087-5_3	SL005183	Interleukin-22 receptor subunit alpha-2
SL005233	9.87	9.91	9.86	9.86	9.87	9.95	10.1	10.1	10.1	10.1	0.64	0.997	0.0716	1.05	0.306	0.733	0.0707	1.05	0.0629	0.579	0.135	1.1	0.489	0.982	0.0601	1.04	0.103	0.605	0.149	1.11	0.644	0.835	0.0308	1.02	0.399	0.975	-0.0764	-1.05	0.105	0.957	-0.17	-1.13	0.564	0.996	-0.0601	-1.04	3083-71_1	SL005233	Tumor necrosis factor receptor superfamily member 27
SL000406	13.3	13.3	13.4	13.5	13.3	13.2	13.4	13.5	13.8	13.4	0.653	0.997	-0.0632	-1.04	0.198	0.733	0.165	1.12	0.124	0.783	0.207	1.15	0.102	0.694	0.265	1.2	0.333	0.873	0.164	1.12	0.21	0.685	0.164	1.12	0.26	0.975	0.2	1.15	0.211	0.957	0.257	1.2	0.444	0.996	0.157	1.11	5301-7_3	SL000406	Eotaxin
SL004850	9.48	9.49	9.38	9.41	9.37	9.56	9.64	9.65	9.65	9.43	0.586	0.997	0.0818	1.06	0.377	0.733	0.0745	1.05	0.1	0.721	0.146	1.11	0.0612	0.617	0.2	1.15	0.434	0.877	0.0869	1.06	0.522	0.772	0.0544	1.04	0.735	0.975	0.0392	1.03	0.53	0.957	0.0839	1.06	0.892	0.996	-0.0181	-1.01	2992-59_2	SL004850	Interleukin-17 receptor A
SL000045	10.3	10.3	10.3	10	10.2	10.3	10.3	10.4	10.4	10.2	0.93	0.997	0.0152	1.01	0.457	0.759	0.0694	1.05	0.325	0.999	0.096	1.07	0.0487	0.572	0.233	1.18	0.142	0.656	0.181	1.13	0.738	0.887	0.031	1.02	0.394	0.975	-0.107	-1.08	0.937	0.991	0.0115	1.01	0.891	0.996	-0.0197	-1.01	2571-12_3	SL000045	Insulin-like growth factor-binding protein 3
SL005437	7.71	7.77	7.73	7.81	7.77	7.71	7.74	7.66	7.67	7.62	0.928	0.997	0.00473	1	0.473	0.763	-0.0409	-1.03	0.234	0.91	-0.0711	-1.05	0.0392	0.508	-0.149	-1.11	0.243	0.803	-0.0878	-1.06	0.551	0.791	-0.0345	-1.02	0.635	0.975	-0.0373	-1.03	0.218	0.957	-0.112	-1.08	0.548	0.996	-0.0545	-1.04	3209-69_1	SL005437	Matrix extracellular phosphoglycoprotein
SL000006	10.6	10.5	10.5	10.3	10.9	10.6	10.1	10.2	9.8	10.6	0.936	0.997	-0.0184	-1.01	0.163	0.733	-0.335	-1.26	0.161	0.832	-0.352	-1.28	0.165	0.814	-0.421	-1.34	0.187	0.717	-0.418	-1.34	0.224	0.685	-0.297	-1.23	0.652	0.975	-0.149	-1.11	0.603	0.957	-0.199	-1.15	0.568	0.996	-0.217	-1.16	2925-9_1	SL000006	Plasminogen activator inhibitor 1
SL005181	8.15	8.25	8.25	8.14	8.07	8.1	8.11	8.15	8.08	8.02	0.569	0.997	-0.0486	-1.03	0.102	0.733	-0.082	-1.06	0.297	0.989	-0.0545	-1.04	0.135	0.776	-0.0942	-1.07	0.217	0.783	-0.0813	-1.06	0.0792	0.685	-0.0893	-1.06	0.177	0.975	-0.093	-1.07	0.0883	0.957	-0.136	-1.1	0.133	0.992	-0.119	-1.09	5085-18_3	SL005181	Interleukin-20 receptor subunit alpha
SL002508	13.1	12.8	12.6	13	12.6	13.1	13.2	13	13.2	13	0.952	0.997	0.0111	1.01	0.0585	0.733	0.38	1.3	0.147	0.815	0.304	1.23	0.356	0.959	0.232	1.17	0.339	0.873	0.251	1.19	0.0484	0.685	0.404	1.32	0.123	0.956	0.428	1.34	0.251	0.957	0.367	1.29	0.24	0.996	0.374	1.3	3073-51_2	SL002508	Interleukin-18-binding protein
SL000003	11.4	11.6	11.5	11.6	11.3	11.3	11.5	11.5	11.6	11.5	0.274	0.997	-0.0983	-1.07	0.318	0.733	0.069	1.05	0.355	0.999	0.0668	1.05	0.765	0.982	0.0259	1.02	0.0201	0.47	0.213	1.16	0.691	0.862	0.0263	1.02	0.0773	0.94	-0.159	-1.12	0.035	0.761	-0.221	-1.17	0.924	0.996	-0.00991	-1.01	4874-3_1	SL000003	Angiogenin
SL010455	9.13	9.26	9.25	8.95	9.01	9.02	8.97	9.02	8.94	8.94	0.478	0.997	-0.113	-1.08	0.036	0.655	-0.177	-1.13	0.319	0.999	-0.0872	-1.06	0.379	0.959	-0.0927	-1.07	0.273	0.835	-0.121	-1.09	0.044	0.685	-0.173	-1.13	0.569	0.975	-0.0659	-1.05	0.604	0.957	-0.0694	-1.05	0.454	0.996	-0.0998	-1.07	3299-29_2	SL010455	Contactin-5
SL002078	9.64	9.59	9.69	10.1	9.7	9.77	9.76	9.77	9.83	9.79	0.398	0.997	0.137	1.1	0.796	0.917	0.0318	1.02	0.694	0.999	-0.0506	-1.04	0.00881	0.221	-0.411	-1.33	0.746	0.936	-0.0524	-1.04	0.662	0.846	0.0545	1.04	0.683	0.975	0.0691	1.05	0.153	0.957	-0.281	-1.21	0.736	0.996	0.0658	1.05	5133-17_3	SL002078	TGF-beta receptor type-2
SL017188	15	15	14.9	14.8	14.5	14.9	14.6	14.9	14.3	15.1	0.549	0.997	-0.145	-1.11	0.281	0.733	-0.303	-1.23	0.627	0.999	0.142	1.1	0.72	0.982	-0.126	-1.09	0.0171	0.43	0.89	1.85	0.288	0.692	-0.304	-1.23	0.729	0.975	0.134	1.1	0.763	0.971	-0.135	-1.1	0.0501	0.862	0.882	1.84	3441-64_2	SL017188	Glycogen synthase kinase-3 alpha/beta
SL000313	8.46	8.65	8.32	8.87	8.29	8.53	8.51	8.24	8.29	8.17	0.716	0.997	0.0686	1.05	0.364	0.733	-0.203	-1.15	0.462	0.999	-0.172	-1.13	0.0206	0.363	-0.658	-1.58	0.501	0.899	-0.198	-1.15	0.375	0.706	-0.202	-1.15	0.586	0.975	-0.168	-1.12	0.0692	0.909	-0.654	-1.57	0.585	0.996	-0.194	-1.14	4900-8_1	SL000313	C3a anaphylatoxin
SL000556	8.13	8.19	8.15	8.22	8.01	8.25	8.28	8.28	8.21	8.03	0.409	0.997	0.116	1.08	0.85	0.94	-0.0181	-1.01	0.715	0.999	0.0365	1.03	0.0452	0.555	-0.243	-1.18	0.0832	0.586	-0.219	-1.16	0.971	0.984	0.00357	1	0.251	0.975	0.151	1.11	0.437	0.957	-0.118	-1.09	0.482	0.996	-0.106	-1.08	5476-66_3	SL000556	Protein kinase C gamma type
SL002093	10.1	9.96	10.1	10.1	10.2	10.3	10.3	9.88	10.1	10.4	0.555	0.997	0.134	1.1	0.295	0.733	0.215	1.16	0.028	0.41	-0.476	-1.39	0.315	0.946	-0.259	-1.2	0.647	0.911	-0.124	-1.09	0.326	0.695	0.205	1.15	0.0651	0.886	-0.527	-1.44	0.338	0.957	-0.315	-1.24	0.594	0.996	-0.174	-1.13	4163-5_2	SL002093	Histone H2A.z
SL004921	14.7	14.8	14.7	14.6	14.2	14.7	14.5	14.8	14.4	14.9	0.937	0.997	0.0182	1.01	0.212	0.733	-0.327	-1.25	0.78	0.999	0.0761	1.05	0.754	0.982	-0.103	-1.07	0.0204	0.47	0.806	1.75	0.218	0.685	-0.329	-1.26	0.855	0.985	0.066	1.05	0.785	0.972	-0.114	-1.08	0.0576	0.865	0.796	1.74	4249-64_2	SL004921	Nucleoside diphosphate kinase B
SL008822	8.47	8.5	8.63	8.7	8.48	8.39	8.33	8.35	8.48	8.29	0.49	0.997	-0.0865	-1.06	0.483	0.764	-0.0789	-1.06	0.0898	0.674	-0.201	-1.15	0.175	0.814	-0.193	-1.14	0.162	0.672	-0.208	-1.16	0.915	0.958	-0.0115	-1.01	0.29	0.975	0.156	1.11	0.251	0.957	0.196	1.15	0.396	0.996	0.144	1.1	4546-27_3	SL008822	Adhesion G protein-coupled receptor E2
SL009089	10.7	10.9	10.8	10.9	10.8	10.7	10.8	11	11	10.9	0.859	0.997	-0.0195	-1.01	0.843	0.938	-0.016	-1.01	0.0404	0.502	0.175	1.13	0.233	0.888	0.122	1.09	0.226	0.786	0.13	1.09	0.791	0.908	-0.0219	-1.02	0.2	0.975	0.144	1.11	0.498	0.957	0.088	1.06	0.445	0.996	0.0988	1.07	3461-58_1	SL009089	Brevican core protein
SL003341	16.4	16.5	16.4	16.5	16.4	16.4	16.6	16.5	16.5	16.4	0.565	0.997	-0.0496	-1.03	0.0696	0.733	0.174	1.13	0.0967	0.709	0.167	1.12	0.539	0.982	0.0738	1.05	0.406	0.873	0.104	1.08	0.0977	0.685	0.161	1.12	0.455	0.975	0.0984	1.07	0.997	0.998	-0.000599	-1	0.807	0.996	0.037	1.03	4989-7_1	SL003341	Fibrinogen gamma chain
SL001947	11.3	11.3	11.3	11.4	11.2	11.2	11.4	11.4	11.5	11.3	0.52	0.997	-0.061	-1.04	0.254	0.733	0.104	1.07	0.113	0.757	0.151	1.11	0.288	0.924	0.121	1.09	0.139	0.656	0.177	1.13	0.325	0.695	0.0907	1.06	0.511	0.975	0.0823	1.06	0.746	0.964	0.0467	1.03	0.447	0.996	0.11	1.08	2687-2_1	SL001947	Melanoma-derived growth regulatory protein
SL016548	8.45	8.52	8.49	8.48	8.59	8.61	8.61	8.56	8.55	8.63	0.205	0.997	0.158	1.12	0.413	0.743	-0.0709	-1.05	0.245	0.933	-0.105	-1.08	0.2	0.855	-0.14	-1.1	0.064	0.564	-0.213	-1.16	0.283	0.691	-0.0938	-1.07	0.0579	0.834	-0.226	-1.17	0.0491	0.881	-0.272	-1.21	0.0163	0.634	-0.332	-1.26	5183-53_3	SL016548	AMP Kinase (alpha1beta1gamma1)
SL001992	9.85	9.82	9.74	9.85	9.81	9.76	9.85	9.77	9.8	9.73	0.177	0.997	-0.0924	-1.07	0.0488	0.733	0.129	1.09	0.167	0.841	0.0943	1.07	0.275	0.921	0.0894	1.06	0.962	0.991	-0.00403	-1	0.0589	0.685	0.126	1.09	0.389	0.975	0.0774	1.06	0.494	0.957	0.071	1.05	0.842	0.996	-0.0206	-1.01	2654-19_1	SL001992	Tumor necrosis factor receptor superfamily member 1A
SL007502	12	12.1	12.1	12.1	12	12	12.3	12.2	12.3	12	0.956	0.997	-0.00504	-1	0.0502	0.733	0.193	1.14	0.177	0.847	0.138	1.1	0.274	0.921	0.135	1.1	0.751	0.937	0.0408	1.03	0.0614	0.685	0.187	1.14	0.418	0.975	0.11	1.08	0.508	0.957	0.103	1.07	0.935	0.996	0.0126	1.01	4469-78_2	SL007502	Carbohydrate sulfotransferase 15
SL000409	15.5	15.5	15.4	15.4	15.2	15.3	15	15.3	14.8	15.6	0.329	0.997	-0.209	-1.16	0.22	0.733	-0.305	-1.24	0.479	0.999	0.183	1.14	0.567	0.982	-0.178	-1.13	0.032	0.472	0.707	1.63	0.263	0.685	-0.283	-1.22	0.384	0.975	0.299	1.23	0.893	0.988	-0.0531	-1.04	0.0394	0.862	0.82	1.77	2855-49_2	SL000409	Mitogen-activated protein kinase 3
SL010927	14.9	15.2	15	14.9	14.5	15.1	14.9	15.2	15	15.3	0.385	0.997	0.2	1.15	0.119	0.733	-0.43	-1.35	0.712	0.999	0.106	1.08	0.93	0.991	-0.0303	-1.02	0.037	0.503	0.762	1.7	0.0979	0.685	-0.465	-1.38	0.838	0.985	-0.0774	-1.06	0.6	0.957	-0.23	-1.17	0.186	0.996	0.581	1.5	3887-90_2	SL010927	Importin subunit beta-1
SL004477	12.4	12.4	12.5	12.6	12.4	12.5	12.4	12.2	12.3	12.5	0.582	0.997	0.0972	1.07	0.427	0.747	-0.15	-1.11	0.0684	0.611	-0.363	-1.29	0.0869	0.643	-0.41	-1.33	0.856	0.968	-0.0452	-1.03	0.361	0.703	-0.176	-1.13	0.0582	0.834	-0.498	-1.41	0.0668	0.909	-0.558	-1.47	0.552	0.996	-0.179	-1.13	5339-49_3	SL004477	Protein S100-A9
SL004654	7.48	7.48	7.48	7.44	7.67	7.77	7.77	7.69	7.78	7.64	0.161	0.997	0.287	1.22	0.977	0.988	0.00205	1	0.143	0.801	-0.111	-1.08	0.545	0.982	-0.0551	-1.04	0.0366	0.503	-0.201	-1.15	0.761	0.897	0.0222	1.02	0.962	0.997	-0.00478	-1	0.595	0.957	0.0609	1.04	0.4	0.996	-0.096	-1.07	3373-5_2	SL004654	Granzyme H
SL005184	7.23	7.26	7.23	7.44	7.31	7.21	7.2	7.16	7.26	7.01	0.924	0.997	-0.0127	-1.01	0.606	0.826	-0.0486	-1.03	0.585	0.999	-0.0538	-1.04	0.0391	0.508	-0.246	-1.19	0.156	0.672	-0.177	-1.13	0.845	0.937	-0.0184	-1.01	0.409	0.975	0.106	1.08	0.626	0.957	-0.0723	-1.05	0.898	0.996	-0.0189	-1.01	4494-63_2	SL005184	Interleukin-23
SL000346	11.1	11.1	11	11.1	11.1	11.1	11.2	11.1	11.1	11	0.388	0.997	-0.0665	-1.05	0.0763	0.733	0.119	1.09	0.113	0.757	0.111	1.08	0.274	0.921	0.0921	1.07	0.908	0.98	-0.0102	-1.01	0.098	0.685	0.113	1.08	0.394	0.975	0.0789	1.06	0.595	0.957	0.0568	1.04	0.691	0.996	-0.0422	-1.03	3737-6_3	SL000346	Cathepsin H
SL011768	8.85	9.14	9.04	9.07	9.04	8.93	8.85	9.06	8.82	9.22	0.618	0.997	0.0813	1.06	0.0233	0.589	-0.375	-1.3	0.863	0.999	-0.0296	-1.02	0.234	0.888	-0.246	-1.19	0.67	0.913	0.0918	1.07	0.0223	0.685	-0.385	-1.31	0.716	0.975	-0.0823	-1.06	0.248	0.957	-0.303	-1.23	0.879	0.996	0.0397	1.03	4254-6_2	SL011768	NudC domain-containing protein 3
SL004849	9.75	9.83	9.89	9.86	9.78	9.99	9.97	9.96	9.94	9.87	0.093	0.997	0.24	1.18	0.37	0.733	-0.0949	-1.07	0.053	0.525	-0.216	-1.16	0.287	0.924	-0.142	-1.1	0.295	0.862	-0.146	-1.11	0.275	0.685	-0.117	-1.08	0.0236	0.682	-0.333	-1.26	0.111	0.957	-0.27	-1.21	0.12	0.971	-0.262	-1.2	5082-51_3	SL004849	X-linked interleukin-1 receptor accessory protein-like 2
SL010617	11.4	11.2	11.3	11.2	11.3	11.1	11.1	11.1	11.2	10.9	0.136	0.997	-0.333	-1.26	0.206	0.733	0.179	1.13	0.18	0.847	0.198	1.15	0.118	0.736	0.278	1.21	0.333	0.873	0.18	1.13	0.206	0.685	0.182	1.13	0.27	0.975	0.215	1.16	0.188	0.957	0.297	1.23	0.381	0.996	0.197	1.15	3403-1_2	SL010617	Tryptase beta-2
SL000020	12.5	12.4	12.6	12.5	12.1	12.4	12.7	12.6	12.8	12.3	0.704	0.997	-0.0749	-1.05	0.0951	0.733	0.338	1.26	0.638	0.999	0.0991	1.07	0.156	0.812	0.362	1.28	0.186	0.717	0.352	1.28	0.089	0.685	0.351	1.28	0.55	0.975	0.167	1.12	0.179	0.957	0.435	1.35	0.194	0.996	0.419	1.34	2797-56_2	SL000020	Apolipoprotein B
SL000451	12.6	12.6	12.6	12.6	12.6	12.7	12.6	12.4	12.6	12.2	0.433	0.997	0.0977	1.07	0.626	0.833	-0.0807	-1.06	0.0709	0.616	-0.314	-1.24	0.597	0.982	-0.11	-1.08	0.0858	0.586	-0.376	-1.3	0.759	0.897	-0.0514	-1.04	0.485	0.975	-0.159	-1.12	0.823	0.979	0.0589	1.04	0.395	0.996	-0.223	-1.17	4124-24_2	SL000451	Heat shock 70 kDa protein 1A
SL000321	9.41	9.48	9.47	9.43	9.42	9.37	9.42	9.35	9.28	9.26	0.552	0.997	-0.0389	-1.03	0.614	0.827	-0.0275	-1.02	0.152	0.817	-0.0822	-1.06	0.173	0.814	-0.0939	-1.07	0.108	0.61	-0.116	-1.08	0.376	0.707	-0.0481	-1.03	0.0106	0.682	-0.191	-1.14	0.0139	0.533	-0.213	-1.16	0.00948	0.535	-0.224	-1.17	4482-66_2	SL000321	Complement C5b-C6 complex
SL004610	10.8	10.8	10.8	10.7	10.8	10.8	10.9	10.9	11	10.9	0.909	0.997	0.0111	1.01	0.0852	0.733	0.149	1.11	0.229	0.91	0.108	1.08	0.128	0.759	0.165	1.12	0.934	0.987	-0.00941	-1.01	0.0908	0.685	0.149	1.11	0.361	0.975	0.109	1.08	0.23	0.957	0.166	1.12	0.947	0.996	-0.00902	-1.01	3323-37_1	SL004610	Low-density lipoprotein receptor-related protein 8
SL011528	10.5	10.5	10.5	10.3	10.7	10.7	10.4	10.4	10.2	10.7	0.238	0.997	0.202	1.15	0.0903	0.733	-0.386	-1.31	0.151	0.817	-0.342	-1.27	0.269	0.921	-0.316	-1.24	0.448	0.877	-0.227	-1.17	0.0851	0.685	-0.4	-1.32	0.188	0.975	-0.414	-1.33	0.278	0.957	-0.395	-1.31	0.41	0.996	-0.298	-1.23	3864-5_2	SL011528	40S ribosomal protein S7
SL000277	17.4	17.1	17.2	17.1	17.1	16.9	16.7	16.9	16.9	17.3	0.0366	0.997	-0.453	-1.37	0.868	0.942	0.0333	1.02	0.467	0.999	0.152	1.11	0.263	0.916	0.282	1.22	0.0275	0.472	0.586	1.5	0.571	0.8	0.112	1.08	0.0361	0.798	0.571	1.49	0.0193	0.573	0.739	1.67	0.00164	0.17	1	2	5312-49_3	SL000277	Apolipoprotein E (isoform E2)
SL009768	8.26	8.27	8.28	8.36	8.25	8.41	8.38	8.34	8.39	8.41	0.322	0.997	0.153	1.11	0.449	0.756	-0.0492	-1.03	0.213	0.888	-0.0849	-1.06	0.0484	0.572	-0.163	-1.12	0.414	0.874	-0.07	-1.05	0.614	0.826	-0.0331	-1.02	0.997	0.998	0.000376	1	0.499	0.957	-0.0697	-1.05	0.89	0.996	0.0142	1.01	4540-11_2	SL009768	Chromobox protein homolog 5
SL003785	17.3	17.5	17.2	17.3	17	17.2	17	17.2	16.9	17.4	0.643	0.997	-0.0935	-1.07	0.169	0.733	-0.342	-1.27	0.656	0.999	0.115	1.08	0.481	0.982	-0.22	-1.16	0.0433	0.519	0.665	1.59	0.182	0.685	-0.338	-1.26	0.695	0.975	0.135	1.1	0.616	0.957	-0.199	-1.15	0.0853	0.971	0.683	1.61	3848-14_2	SL003785	Glyceraldehyde-3-phosphate dehydrogenase
SL016130	10.7	10.9	11.1	11.1	11	11.1	11	11	10.8	10.8	0.252	0.997	0.314	1.24	0.326	0.733	-0.268	-1.2	0.0774	0.649	-0.507	-1.42	0.182	0.824	-0.46	-1.38	0.364	0.873	-0.327	-1.25	0.305	0.695	-0.285	-1.22	0.115	0.956	-0.597	-1.51	0.202	0.957	-0.558	-1.47	0.339	0.996	-0.416	-1.33	5384-67_3	SL016130	Transcription factor IIIB 90 kDa subunit
SL011405	15.6	15.5	15.5	15.2	14.9	15.4	15	15.4	14.7	15.5	0.467	0.997	-0.194	-1.14	0.366	0.733	-0.276	-1.21	0.694	0.999	0.126	1.09	0.801	0.982	-0.0966	-1.07	0.0188	0.453	0.954	1.94	0.368	0.703	-0.28	-1.21	0.805	0.983	0.104	1.07	0.805	0.977	-0.12	-1.09	0.0569	0.865	0.933	1.91	5256-86_3	SL011405	cGMP-specific 3',5'-cyclic phosphodiesterase
SL005308	8.99	8.97	8.98	8.93	9.08	9.16	9.13	9.14	9.08	9.2	0.141	0.997	0.176	1.13	0.846	0.938	-0.0178	-1.01	0.455	0.999	-0.0715	-1.05	0.307	0.938	-0.118	-1.09	0.0264	0.472	-0.27	-1.21	0.763	0.897	-0.0281	-1.02	0.32	0.975	-0.126	-1.09	0.227	0.957	-0.177	-1.13	0.0275	0.797	-0.324	-1.25	5204-13_3	SL005308	Proteasome activator complex subunit 3
SL007173	14.7	14.6	14.6	14.7	14.5	14.7	14.8	14.8	14.9	14.7	0.889	0.997	0.0136	1.01	0.0536	0.733	0.19	1.14	0.314	0.999	0.103	1.07	0.241	0.889	0.145	1.11	0.481	0.891	0.091	1.07	0.0898	0.685	0.169	1.12	0.939	0.995	-0.0103	-1.01	0.893	0.988	0.021	1.01	0.891	0.996	-0.0212	-1.01	4992-49_1	SL007173	Granulins
SL000403	15.8	15.9	15.7	15.7	15.7	15.7	15.9	15.8	15.9	15.7	0.348	0.997	-0.0945	-1.07	0.163	0.733	0.151	1.11	0.0628	0.579	0.211	1.16	0.313	0.943	0.137	1.1	0.666	0.912	0.061	1.04	0.305	0.695	0.11	1.08	0.981	0.997	-0.00349	-1	0.566	0.957	-0.0966	-1.07	0.37	0.996	-0.15	-1.11	2201-17_6	SL000403	Endostatin
SL003726	8.17	8.15	7.87	8.42	8.06	8.33	8.33	8.22	8.44	8.16	0.696	0.997	0.156	1.11	0.869	0.942	0.0172	1.01	0.466	0.999	-0.0797	-1.06	0.0792	0.643	-0.232	-1.17	0.0855	0.586	-0.238	-1.18	0.683	0.858	0.0431	1.03	0.69	0.975	0.057	1.04	0.616	0.957	-0.083	-1.06	0.533	0.996	-0.103	-1.07	3360-50_4	SL003726	Serine/threonine-protein kinase Chk2
SL009988	9.74	9.76	9.73	9.87	9.79	9.48	9.51	9.52	9.37	9.42	0.125	0.997	-0.263	-1.2	0.767	0.904	0.0189	1.01	0.361	0.999	0.0611	1.04	0.0178	0.335	-0.193	-1.14	0.999	1	-0.000101	-1	0.731	0.886	0.0224	1.02	0.369	0.975	0.0795	1.06	0.0929	0.957	-0.173	-1.13	0.859	0.996	0.018	1.01	4420-7_2	SL009988	Disintegrin and metalloproteinase domain-containing protein 12
SL004342	9.78	9.88	9.89	9.57	9.53	9.57	9.56	9.51	9.43	9.62	0.393	0.997	-0.216	-1.16	0.192	0.733	-0.0979	-1.07	0.186	0.855	-0.104	-1.07	0.0873	0.643	-0.162	-1.12	0.63	0.911	0.0475	1.03	0.192	0.685	-0.0998	-1.07	0.27	0.975	-0.114	-1.08	0.149	0.957	-0.173	-1.13	0.755	0.996	0.0372	1.03	2443-10_4	SL004342	Fibroblast growth factor 8 isoform B
SL004869	12.6	12.6	12.6	12.3	12.2	12.4	12.1	12.7	12	12.8	0.666	0.997	-0.148	-1.11	0.339	0.733	-0.344	-1.27	0.443	0.999	0.288	1.22	0.674	0.982	0.19	1.14	0.0273	0.472	1.06	2.08	0.272	0.685	-0.402	-1.32	0.977	0.997	-0.0143	-1.01	0.808	0.978	-0.139	-1.1	0.186	0.996	0.757	1.69	3420-21_2	SL004869	Carbonic anhydrase 13
SL004153	7.34	7.23	7.33	7.35	7.42	7.39	7.39	7.23	7.38	7.34	0.669	0.997	0.0444	1.03	0.242	0.733	0.11	1.08	0.207	0.878	-0.125	-1.09	0.352	0.959	-0.11	-1.08	0.0956	0.586	-0.208	-1.15	0.0678	0.685	0.166	1.12	0.163	0.975	0.172	1.13	0.135	0.957	0.213	1.16	0.546	0.996	0.0855	1.06	2638-12_2	SL004153	Macrophage colony-stimulating factor 1 receptor
SL010373	7.58	7.57	7.72	7.68	7.56	7.76	7.77	7.72	7.79	7.61	0.196	0.997	0.182	1.13	0.867	0.942	0.0177	1.01	0.0524	0.525	-0.216	-1.16	0.384	0.964	-0.116	-1.08	0.158	0.672	-0.197	-1.15	0.682	0.858	0.0437	1.03	0.589	0.975	-0.0782	-1.06	0.838	0.979	0.0342	1.02	0.714	0.996	-0.0612	-1.04	4987-17_1	SL010373	Immunoglobulin alpha Fc receptor
SL000396	11.1	11	11.1	11	11.2	11	10.9	11.1	11.1	11.1	0.766	0.997	-0.0217	-1.02	0.393	0.742	-0.0562	-1.04	0.256	0.939	0.0783	1.06	0.034	0.457	0.177	1.13	0.921	0.985	-0.00861	-1.01	0.623	0.828	-0.0323	-1.02	0.0232	0.682	0.205	1.15	0.00275	0.353	0.315	1.24	0.259	0.996	0.116	1.08	2942-50_2	SL000396	Cytochrome c
SL004009	15.6	15.7	15.6	15.4	15.3	15.4	15.3	15.5	15	15.7	0.506	0.997	-0.154	-1.11	0.283	0.733	-0.286	-1.22	0.606	0.999	0.143	1.1	0.764	0.982	-0.1	-1.07	0.0262	0.472	0.787	1.73	0.254	0.685	-0.309	-1.24	0.952	0.996	0.0223	1.02	0.585	0.957	-0.232	-1.17	0.117	0.971	0.667	1.59	2870-29_2	SL004009	Ras-related C3 botulinum toxin substrate 1
SL012168	8.38	8.47	8.43	8.36	8.38	8.41	8.41	8.4	8.29	8.35	0.536	0.997	0.029	1.02	0.0944	0.733	-0.0868	-1.06	0.352	0.999	-0.0503	-1.04	0.121	0.736	-0.101	-1.07	0.527	0.911	-0.043	-1.03	0.0671	0.685	-0.0964	-1.07	0.157	0.975	-0.101	-1.07	0.059	0.909	-0.156	-1.11	0.257	0.996	-0.0929	-1.07	4238-4_2	SL012168	Protein lin-7 homolog B
SL011529	14.5	14.6	14.4	14.3	14.1	14.2	14.1	14.3	13.7	14.5	0.362	0.997	-0.251	-1.19	0.327	0.733	-0.283	-1.22	0.7	0.999	0.116	1.08	0.8	0.982	-0.0919	-1.07	0.0225	0.472	0.875	1.83	0.332	0.699	-0.285	-1.22	0.793	0.98	0.105	1.08	0.821	0.979	-0.105	-1.08	0.062	0.865	0.864	1.82	3866-7_2	SL011529	Ribosome maturation protein SBDS
SL007356	9.47	9.38	9.4	9.53	9.31	9.64	9.46	9.49	9.5	9.27	0.303	0.997	0.166	1.12	0.519	0.776	-0.0808	-1.06	0.434	0.999	-0.103	-1.07	0.0859	0.643	-0.272	-1.21	0.121	0.629	-0.257	-1.19	0.483	0.753	-0.0894	-1.06	0.392	0.975	-0.148	-1.11	0.11	0.957	-0.322	-1.25	0.132	0.992	-0.302	-1.23	5106-52_3	SL007356	Neurogenic locus notch homolog protein 2
SL004349	6.92	6.97	6.97	7.03	7.14	7.05	7.01	6.97	7.05	7.09	0.403	0.997	0.128	1.09	0.383	0.733	-0.0807	-1.06	0.235	0.91	-0.115	-1.08	0.0735	0.629	-0.209	-1.16	0.316	0.873	-0.122	-1.09	0.604	0.822	-0.0479	-1.03	0.642	0.975	0.0583	1.04	0.888	0.988	-0.0205	-1.01	0.735	0.996	0.0489	1.03	4397-26_2	SL004349	Interferon lambda-2
SL005258	7.77	7.8	7.84	7.75	7.78	7.8	7.83	7.77	7.79	7.77	0.822	0.997	0.0305	1.02	0.995	0.995	0.0004	1	0.156	0.823	-0.0975	-1.07	0.218	0.871	-0.102	-1.07	0.0927	0.586	-0.146	-1.11	0.879	0.947	0.0101	1.01	0.61	0.975	-0.046	-1.03	0.662	0.964	-0.0456	-1.03	0.362	0.996	-0.0948	-1.07	3394-81_2	SL005258	Serine/threonine-protein kinase PLK1
SL004363	11.3	11.4	11.5	11.4	11.5	11.3	11.6	11.6	11.4	11.4	0.899	0.997	-0.0192	-1.01	0.122	0.733	0.167	1.12	0.0952	0.704	0.189	1.14	0.293	0.925	0.143	1.1	0.857	0.968	0.0256	1.02	0.111	0.685	0.176	1.13	0.119	0.956	0.233	1.18	0.269	0.957	0.191	1.14	0.687	0.996	0.0692	1.05	4500-50_2	SL004363	Stem cell growth factor-alpha
SL003196	11.2	11.1	10.9	10.7	11	10.7	10.7	10.8	10.6	11.1	0.0858	0.997	-0.476	-1.39	0.718	0.882	0.115	1.08	0.222	0.904	0.409	1.33	0.171	0.814	0.553	1.47	0.0936	0.586	0.71	1.64	0.768	0.897	0.0958	1.07	0.488	0.975	0.307	1.24	0.389	0.957	0.441	1.36	0.233	0.996	0.609	1.52	3519-3_2	SL003196	C-C motif chemokine 17
SL008956	10.5	10.6	10.8	10.7	10.5	10.6	10.6	10.6	10.6	10.5	0.529	0.997	0.0869	1.06	0.434	0.747	-0.105	-1.08	0.0527	0.525	-0.273	-1.21	0.309	0.939	-0.172	-1.13	0.348	0.873	-0.166	-1.12	0.528	0.772	-0.0858	-1.06	0.351	0.975	-0.172	-1.13	0.773	0.972	-0.0615	-1.04	0.757	0.996	-0.0659	-1.05	3172-28_2	SL008956	Arylsulfatase B
SL004351	8.39	8.34	8.4	8.52	8.41	8.6	8.53	8.55	8.35	8.25	0.241	0.997	0.216	1.16	0.87	0.942	-0.0185	-1.01	0.407	0.999	-0.0977	-1.07	0.141	0.792	-0.209	-1.16	0.0657	0.566	-0.275	-1.21	0.722	0.881	0.0392	1.03	0.167	0.975	0.207	1.15	0.478	0.957	0.123	1.09	0.879	0.996	0.0262	1.02	4137-57_2	SL004351	Interleukin-25
SL011406	8.95	9.16	9.19	8.87	8.78	8.76	8.75	8.75	8.63	8.79	0.24	0.997	-0.192	-1.14	0.182	0.733	-0.224	-1.17	0.0497	0.524	-0.346	-1.27	0.484	0.982	-0.147	-1.11	0.738	0.936	0.0736	1.05	0.214	0.685	-0.212	-1.16	0.222	0.975	-0.283	-1.22	0.768	0.971	-0.0789	-1.06	0.611	0.996	0.136	1.1	5178-5_3	SL011406	High affinity cAMP-specific 3',5'-cyclic phosphodiesterase 7A
SL001888	14.7	14.7	14.6	14.6	14.5	14.6	14.6	14.7	14.7	14.6	0.154	0.997	-0.133	-1.1	0.217	0.733	0.11	1.08	0.127	0.783	0.142	1.1	0.235	0.888	0.133	1.1	0.319	0.873	0.117	1.08	0.168	0.685	0.124	1.09	0.0753	0.935	0.219	1.16	0.128	0.957	0.216	1.16	0.174	0.996	0.192	1.14	4413-3_2	SL001888	Antileukoproteinase
SL012108	9.01	8.96	8.96	8.89	8.95	9.1	9	8.96	8.92	9	0.314	0.997	0.0931	1.07	0.305	0.733	-0.0579	-1.04	0.152	0.817	-0.0847	-1.06	0.24	0.888	-0.0835	-1.06	0.189	0.722	-0.0976	-1.07	0.352	0.703	-0.0534	-1.04	0.432	0.975	-0.0612	-1.04	0.52	0.957	-0.0579	-1.04	0.407	0.996	-0.0744	-1.05	4563-61_2	SL012108	1-phosphatidylinositol 4,5-bisphosphate phosphodiesterase gamma-1
SL004668	16.2	15.9	15.9	15.9	15.8	15.7	15.4	15.6	15.6	16	0.0486	0.997	-0.465	-1.38	0.853	0.941	-0.0394	-1.03	0.601	0.999	0.116	1.08	0.441	0.982	0.206	1.15	0.0231	0.472	0.641	1.56	0.799	0.912	0.0535	1.04	0.0347	0.786	0.607	1.52	0.0261	0.686	0.741	1.67	0.000811	0.102	1.13	2.18	2937-10_2	SL004668	Apolipoprotein E (isoform E3)
SL008059	9.74	9.76	9.77	9.34	10.1	9.67	9.49	9.4	9.28	9.78	0.716	0.997	-0.0738	-1.05	0.228	0.733	-0.201	-1.15	0.0746	0.633	-0.312	-1.24	0.584	0.982	-0.115	-1.08	0.275	0.836	-0.239	-1.18	0.197	0.685	-0.219	-1.16	0.0774	0.94	-0.408	-1.33	0.409	0.957	-0.219	-1.16	0.208	0.996	-0.334	-1.26	5026-66_1	SL008059	40S ribosomal protein S3
SL015728	9.46	9.4	9.4	9.4	9.32	9.52	9.38	9.39	9.34	9.33	0.56	0.997	0.0573	1.04	0.452	0.757	-0.0744	-1.05	0.42	0.999	-0.0834	-1.06	0.0984	0.677	-0.207	-1.15	0.144	0.659	-0.191	-1.14	0.604	0.822	-0.0518	-1.04	0.79	0.98	0.0361	1.03	0.626	0.957	-0.0765	-1.05	0.639	0.996	-0.0732	-1.05	5223-59_3	SL015728	Glucokinase regulatory protein
SL004400	13.1	13	13.1	13	13	13.2	13	13	13	12.9	0.41	0.997	0.0621	1.04	0.283	0.733	-0.0733	-1.05	0.0689	0.611	-0.13	-1.09	0.346	0.959	-0.0809	-1.06	0.396	0.873	-0.0762	-1.05	0.336	0.701	-0.0668	-1.05	0.308	0.975	-0.0961	-1.07	0.689	0.964	-0.0435	-1.03	0.697	0.996	-0.0422	-1.03	5307-12_3	SL004400	Coagulation factor IXab
SL004336	7.9	7.87	7.9	7.94	7.92	8.14	8.09	8.05	8.13	8.06	0.18	0.997	0.242	1.18	0.781	0.911	-0.0221	-1.02	0.173	0.844	-0.114	-1.08	0.25	0.904	-0.115	-1.08	0.094	0.586	-0.176	-1.13	0.95	0.975	0.00498	1	0.784	0.98	0.0296	1.02	0.743	0.964	0.0408	1.03	0.78	0.996	-0.0347	-1.02	2761-49_2	SL004336	Fibroblast growth factor 18
SL003674	11.1	11.1	11.1	10.9	10.9	11.1	10.9	11.1	10.8	11.3	0.805	0.997	-0.0481	-1.03	0.507	0.773	-0.142	-1.1	0.512	0.999	0.147	1.11	0.727	0.982	0.0938	1.07	0.0252	0.472	0.637	1.55	0.425	0.728	-0.173	-1.13	0.948	0.995	-0.0191	-1.01	0.799	0.977	-0.087	-1.06	0.165	0.996	0.473	1.39	4423-77_2	SL003674	Bcl-2-like protein 1
SL002522	10.7	10.6	10.5	10.6	10.6	10.7	10.6	10.5	10.6	10.6	0.789	0.997	0.0342	1.02	0.893	0.955	0.0115	1.01	0.593	0.999	-0.0481	-1.03	0.0736	0.629	-0.195	-1.14	0.112	0.61	-0.181	-1.13	0.945	0.972	-0.00596	-1	0.236	0.975	-0.141	-1.1	0.0323	0.736	-0.296	-1.23	0.0474	0.862	-0.272	-1.21	5024-67_1	SL002522	Retinoblastoma-associated protein
SL005178	10.6	10.6	10.5	10.6	10.5	10.7	10.7	10.6	10.6	10.6	0.917	0.997	0.00777	1.01	0.161	0.733	0.095	1.07	0.207	0.878	0.0894	1.06	0.625	0.982	-0.0415	-1.03	0.133	0.656	0.134	1.1	0.136	0.685	0.103	1.07	0.165	0.975	0.13	1.09	0.98	0.995	0.00265	1	0.107	0.971	0.174	1.13	2723-9_2	SL005178	Interleukin-37
SL006918	14.5	14.6	14.4	14.4	14.2	14.3	14.1	14.3	13.8	14.6	0.378	0.997	-0.206	-1.15	0.318	0.733	-0.263	-1.2	0.768	0.999	0.0814	1.06	0.318	0.95	-0.331	-1.26	0.0471	0.528	0.694	1.62	0.349	0.703	-0.251	-1.19	0.691	0.975	0.145	1.11	0.534	0.957	-0.262	-1.2	0.0733	0.962	0.756	1.69	3115-64_2	SL006918	Mitogen-activated protein kinase 1
SL004716	11.6	11.6	11.7	11.8	11.5	11.7	11.9	12	12	11.7	0.481	0.997	0.0887	1.06	0.275	0.733	0.164	1.12	0.113	0.757	0.25	1.19	0.359	0.959	0.173	1.13	0.219	0.783	0.243	1.18	0.278	0.688	0.166	1.12	0.213	0.975	0.259	1.2	0.445	0.957	0.184	1.14	0.292	0.996	0.253	1.19	5244-12_3	SL004716	Mitogen-activated protein kinase 9
SL014209	8.29	8.32	8.33	8.28	8.3	8.45	8.46	8.41	8.43	8.4	0.12	0.997	0.162	1.12	0.772	0.907	-0.0206	-1.01	0.255	0.939	-0.085	-1.06	0.303	0.932	-0.0925	-1.07	0.0586	0.551	-0.179	-1.13	0.754	0.894	-0.0227	-1.02	0.331	0.975	-0.0959	-1.07	0.36	0.957	-0.104	-1.08	0.0969	0.971	-0.189	-1.14	5098-79_3	SL014209	Killer cell lectin-like receptor subfamily F member 1
SL003304	12.7	12.6	12.7	12.8	12.5	12.7	12.8	12.8	12.9	12.6	0.517	0.997	-0.0768	-1.05	0.0524	0.733	0.278	1.21	0.293	0.989	0.157	1.11	0.36	0.959	0.164	1.12	0.602	0.911	0.0976	1.07	0.0525	0.685	0.283	1.22	0.351	0.975	0.184	1.14	0.395	0.957	0.194	1.14	0.584	0.996	0.124	1.09	4232-19_2	SL003304	Insulin-like growth factor 1 receptor
SL004862	12.6	12.6	12.6	12.6	12.4	12.5	12.5	12.6	12.5	12.6	0.335	0.997	-0.079	-1.06	0.472	0.763	-0.0632	-1.04	0.268	0.964	0.102	1.07	0.377	0.959	0.0977	1.07	0.0629	0.564	0.216	1.16	0.48	0.753	-0.0632	-1.04	0.403	0.975	0.102	1.07	0.487	0.957	0.0976	1.07	0.124	0.976	0.216	1.16	3004-67_2	SL004862	Programmed cell death 1 ligand 2
SL004146	11.5	11.4	11.4	11.4	11.2	11.7	11.7	11.9	12.2	11.8	0.196	0.997	0.224	1.17	0.768	0.904	0.0434	1.03	0.19	0.856	0.203	1.15	0.0576	0.617	0.354	1.28	0.458	0.877	0.144	1.1	0.915	0.958	-0.0156	-1.01	0.582	0.975	-0.109	-1.08	0.95	0.991	0.0144	1.01	0.474	0.996	-0.164	-1.12	4234-8_2	SL004146	Interleukin-1 receptor-like 1
SL016148	9.48	9.43	9.48	9.43	9.29	9.34	9.48	9.44	9.47	9.4	0.238	0.997	-0.147	-1.11	0.0515	0.733	0.197	1.15	0.265	0.962	0.117	1.08	0.826	0.982	0.0277	1.02	0.351	0.873	0.123	1.09	0.0699	0.685	0.186	1.14	0.662	0.975	0.0605	1.04	0.832	0.979	-0.0339	-1.02	0.673	0.996	0.0673	1.05	4792-51_2	SL016148	gp41 C34 peptide, HIV
SL000508	10.7	10.6	10.6	10.7	10.6	10.8	11	10.8	10.9	10.6	0.189	0.997	0.122	1.09	0.0188	0.569	0.223	1.17	0.583	0.999	0.054	1.04	0.903	0.991	0.0144	1.01	0.825	0.958	-0.0274	-1.02	0.0062	0.318	0.26	1.2	0.0528	0.834	0.248	1.19	0.126	0.957	0.226	1.17	0.263	0.996	0.164	1.12	3506-49_1	SL000508	Lymphotoxin alpha2:beta1
SL000039	9.85	9.8	9.77	9.76	9.73	9.86	10	9.86	10.1	9.78	0.938	0.997	0.00942	1.01	0.0613	0.733	0.21	1.16	0.552	0.999	0.0693	1.05	0.167	0.814	0.194	1.14	0.665	0.912	-0.0636	-1.05	0.0303	0.685	0.245	1.18	0.099	0.956	0.252	1.19	0.0267	0.686	0.394	1.31	0.504	0.996	0.117	1.08	3447-64_2	SL000039	Interleukin-8
SL000022	13.6	13.7	13.6	13.8	13.6	13.5	13.8	13.6	13.7	13.6	0.394	0.997	-0.0915	-1.07	0.0766	0.733	0.218	1.16	0.139	0.795	0.19	1.14	0.706	0.982	0.0581	1.04	0.488	0.893	0.112	1.08	0.105	0.685	0.203	1.15	0.526	0.975	0.107	1.08	0.867	0.986	-0.0326	-1.02	0.878	0.996	0.0298	1.02	4907-56_1	SL000022	D-dimer
SL002704	9.66	9.7	9.73	9.59	9.93	9.53	9.71	9.76	9.63	9.9	0.207	0.997	-0.136	-1.1	0.283	0.733	0.138	1.1	0.158	0.827	0.19	1.14	0.121	0.736	0.252	1.19	0.541	0.911	0.104	1.07	0.382	0.708	0.114	1.08	0.726	0.975	0.0619	1.04	0.585	0.957	0.112	1.08	0.909	0.996	-0.0233	-1.02	3045-72_2	SL002704	Pleiotrophin
SL006088	14.3	14.4	14.3	14.1	13.9	14.1	13.9	14.3	13.7	14.6	0.599	0.997	-0.149	-1.11	0.349	0.733	-0.299	-1.23	0.705	0.999	0.126	1.09	0.936	0.991	-0.0321	-1.02	0.0279	0.472	0.931	1.91	0.319	0.695	-0.323	-1.25	0.995	0.997	-0.00293	-1	0.734	0.964	-0.173	-1.13	0.115	0.971	0.804	1.75	4294-16_2	SL006088	Sphingosine kinase 1
SL010500	16	16	15.9	15.8	15.6	15.8	15.6	15.9	15.5	16	0.553	0.997	-0.14	-1.1	0.295	0.733	-0.268	-1.2	0.583	0.999	0.147	1.11	0.943	0.991	0.0229	1.02	0.0349	0.493	0.717	1.64	0.258	0.685	-0.295	-1.23	0.99	0.997	0.00464	1	0.747	0.964	-0.132	-1.1	0.158	0.996	0.576	1.49	3381-24_2	SL010500	Tyrosine-protein kinase Lyn, isoform B
SL004511	9.35	9.52	9.5	9.59	9.42	9.48	9.23	9.2	9.3	9.38	0.61	0.997	0.128	1.09	0.137	0.733	-0.421	-1.34	0.175	0.847	-0.401	-1.32	0.212	0.861	-0.444	-1.36	0.6	0.911	-0.194	-1.14	0.163	0.685	-0.401	-1.32	0.445	0.975	-0.298	-1.23	0.462	0.957	-0.332	-1.26	0.837	0.996	-0.0926	-1.07	4126-22_1	SL004511	Bactericidal permeability-increasing protein
SL001938	11.9	11.8	11.7	11.7	11.5	12	12.1	12	12.3	11.8	0.535	0.997	0.0954	1.07	0.175	0.733	0.221	1.17	0.264	0.962	0.19	1.14	0.122	0.736	0.318	1.25	0.534	0.911	0.133	1.1	0.182	0.685	0.222	1.17	0.386	0.975	0.195	1.14	0.215	0.957	0.323	1.25	0.594	0.996	0.138	1.1	2748-3_2	SL001938	Inhibin beta A chain
SL006803	8.92	9.02	8.99	9.14	9.04	8.91	8.92	8.88	8.79	9.06	0.903	0.997	-0.0112	-1.01	0.447	0.755	-0.0871	-1.06	0.426	0.999	-0.0954	-1.07	0.0326	0.444	-0.311	-1.24	0.882	0.974	0.0224	1.02	0.484	0.753	-0.0817	-1.06	0.673	0.975	-0.0669	-1.05	0.128	0.957	-0.28	-1.21	0.782	0.996	0.0506	1.04	3281-19_1	SL006803	Angiopoietin-related protein 3
SL012707	9.52	9.4	9.4	9.45	9.6	9.54	9.31	9.48	9.57	9.51	0.834	0.997	0.0259	1.02	0.345	0.733	-0.116	-1.08	0.864	0.999	0.0219	1.02	0.511	0.982	-0.101	-1.07	0.0349	0.493	-0.343	-1.27	0.601	0.822	-0.0633	-1.04	0.0707	0.915	0.299	1.23	0.291	0.957	0.201	1.15	0.715	0.996	-0.0691	-1.05	5231-79_3	SL012707	Proprotein convertase subtilisin/kexin type 9
SL005675	11.3	11.5	11.3	11.3	11.4	11.6	11.4	11.5	11.4	11.7	0.0816	0.997	0.262	1.2	0.0308	0.636	-0.319	-1.25	0.749	0.999	-0.0489	-1.03	0.324	0.953	-0.182	-1.13	0.97	0.994	0.00732	1.01	0.0149	0.554	-0.362	-1.29	0.164	0.975	-0.279	-1.21	0.0629	0.909	-0.432	-1.35	0.339	0.996	-0.22	-1.16	4965-27_1	SL005675	ATP synthase subunit beta, mitochondrial
SL001726	9.66	9.46	9.24	9.08	9.18	9.29	9.33	9.29	9.26	9.23	0.0572	0.997	-0.37	-1.29	0.361	0.733	0.237	1.18	0.0843	0.666	0.47	1.39	0.266	0.919	0.363	1.29	0.393	0.873	0.292	1.22	0.388	0.71	0.228	1.17	0.238	0.975	0.424	1.34	0.451	0.957	0.312	1.24	0.552	0.996	0.246	1.19	4697-59_2	SL001726	Granulocyte-macrophage colony-stimulating factor
SL009054	8.93	8.88	8.88	9.03	8.73	8.92	9.03	9.12	9.28	8.96	0.893	0.997	-0.0154	-1.01	0.23	0.733	0.163	1.12	0.0809	0.652	0.249	1.19	0.384	0.964	0.149	1.11	0.466	0.882	0.13	1.09	0.226	0.685	0.168	1.12	0.146	0.975	0.274	1.21	0.419	0.957	0.176	1.13	0.475	0.996	0.155	1.11	5110-84_3	SL009054	Neurexin-1-beta
SL004352	9.19	9.07	9.06	9.45	9.11	9	8.9	8.87	8.89	8.77	0.175	0.997	-0.19	-1.14	0.827	0.934	0.0209	1.01	0.659	0.999	-0.044	-1.03	0.0242	0.385	-0.273	-1.21	0.541	0.911	-0.0767	-1.05	0.779	0.9	0.0272	1.02	0.936	0.995	-0.0106	-1.01	0.122	0.957	-0.237	-1.18	0.773	0.996	-0.0437	-1.03	2775-54_2	SL004352	Interleukin-17F
SL004134	12.4	12.4	12.5	12.4	12.5	12.4	12.3	12.4	12.4	12.4	0.738	0.997	0.0281	1.02	0.69	0.867	-0.0315	-1.02	0.0332	0.442	-0.178	-1.13	0.561	0.982	-0.0577	-1.04	0.411	0.874	-0.0857	-1.06	0.865	0.944	-0.0136	-1.01	0.444	0.975	-0.0831	-1.06	0.718	0.964	0.0452	1.03	0.952	0.996	0.00759	1.01	5412-53_3	SL004134	CD27 antigen
SL004335	7.76	7.73	7.74	7.86	7.68	7.72	7.72	7.64	7.73	7.56	0.649	0.997	-0.0431	-1.03	0.754	0.902	0.0276	1.02	0.43	0.999	-0.0729	-1.05	0.0958	0.664	-0.186	-1.14	0.14	0.656	-0.172	-1.13	0.51	0.767	0.0582	1.04	0.459	0.975	0.0889	1.06	0.945	0.991	-0.00957	-1.01	0.929	0.996	-0.0123	-1.01	3494-71_3	SL004335	Fibroblast growth factor 17
SL010468	10.6	10.6	10.6	10.7	10.5	10.6	10.6	10.7	10.8	10.7	0.569	0.997	-0.0468	-1.03	0.419	0.746	0.0763	1.05	0.128	0.783	0.151	1.11	0.282	0.921	0.128	1.09	0.213	0.774	0.155	1.11	0.406	0.717	0.08	1.06	0.195	0.975	0.17	1.13	0.325	0.957	0.149	1.11	0.248	0.996	0.174	1.13	3331-8_1	SL010468	RGM domain family member B
SL010518	12.2	12.3	12.2	12.1	12.1	12	11.8	12.1	11.6	12.5	0.41	0.997	-0.207	-1.15	0.426	0.747	-0.227	-1.17	0.637	0.999	0.14	1.1	0.797	0.982	-0.0921	-1.07	0.0303	0.472	0.82	1.76	0.47	0.748	-0.209	-1.16	0.556	0.975	0.232	1.17	0.986	0.996	0.0078	1.01	0.0465	0.862	0.91	1.88	3646-7_4	SL010518	Tyrosine-protein kinase Tec
SL006830	10.2	10.4	10.3	10.4	10.5	10.3	10.2	10.3	10.2	10.3	0.522	0.997	0.0952	1.07	0.147	0.733	-0.225	-1.17	0.247	0.933	-0.188	-1.14	0.514	0.982	-0.127	-1.09	0.18	0.709	-0.274	-1.21	0.137	0.685	-0.235	-1.18	0.257	0.975	-0.243	-1.18	0.449	0.957	-0.187	-1.14	0.183	0.996	-0.329	-1.26	3666-17_4	SL006830	Complement factor H-related protein 5
SL005687	15.4	15.7	15.5	15.5	15	15.5	15.4	15.6	15.4	15.7	0.589	0.997	0.139	1.1	0.204	0.733	-0.399	-1.32	0.772	0.999	0.0946	1.07	0.952	0.991	0.0238	1.02	0.0482	0.528	0.82	1.77	0.159	0.685	-0.448	-1.36	0.694	0.975	-0.169	-1.12	0.597	0.957	-0.264	-1.2	0.261	0.996	0.559	1.47	3884-5_1	SL005687	Eukaryotic translation initiation factor 5A-1
SL010610	7.38	7.39	7.43	7.44	7.44	7.76	7.73	7.7	7.89	7.86	0.364	0.997	0.379	1.3	0.66	0.856	-0.04	-1.03	0.324	0.999	-0.0939	-1.07	0.17	0.814	-0.158	-1.12	0.109	0.61	-0.193	-1.14	0.964	0.982	-0.0041	-1	0.435	0.975	0.096	1.07	0.729	0.964	0.0492	1.03	0.969	0.996	-0.00554	-1	3361-26_2	SL010610	C-type lectin domain family 4 member K
SL004704	11.5	11.6	11.5	11.4	11.6	11.5	11.4	11.6	11.3	11.9	0.688	0.997	-0.0523	-1.04	0.534	0.783	-0.0861	-1.06	0.353	0.999	0.135	1.1	0.632	0.982	0.0835	1.06	0.0431	0.519	0.372	1.29	0.485	0.753	-0.0985	-1.07	0.72	0.975	0.0687	1.05	0.958	0.995	0.0116	1.01	0.166	0.996	0.307	1.24	2823-7_1	SL004704	COMM domain-containing protein 7
SL000551	15.9	16	15.9	15.7	15.4	15.8	15.5	15.9	15.2	16	0.796	0.997	-0.0693	-1.05	0.188	0.733	-0.428	-1.35	0.874	0.999	0.0536	1.04	0.496	0.982	-0.278	-1.21	0.067	0.566	0.787	1.73	0.191	0.685	-0.433	-1.35	0.95	0.995	0.0281	1.02	0.556	0.957	-0.306	-1.24	0.142	0.996	0.762	1.7	2644-11_2	SL000551	Protein kinase C alpha type
SL009868	8.4	8.47	8.51	8.55	8.55	8.63	8.59	8.52	8.56	8.71	0.16	0.997	0.23	1.17	0.466	0.763	-0.104	-1.08	0.152	0.817	-0.215	-1.16	0.137	0.78	-0.269	-1.2	0.373	0.873	-0.168	-1.12	0.466	0.748	-0.106	-1.08	0.257	0.975	-0.225	-1.17	0.224	0.957	-0.279	-1.21	0.436	0.996	-0.178	-1.13	5032-64_1	SL009868	FACT complex subunit SSRP1
SL008609	10.2	10.2	10.1	10.2	10	10.3	10.4	10.1	10.2	10.2	0.286	0.997	0.137	1.1	0.0921	0.733	0.157	1.12	0.294	0.989	-0.102	-1.07	0.307	0.938	-0.12	-1.09	0.435	0.877	-0.0955	-1.07	0.0984	0.685	0.157	1.12	0.425	0.975	-0.103	-1.07	0.419	0.957	-0.12	-1.09	0.516	0.996	-0.0962	-1.07	3311-27_1	SL008609	Low affinity immunoglobulin gamma Fc region receptor III-B
SL003309	12.9	12.8	12.8	12.9	12.9	12.9	12.9	12.7	12.7	12.8	0.747	0.997	0.0499	1.04	0.717	0.882	0.0481	1.03	0.177	0.847	-0.188	-1.14	0.173	0.814	-0.228	-1.17	0.185	0.717	-0.233	-1.18	0.427	0.731	0.105	1.08	0.537	0.975	0.111	1.08	0.638	0.964	0.0973	1.07	0.762	0.996	0.0624	1.04	3074-6_2	SL003309	Lipopolysaccharide-binding protein
SL008728	9.56	9.5	9.52	9.59	9.44	9.62	9.62	9.72	9.87	9.78	0.615	0.997	0.0547	1.04	0.472	0.763	0.0688	1.05	0.273	0.964	0.11	1.08	0.135	0.776	0.181	1.13	0.205	0.765	0.16	1.12	0.371	0.704	0.0867	1.06	0.122	0.956	0.205	1.15	0.064	0.909	0.284	1.22	0.0963	0.971	0.253	1.19	5111-15_3	SL008728	Neurexin-3-beta
SL000130	8.58	8.5	8.52	8.61	8.64	8.63	8.62	8.61	8.47	8.39	0.682	0.997	0.0499	1.04	0.192	0.733	0.0737	1.05	0.489	0.999	0.0407	1.03	0.465	0.982	-0.0519	-1.04	0.0926	0.586	-0.125	-1.09	0.0752	0.685	0.0994	1.07	0.0203	0.682	0.177	1.13	0.269	0.957	0.0966	1.07	0.917	0.996	0.00905	1.01	5347-59_3	SL000130	G2/mitotic-specific cyclin-B1
SL003687	12.7	13.1	12.9	12.8	13.1	12.8	12.8	12.9	12.5	12.9	0.626	0.997	0.0767	1.05	0.064	0.733	-0.39	-1.31	0.56	0.999	-0.127	-1.09	0.261	0.913	-0.296	-1.23	0.485	0.892	-0.192	-1.14	0.0826	0.685	-0.371	-1.29	0.918	0.993	-0.0296	-1.02	0.57	0.957	-0.19	-1.14	0.774	0.996	-0.0956	-1.07	4252-33_4	SL003687	Nucleoside diphosphate kinase A
SL010503	13.6	13.6	13.6	13.3	13.2	13.4	13.2	13.5	12.9	13.8	0.431	0.997	-0.211	-1.16	0.481	0.763	-0.223	-1.17	0.747	0.999	0.107	1.08	0.955	0.991	-0.0223	-1.02	0.0275	0.472	0.929	1.9	0.5	0.759	-0.218	-1.16	0.755	0.98	0.137	1.1	0.984	0.995	0.0105	1.01	0.0595	0.865	0.958	1.94	3820-68_2	SL010503	MAP kinase-activated protein kinase 2
SL003326	12.1	12.5	12.5	12.5	12.6	12.4	12.4	12.4	12.2	12.6	0.372	0.997	0.262	1.2	0.182	0.733	-0.366	-1.29	0.101	0.723	-0.471	-1.39	0.568	0.982	-0.197	-1.15	0.392	0.873	-0.308	-1.24	0.144	0.685	-0.407	-1.33	0.0686	0.9	-0.691	-1.61	0.317	0.957	-0.437	-1.35	0.227	0.996	-0.526	-1.44	3038-9_2	SL003326	C-X-C motif chemokine 11
SL010391	12.7	12.7	12.7	12.8	12.4	12.9	13.1	13.1	13.2	13	0.187	0.997	0.196	1.15	0.351	0.733	0.128	1.09	0.271	0.964	0.158	1.12	0.224	0.877	0.21	1.16	0.162	0.672	0.253	1.19	0.354	0.703	0.129	1.09	0.38	0.975	0.166	1.12	0.318	0.957	0.219	1.16	0.232	0.996	0.261	1.2	3235-50_2	SL010391	WAP, Kazal, immunoglobulin, Kunitz and NTR domain-containing protein 2
SL004757	16	16.2	15.9	16.1	15.7	15.9	15.8	15.9	15.6	16.2	0.787	0.997	-0.0716	-1.05	0.306	0.733	-0.317	-1.25	0.647	0.999	0.148	1.11	0.515	0.982	-0.253	-1.19	0.0516	0.535	0.797	1.74	0.317	0.695	-0.315	-1.24	0.717	0.975	0.155	1.11	0.62	0.957	-0.245	-1.19	0.104	0.971	0.805	1.75	4209-60_2	SL004757	Vacuolar protein sorting-associated protein VTA1 homolog
SL008516	13.5	13.5	13.4	13.4	13.1	12.9	12.5	12.9	12.9	12.8	0.0498	0.997	-0.512	-1.43	0.0318	0.636	-0.402	-1.32	0.697	0.999	-0.0753	-1.05	0.951	0.991	-0.0142	-1.01	0.411	0.874	0.201	1.15	0.0419	0.685	-0.387	-1.31	0.992	0.997	0.00273	1	0.811	0.978	0.0709	1.05	0.347	0.996	0.278	1.21	4324-33_2	SL008516	Cystatin-SA
SL000516	9.57	9.64	9.81	9.6	9.7	9.5	9.63	9.6	9.5	9.49	0.63	0.997	-0.0669	-1.05	0.54	0.788	0.0556	1.04	0.172	0.844	-0.13	-1.09	0.608	0.982	0.0587	1.04	0.0852	0.586	-0.207	-1.15	0.488	0.756	0.0641	1.05	0.497	0.975	-0.0854	-1.06	0.46	0.957	0.107	1.08	0.261	0.996	-0.163	-1.12	4886-3_1	SL000516	C-C motif chemokine 7
SL011069	12.9	12.8	12.7	12.9	12.7	12.9	12.8	12.8	12.7	12.7	0.765	0.997	-0.0234	-1.02	0.602	0.825	0.0456	1.03	0.503	0.999	0.0613	1.04	0.0431	0.541	-0.224	-1.17	0.437	0.877	0.0896	1.06	0.502	0.76	0.0597	1.04	0.261	0.975	0.136	1.1	0.305	0.957	-0.143	-1.1	0.241	0.996	0.163	1.12	3624-3_4	SL011069	Serine protease 27
SL013240	13.8	13.9	13.8	13.7	13.5	13.9	13.7	14	13.7	13.9	0.574	0.997	0.102	1.07	0.157	0.733	-0.307	-1.24	0.705	0.999	0.0855	1.06	0.875	0.987	0.0428	1.03	0.0714	0.584	0.516	1.43	0.116	0.685	-0.346	-1.27	0.682	0.975	-0.122	-1.09	0.595	0.957	-0.183	-1.14	0.364	0.996	0.311	1.24	4976-57_1	SL013240	Adapter molecule crk
SL000528	12.1	12.1	12	11.8	12	12.7	12.4	12	12.1	12.3	0.00206	0.997	0.604	1.52	0.402	0.742	-0.226	-1.17	0.0421	0.506	-0.579	-1.49	0.622	0.982	-0.167	-1.12	0.567	0.911	-0.204	-1.15	0.442	0.737	-0.211	-1.16	0.182	0.975	-0.5	-1.41	0.85	0.979	-0.0818	-1.06	0.769	0.996	-0.126	-1.09	2731-29_2	SL000528	NADPH--cytochrome P450 reductase
SL002684	10.2	10.2	10.2	10.2	10.1	10.1	10.2	10.3	10.2	10.1	0.488	0.997	-0.0672	-1.05	0.346	0.733	0.0925	1.07	0.0491	0.524	0.204	1.15	0.771	0.982	0.036	1.03	0.461	0.878	0.0954	1.07	0.361	0.703	0.0913	1.07	0.148	0.975	0.197	1.15	0.852	0.98	0.0292	1.02	0.568	0.996	0.0893	1.06	3738-54_1	SL002684	Macrophage colony-stimulating factor 1
SL010488	10.8	10.7	10.7	10.8	10.6	10.7	10.8	10.7	10.7	10.8	0.916	0.997	-0.0156	-1.01	0.178	0.733	0.109	1.08	0.95	0.999	0.00526	1	0.0899	0.645	-0.173	-1.13	0.399	0.873	0.0894	1.06	0.207	0.685	0.104	1.07	0.851	0.985	-0.0209	-1.01	0.12	0.957	-0.201	-1.15	0.62	0.996	0.0635	1.05	5261-13_3	SL010488	Abelson tyrosine-protein kinase 2
SL010515	11.3	11.5	11.4	11.1	11.1	11.4	11.2	11.6	11.2	11.7	0.664	0.997	0.113	1.08	0.139	0.733	-0.443	-1.36	0.663	0.999	0.136	1.1	0.694	0.982	0.147	1.11	0.0911	0.586	0.666	1.59	0.0995	0.685	-0.499	-1.41	0.688	0.975	-0.165	-1.12	0.705	0.964	-0.18	-1.13	0.434	0.996	0.37	1.29	3469-74_1	SL010515	Ribosomal protein S6 kinase alpha-3
SL004133	9.01	8.95	9	9.1	8.86	9.42	9.46	9.36	9.09	9.27	0.136	0.997	0.404	1.32	0.329	0.733	0.107	1.08	0.698	0.999	-0.0442	-1.03	0.175	0.814	-0.187	-1.14	0.116	0.612	-0.226	-1.17	0.347	0.703	0.105	1.08	0.72	0.975	-0.0541	-1.04	0.259	0.957	-0.197	-1.15	0.176	0.996	-0.236	-1.18	4862-63_1	SL004133	Bone morphogenetic protein receptor type-2
SL010619	7.95	8.12	8.23	7.95	7.94	7.92	7.93	7.95	7.98	7.87	0.873	0.997	-0.0207	-1.01	0.281	0.733	-0.163	-1.12	0.0693	0.611	-0.288	-1.22	0.598	0.982	-0.1	-1.07	0.43	0.877	-0.157	-1.11	0.379	0.707	-0.134	-1.1	0.505	0.975	-0.138	-1.1	0.792	0.977	0.0633	1.04	0.971	0.996	-0.00867	-1.01	3404-51_2	SL010619	Tryptase gamma
SL010376	10.1	10.1	10.2	10.1	10.3	9.87	9.85	9.83	9.7	9.98	0.0583	0.997	-0.27	-1.21	0.66	0.856	-0.0269	-1.02	0.705	0.999	-0.0242	-1.02	0.0712	0.629	-0.139	-1.1	0.185	0.717	-0.107	-1.08	0.788	0.907	-0.0167	-1.01	0.723	0.975	0.0298	1.02	0.407	0.957	-0.0806	-1.06	0.58	0.996	-0.0536	-1.04	3627-71_4	SL010376	Membrane metallo-endopeptidase-like 1
SL010454	11.9	11.9	12	11.9	11.9	12.1	12.1	12.3	12.3	12.1	0.0915	0.997	0.159	1.12	0.151	0.733	0.117	1.08	0.141	0.798	0.125	1.09	0.29	0.924	0.108	1.08	0.904	0.98	0.0129	1.01	0.137	0.685	0.123	1.09	0.158	0.975	0.159	1.12	0.265	0.957	0.145	1.11	0.722	0.996	0.046	1.03	3298-52_2	SL010454	Contactin-4
SL003303	13.1	13.2	13.4	13.3	13.6	13.1	13.1	13.4	13.4	13.7	0.732	0.997	-0.0601	-1.04	0.687	0.867	-0.0574	-1.04	0.204	0.878	0.19	1.14	0.183	0.825	0.239	1.18	0.179	0.709	0.253	1.19	0.27	0.685	-0.15	-1.11	0.107	0.956	-0.298	-1.23	0.171	0.957	-0.293	-1.22	0.282	0.996	-0.229	-1.17	2890-59_2	SL003303	C-C motif chemokine 28
SL007179	13.6	13.5	13.5	13.6	13.4	13.7	13.9	13.8	13.9	13.6	0.625	0.997	0.0636	1.05	0.0596	0.733	0.277	1.21	0.36	0.999	0.14	1.1	0.373	0.959	0.164	1.12	0.694	0.922	0.0755	1.05	0.0547	0.685	0.287	1.22	0.331	0.975	0.196	1.15	0.335	0.957	0.225	1.17	0.572	0.996	0.131	1.1	5077-28_3	SL007179	Ephrin type-B receptor 2
SL014070	10.6	10.6	10.6	10.7	10.5	10.7	10.8	10.8	11	10.6	0.808	0.997	0.0356	1.02	0.363	0.733	0.13	1.09	0.164	0.84	0.208	1.16	0.22	0.875	0.22	1.17	0.295	0.862	0.197	1.15	0.326	0.695	0.143	1.1	0.162	0.975	0.276	1.21	0.197	0.957	0.295	1.23	0.245	0.996	0.264	1.2	4568-17_2	SL014070	SLIT and NTRK-like protein 5
SL004362	9.34	9.38	9.44	9.31	9.38	9.31	9.48	9.44	9.31	9.32	0.665	0.997	-0.0372	-1.03	0.0499	0.733	0.131	1.1	0.318	0.999	0.0694	1.05	0.501	0.982	0.0563	1.04	0.978	0.997	-0.00243	-1	0.0409	0.685	0.139	1.1	0.226	0.975	0.111	1.08	0.337	0.957	0.102	1.07	0.712	0.996	0.0389	1.03	2966-65_2	SL004362	Stem Cell Growth Factor-beta
SL010528	12.1	12.3	12.2	12.1	11.9	12.2	12.1	12.4	12.1	12.4	0.454	0.997	0.15	1.11	0.138	0.733	-0.341	-1.27	0.916	0.999	0.0253	1.02	0.933	0.991	-0.0242	-1.02	0.0792	0.586	0.532	1.45	0.109	0.685	-0.374	-1.3	0.631	0.975	-0.151	-1.11	0.553	0.957	-0.217	-1.16	0.326	0.996	0.358	1.28	3836-51_2	SL010528	Ubiquitin-fold modifier 1
SL004516	13.1	13.2	13.1	13.1	13.1	13.6	13.8	13.9	13.9	13.9	0.0699	0.997	0.517	1.43	0.598	0.825	0.074	1.05	0.294	0.989	0.154	1.11	0.0768	0.643	0.314	1.24	0.373	0.873	0.165	1.12	0.929	0.962	0.0123	1.01	0.361	0.975	-0.172	-1.13	0.849	0.979	-0.0414	-1.03	0.468	0.996	-0.157	-1.12	3000-66_1	SL004516	Mannose-binding protein C
SL005223	11	10.8	10.9	10.9	10.9	11.1	11.1	11	11.1	10.9	0.277	0.997	0.111	1.08	0.0352	0.655	0.199	1.15	0.558	0.999	0.0574	1.04	0.713	0.982	0.0433	1.03	0.563	0.911	-0.0715	-1.05	0.0403	0.685	0.198	1.15	0.711	0.975	0.048	1.03	0.825	0.979	0.0331	1.02	0.589	0.996	-0.0807	-1.06	5132-71_3	SL005223	Interleukin-27 receptor subunit alpha
SL004644	10.7	10.7	10.7	10.6	10.5	10.7	10.8	10.8	10.8	10.6	0.753	0.997	-0.0267	-1.02	0.153	0.733	0.133	1.1	0.286	0.981	0.104	1.07	0.237	0.888	0.139	1.1	0.397	0.873	0.104	1.07	0.1	0.685	0.155	1.11	0.0863	0.956	0.22	1.16	0.074	0.938	0.265	1.2	0.139	0.996	0.218	1.16	2826-53_2	SL004644	Ectodysplasin-A, secreted form
SL006713	13.2	13	13.1	13.1	13	13.1	13.1	12.9	12.9	12.7	0.702	0.997	-0.071	-1.05	0.163	0.733	0.216	1.16	0.374	0.999	-0.144	-1.1	0.24	0.888	-0.229	-1.17	0.279	0.836	-0.221	-1.17	0.0707	0.685	0.279	1.21	0.369	0.975	0.187	1.14	0.584	0.957	0.132	1.1	0.658	0.996	0.106	1.08	4430-44_3	SL006713	Collectin-11
SL003918	10	10.1	10.1	10.2	9.94	10	9.94	10	10	10	0.958	0.997	0.00869	1.01	0.163	0.733	-0.137	-1.1	0.531	0.999	-0.064	-1.05	0.16	0.814	-0.174	-1.13	0.33	0.873	-0.126	-1.09	0.27	0.685	-0.109	-1.08	0.52	0.975	0.086	1.06	0.948	0.991	-0.0102	-1.01	0.884	0.996	0.0224	1.02	3200-49_2	SL003918	Kallikrein-13
SL004339	8.98	8.95	9.09	9.07	9.11	9.08	9.11	9.08	9.19	9.12	0.583	0.997	0.101	1.07	0.48	0.763	0.0651	1.05	0.274	0.964	-0.106	-1.08	0.426	0.982	-0.0923	-1.07	0.0871	0.586	-0.209	-1.16	0.362	0.703	0.0849	1.06	0.995	0.997	-0.00076	-1	0.881	0.988	0.022	1.02	0.471	0.996	-0.105	-1.08	3065-65_1	SL004339	Fibroblast growth factor 5
SL009628	14.7	14.8	14.6	14.7	14.6	14.5	14.4	14.6	14.3	14.9	0.453	0.997	-0.174	-1.13	0.48	0.763	-0.177	-1.13	0.397	0.999	0.222	1.17	0.959	0.991	0.0161	1.01	0.0453	0.521	0.666	1.59	0.493	0.757	-0.175	-1.13	0.501	0.975	0.233	1.18	0.944	0.991	0.0284	1.02	0.0918	0.971	0.677	1.6	3888-8_1	SL009628	Inhibitor of growth protein 1
SL002662	10.8	10.8	10.8	10.8	10.8	10.8	10.8	10.7	10.7	10.6	0.992	0.997	0.000792	1	0.833	0.936	-0.0142	-1.01	0.122	0.783	-0.109	-1.08	0.23	0.888	-0.102	-1.07	0.243	0.803	-0.104	-1.07	0.984	0.992	0.00136	1	0.77	0.98	-0.027	-1.02	0.908	0.989	-0.0123	-1.01	0.832	0.996	-0.0225	-1.02	2190-55_1	SL002662	Coagulation Factor XI
SL000339	7.91	7.92	7.96	7.95	7.88	7.93	7.93	7.93	8.02	7.89	0.894	0.997	0.0202	1.01	0.946	0.977	-0.00517	-1	0.272	0.964	-0.0887	-1.06	0.545	0.982	-0.0587	-1.04	0.0565	0.537	-0.195	-1.14	0.858	0.943	0.0139	1.01	0.907	0.993	0.0124	1.01	0.674	0.964	0.0514	1.04	0.434	0.996	-0.0953	-1.07	4970-55_1	SL000339	Carbonic anhydrase 2
SL000247	14.8	15	14.9	14.7	14.6	14.5	14.3	14.6	14.1	14.9	0.351	0.997	-0.293	-1.23	0.259	0.733	-0.403	-1.32	0.842	0.999	0.0742	1.05	0.817	0.982	-0.104	-1.07	0.0527	0.535	0.917	1.89	0.223	0.685	-0.444	-1.36	0.777	0.98	-0.139	-1.1	0.555	0.957	-0.337	-1.26	0.215	0.996	0.706	1.63	4187-49_2	SL000247	6-phosphogluconate dehydrogenase, decarboxylating
SL005508	10.8	10.7	10.7	11	10.5	10.8	10.9	10.8	10.8	10.4	0.621	0.997	-0.0836	-1.06	0.0383	0.676	0.316	1.24	0.519	0.999	0.102	1.07	0.739	0.982	-0.0632	-1.04	0.605	0.911	-0.103	-1.07	0.0354	0.685	0.326	1.25	0.447	0.975	0.159	1.12	0.996	0.998	-0.0012	-1	0.846	0.996	-0.0467	-1.03	3798-71_1	SL005508	Carbonic anhydrase 9
SL004859	10.6	10.6	10.7	10.6	10.5	10.6	10.5	10.7	10.4	10.6	0.684	0.997	-0.0495	-1.03	0.352	0.733	-0.0946	-1.07	0.765	0.999	0.0317	1.02	0.527	0.982	-0.0808	-1.06	0.0531	0.535	0.26	1.2	0.355	0.703	-0.0957	-1.07	0.854	0.985	0.0258	1.02	0.591	0.957	-0.0872	-1.06	0.117	0.971	0.254	1.19	5079-11_3	SL004859	Tumor necrosis factor receptor superfamily member 18
SL000299	7.62	7.61	7.6	7.68	7.6	7.6	7.63	7.51	7.57	7.44	0.788	0.997	-0.0187	-1.01	0.624	0.832	0.0377	1.03	0.304	0.999	-0.0827	-1.06	0.18	0.822	-0.13	-1.09	0.155	0.672	-0.144	-1.11	0.401	0.714	0.0645	1.05	0.569	0.975	0.0594	1.04	0.837	0.979	0.0249	1.02	0.972	0.996	-0.00416	-1	3486-58_2	SL000299	Fibroblast growth factor 1
SL005160	12	12	12	11.8	12.1	11.9	11.9	12	11.9	12.3	0.357	0.997	-0.116	-1.08	0.823	0.934	0.0304	1.02	0.35	0.999	0.133	1.1	0.108	0.706	0.277	1.21	0.21	0.768	0.225	1.17	0.911	0.958	0.0155	1.01	0.773	0.98	0.0542	1.04	0.38	0.957	0.191	1.14	0.497	0.996	0.147	1.11	2981-9_3	SL005160	Endothelial cell-selective adhesion molecule
SL013928	11	11.2	11.1	11.1	10.8	11.2	10.9	11.1	10.8	11.3	0.637	0.997	0.108	1.08	0.105	0.733	-0.42	-1.34	0.863	0.999	-0.0464	-1.03	0.701	0.982	-0.124	-1.09	0.134	0.656	0.511	1.42	0.0755	0.685	-0.467	-1.38	0.404	0.975	-0.296	-1.23	0.334	0.957	-0.397	-1.32	0.518	0.996	0.264	1.2	5238-26_3	SL013928	Peptidyl-prolyl cis-trans isomerase E
SL003647	14.1	14	14	13.9	13.7	14	13.6	14.1	13.6	14.2	0.869	0.997	-0.0402	-1.03	0.208	0.733	-0.365	-1.29	0.533	0.999	0.189	1.14	0.846	0.982	-0.0706	-1.05	0.0817	0.586	0.667	1.59	0.199	0.685	-0.379	-1.3	0.776	0.98	0.114	1.08	0.742	0.964	-0.152	-1.11	0.199	0.996	0.593	1.51	5335-73_3	SL003647	Annexin A6
SL007237	15.7	15.6	15.7	15.6	15.7	15.7	15.5	16	16	15.9	0.871	0.997	0.0283	1.02	0.332	0.733	-0.143	-1.1	0.0889	0.674	0.263	1.2	0.277	0.921	0.202	1.15	0.869	0.971	0.0318	1.02	0.401	0.714	-0.126	-1.09	0.0835	0.956	0.354	1.28	0.202	0.957	0.301	1.23	0.604	0.996	0.121	1.09	5242-37_3	SL007237	Dual specificity mitogen-activated protein kinase kinase 4
SL000053	9.27	8.94	9.05	9.01	9.05	9.18	8.94	8.63	8.86	8.83	0.469	0.997	-0.0898	-1.06	0.547	0.792	0.0917	1.07	0.0861	0.67	-0.275	-1.21	0.393	0.966	-0.163	-1.12	0.322	0.873	-0.198	-1.15	0.271	0.685	0.165	1.12	0.58	0.975	0.112	1.08	0.272	0.957	0.258	1.2	0.433	0.996	0.184	1.14	2212-69_1	SL000053	Tissue-type plasminogen activator
SL006374	8.4	8.53	8.46	8.58	8.61	8.37	8.42	8.36	8.26	8.41	0.719	0.997	-0.0341	-1.02	0.426	0.747	-0.0829	-1.06	0.631	0.999	-0.0523	-1.04	0.0871	0.643	-0.225	-1.17	0.272	0.835	-0.151	-1.11	0.36	0.703	-0.0969	-1.07	0.38	0.975	-0.126	-1.09	0.0673	0.909	-0.306	-1.24	0.177	0.996	-0.224	-1.17	3414-40_2	SL006374	Cytoplasmic tyrosine-protein kinase BMX
SL005846	9.64	9.89	9.82	9.89	10.4	9.84	9.95	9.94	9.91	10.3	0.176	0.997	0.203	1.15	0.345	0.733	-0.143	-1.1	0.642	0.999	-0.0732	-1.05	0.345	0.959	-0.179	-1.13	0.0839	0.586	-0.345	-1.27	0.41	0.719	-0.126	-1.09	0.948	0.995	0.0135	1.01	0.724	0.964	-0.0849	-1.06	0.28	0.996	-0.259	-1.2	5009-11_1	SL005846	Moesin
SL004594	12.7	13	12.7	12.9	12.2	12.5	12.4	12.3	12.4	12	0.502	0.997	-0.226	-1.17	0.0848	0.733	-0.403	-1.32	0.255	0.939	-0.277	-1.21	0.478	0.982	-0.207	-1.15	0.642	0.911	-0.142	-1.1	0.0841	0.685	-0.411	-1.33	0.318	0.975	-0.322	-1.25	0.492	0.957	-0.256	-1.19	0.615	0.996	-0.186	-1.14	5440-26_3	SL004594	Troponin I, fast skeletal muscle
SL000322	15.9	15.9	15.8	15.8	15.7	15.9	15.9	15.8	15.8	15.8	0.55	0.997	0.053	1.04	0.94	0.977	-0.00479	-1	0.223	0.904	-0.0809	-1.06	0.0819	0.643	-0.139	-1.1	0.496	0.894	-0.0568	-1.04	0.923	0.959	-0.00625	-1	0.313	0.975	-0.0886	-1.06	0.146	0.957	-0.148	-1.11	0.524	0.996	-0.0644	-1.05	4127-75_1	SL000322	Complement component C6
SL010490	11.3	11.2	11.2	11.3	11.3	11.1	11.1	11	11	11.1	0.0438	0.997	-0.144	-1.1	0.981	0.989	0.00128	1	0.189	0.856	-0.0738	-1.05	0.164	0.814	-0.0941	-1.07	0.252	0.813	-0.0809	-1.06	0.77	0.897	0.0158	1.01	0.969	0.997	0.00284	1	0.9	0.989	-0.0107	-1.01	0.95	0.996	-0.0053	-1	3418-12_2	SL010490	Calcium/calmodulin-dependent protein kinase type 1D
SL007674	11.7	11.6	11.6	11.5	11.2	11.8	11.8	11.9	11.9	11.5	0.654	0.997	0.086	1.06	0.347	0.733	0.147	1.11	0.379	0.999	0.144	1.1	0.172	0.814	0.269	1.2	0.23	0.789	0.247	1.19	0.444	0.737	0.121	1.09	0.973	0.997	0.00729	1.01	0.628	0.957	0.12	1.09	0.649	0.996	0.112	1.08	3324-51_1	SL007674	T-lymphocyte surface antigen Ly-9
SL000276	13.4	13.1	13.2	13.1	13.2	12.9	12.5	12.8	12.7	13.2	0.033	0.997	-0.557	-1.47	0.723	0.886	-0.0851	-1.06	0.609	0.999	0.129	1.09	0.36	0.959	0.277	1.21	0.0545	0.535	0.614	1.53	0.914	0.958	0.0256	1.02	0.0281	0.738	0.714	1.64	0.0152	0.537	0.915	1.89	0.00166	0.17	1.19	2.28	2418-55_9	SL000276	Apolipoprotein E
SL000510	16.4	16.5	16.4	16.4	16.3	16.4	16.6	16.5	16.6	16.4	0.922	0.997	0.00927	1.01	0.338	0.733	0.0927	1.07	0.134	0.792	0.152	1.11	0.218	0.871	0.15	1.11	0.622	0.911	0.0627	1.04	0.457	0.746	0.0728	1.05	0.724	0.975	0.0469	1.03	0.816	0.979	0.0358	1.03	0.788	0.996	-0.0411	-1.03	4920-10_1	SL000510	Lysozyme C
SL007373	13.9	13.9	13.8	13.5	13.4	13.6	13.3	13.7	13	14	0.371	0.997	-0.292	-1.22	0.449	0.756	-0.287	-1.22	0.745	0.999	0.129	1.09	0.906	0.991	-0.0561	-1.04	0.0407	0.516	1.03	2.04	0.446	0.737	-0.295	-1.23	0.868	0.986	0.0873	1.06	0.867	0.986	-0.101	-1.07	0.103	0.971	0.99	1.99	5202-4_3	SL007373	Peptidyl-prolyl cis-trans isomerase D
SL000428	9.94	10.1	10.4	10.2	10.6	10.1	10	10.2	10.6	10.5	0.814	0.997	0.13	1.09	0.353	0.733	-0.22	-1.17	0.0808	0.652	-0.435	-1.35	0.723	0.982	0.106	1.08	0.353	0.873	-0.29	-1.22	0.485	0.753	-0.167	-1.12	0.634	0.975	-0.155	-1.11	0.276	0.957	0.411	1.33	0.971	0.996	-0.0138	-1.01	3032-11_2	SL000428	Follicle stimulating hormone
SL004820	12.1	10.9	11.6	11.4	11.8	11.3	10.7	11.2	10.9	13.1	0.2	0.997	-0.851	-1.8	0.365	0.733	0.731	1.66	0.661	0.999	0.37	1.29	0.773	0.982	0.293	1.22	0.052	0.535	2.08	4.23	0.121	0.685	1.21	2.31	0.00682	0.682	2.9	7.48	0.0136	0.533	3.05	8.29	0.000254	0.0478	4.58	23.9	3896-5_2	SL004820	Phosphoglycerate mutase 1
SL004698	10.6	10.5	10.4	10.5	10.3	10.6	10.6	10.5	10.4	10.5	0.732	0.997	-0.0235	-1.02	0.108	0.733	0.119	1.09	0.48	0.999	0.0544	1.04	0.375	0.959	-0.0822	-1.06	0.312	0.873	0.0981	1.07	0.0817	0.685	0.131	1.09	0.251	0.975	0.117	1.08	0.903	0.989	-0.0143	-1.01	0.173	0.996	0.16	1.12	2624-31_2	SL004698	Protein E7_HPV18
SL005234	9.87	9.89	9.77	9.48	9.72	9.82	9.83	9.78	9.74	10	0.768	0.997	-0.0528	-1.04	0.977	0.988	-0.00488	-1	0.459	0.999	0.132	1.1	0.15	0.805	0.31	1.24	0.138	0.656	0.334	1.26	0.676	0.855	-0.0707	-1.05	0.348	0.975	-0.216	-1.16	0.793	0.977	-0.0697	-1.05	0.97	0.996	-0.0101	-1.01	3067-67_1	SL005234	Growth/differentiation factor 9
SL000158	10.5	10.4	10.4	10.4	10.3	10.3	10.4	10.3	10.3	10.2	0.04	0.997	-0.18	-1.13	0.0971	0.733	0.121	1.09	0.246	0.933	0.0885	1.06	0.882	0.989	0.0136	1.01	0.407	0.873	0.0794	1.06	0.067	0.685	0.136	1.1	0.101	0.956	0.165	1.12	0.403	0.957	0.0968	1.07	0.18	0.996	0.155	1.11	3218-8_2	SL000158	Glutamate carboxypeptidase 2
SL004720	12.8	12.9	12.8	12.9	13	12.8	12.7	12.7	12.5	12.7	0.945	0.997	0.00911	1.01	0.338	0.733	-0.145	-1.11	0.38	0.999	-0.139	-1.1	0.145	0.795	-0.279	-1.21	0.315	0.873	-0.2	-1.15	0.269	0.685	-0.17	-1.13	0.196	0.975	-0.27	-1.21	0.0821	0.957	-0.422	-1.34	0.171	0.996	-0.33	-1.26	3657-74_3	SL004720	Calcineurin subunit B type 1
SL002505	9.37	9.36	9.42	9.15	9.5	9.38	9.56	9.45	9.3	9.51	0.962	0.997	0.00598	1	0.107	0.733	0.196	1.15	0.921	0.999	-0.0125	-1.01	0.148	0.805	0.222	1.17	0.748	0.936	-0.0513	-1.04	0.165	0.685	0.171	1.13	0.38	0.975	-0.147	-1.11	0.696	0.964	0.0754	1.05	0.34	0.996	-0.184	-1.14	5443-62_2	SL002505	Atrial natriuretic factor
SL010509	14.9	14.6	14.7	14.6	13.9	14.6	14.1	14.5	13.8	14.4	0.357	0.997	-0.282	-1.22	0.522	0.776	-0.236	-1.18	0.94	0.999	0.029	1.02	0.568	0.982	-0.264	-1.2	0.0448	0.521	0.981	1.97	0.529	0.772	-0.236	-1.18	0.96	0.997	0.0256	1.02	0.649	0.964	-0.268	-1.2	0.0976	0.971	0.977	1.97	3827-22_1	SL010509	Serine/threonine-protein kinase PAK 6
SL004750	8.9	8.89	8.99	8.89	9.08	9.33	9.4	9.28	9.46	9.28	0.0994	0.997	0.431	1.35	0.474	0.763	0.0807	1.06	0.252	0.939	-0.135	-1.1	0.79	0.982	0.0377	1.03	0.0889	0.586	-0.254	-1.19	0.672	0.853	0.048	1.03	0.0472	0.834	-0.308	-1.24	0.399	0.957	-0.15	-1.11	0.018	0.656	-0.424	-1.34	3104-8_2	SL004750	ATP-dependent RNA helicase DDX19B
SL005372	14.5	14.6	14.5	14.4	14.2	14.4	14.2	14.5	13.9	14.7	0.703	0.997	-0.102	-1.07	0.373	0.733	-0.272	-1.21	0.789	0.999	0.0854	1.06	0.762	0.982	-0.116	-1.08	0.051	0.535	0.791	1.73	0.365	0.703	-0.282	-1.22	0.94	0.995	0.0318	1.02	0.72	0.964	-0.175	-1.13	0.131	0.992	0.738	1.67	3903-49_2	SL005372	Sorting nexin-4
SL010512	10.3	10.5	10.4	10.2	10.4	10.5	10.2	10.4	10.1	10.7	0.392	0.997	0.148	1.11	0.0611	0.733	-0.361	-1.28	0.619	0.999	-0.0994	-1.07	0.986	0.993	-0.00437	-1	0.314	0.873	0.254	1.19	0.0488	0.685	-0.386	-1.31	0.379	0.975	-0.233	-1.18	0.624	0.957	-0.15	-1.11	0.688	0.996	0.122	1.09	3390-72_2	SL010512	PIK3CA/PIK3R1
SL003171	8.37	8.62	8.51	8.31	8.41	8.32	8.3	8.33	8.1	8.56	0.748	0.997	-0.0447	-1.03	0.079	0.733	-0.279	-1.21	0.479	0.999	-0.117	-1.08	0.471	0.982	-0.143	-1.1	0.413	0.874	0.17	1.13	0.0568	0.685	-0.307	-1.24	0.224	0.975	-0.265	-1.2	0.227	0.957	-0.304	-1.23	0.924	0.996	0.0239	1.02	4123-60_2	SL003171	Fibroblast growth factor 4
SL000597	9.03	9.11	9.08	8.98	8.99	9.19	9.2	9.16	9.14	9.01	0.111	0.997	0.16	1.12	0.489	0.765	-0.0676	-1.05	0.335	0.999	-0.0986	-1.07	0.371	0.959	-0.11	-1.08	0.109	0.61	-0.207	-1.15	0.438	0.734	-0.0771	-1.05	0.272	0.975	-0.148	-1.11	0.293	0.957	-0.164	-1.12	0.101	0.971	-0.257	-1.19	4703-87_2	SL000597	Lymphotoxin-alpha
SL005153	13.5	13.4	13.4	13.5	13.2	13.5	13.6	13.7	13.8	13.6	0.71	0.997	0.053	1.04	0.382	0.733	0.139	1.1	0.235	0.91	0.198	1.15	0.353	0.959	0.186	1.14	0.185	0.717	0.278	1.21	0.423	0.728	0.13	1.09	0.501	0.975	0.148	1.11	0.604	0.957	0.132	1.1	0.366	0.996	0.229	1.17	2711-6_2	SL005153	Ciliary neurotrophic factor receptor subunit alpha
SL000640	11.6	11.7	11.8	11.6	11.7	11.6	11.8	11.9	11.8	12	0.659	0.997	0.0412	1.03	0.315	0.733	0.0884	1.06	0.67	0.999	0.0391	1.03	0.122	0.736	0.172	1.13	0.274	0.835	0.127	1.09	0.416	0.725	0.0724	1.05	0.706	0.975	-0.0456	-1.03	0.571	0.957	0.0792	1.06	0.756	0.996	0.0432	1.03	3213-65_2	SL000640	Nidogen-1
SL005679	14.4	14.6	14.4	14.3	14.3	14.4	14.2	14.4	13.9	14.8	0.856	0.997	-0.0485	-1.03	0.202	0.733	-0.4	-1.32	0.882	0.999	0.0486	1.03	0.796	0.982	-0.102	-1.07	0.0824	0.586	0.719	1.65	0.174	0.685	-0.434	-1.35	0.763	0.98	-0.13	-1.09	0.553	0.957	-0.296	-1.23	0.276	0.996	0.543	1.46	3872-2_1	SL005679	Translationally-controlled tumor protein
SL014028	11.7	11.7	11.7	11.6	11.6	11.6	11.6	11.5	11.5	11.5	0.821	0.997	-0.0206	-1.01	0.529	0.779	-0.0507	-1.04	0.0672	0.607	-0.155	-1.11	0.323	0.953	-0.1	-1.07	0.933	0.987	-0.00893	-1.01	0.512	0.768	-0.0538	-1.04	0.126	0.956	-0.171	-1.13	0.36	0.957	-0.118	-1.09	0.846	0.996	-0.0249	-1.02	4437-56_3	SL014028	Ectonucleoside triphosphate diphosphohydrolase 5
SL010471	9.53	9.56	9.57	9.61	9.39	9.75	9.85	9.76	9.68	9.47	0.0576	0.997	0.219	1.16	0.372	0.733	0.0757	1.05	0.926	0.999	-0.00824	-1.01	0.0684	0.629	-0.195	-1.14	0.444	0.877	-0.0853	-1.06	0.293	0.695	0.0904	1.06	0.551	0.975	0.0696	1.05	0.413	0.957	-0.111	-1.08	0.95	0.996	-0.00849	-1.01	5491-12_3	SL010471	Testican-2
SL008008	9.69	9.58	9.6	9.56	9.46	9.69	9.73	9.69	9.72	9.55	0.965	0.997	0.00359	1	0.0834	0.733	0.14	1.1	0.394	0.999	0.0717	1.05	0.371	0.959	0.0907	1.06	0.67	0.913	0.0451	1.03	0.0558	0.685	0.157	1.11	0.149	0.975	0.16	1.12	0.145	0.957	0.187	1.14	0.299	0.996	0.132	1.1	2850-3_2	SL008008	Arginase-1
SL004669	16.7	16.5	16.5	16.4	16.5	16.3	15.9	16.1	16.2	16.6	0.045	0.997	-0.471	-1.39	0.74	0.894	-0.0707	-1.05	0.839	0.999	0.0451	1.03	0.366	0.959	0.242	1.18	0.0541	0.535	0.544	1.46	0.943	0.971	0.0152	1.01	0.0839	0.956	0.499	1.41	0.028	0.702	0.737	1.67	0.00323	0.228	0.992	1.99	2938-55_2	SL004669	Apolipoprotein E (isoform E4)
SL005493	7.43	7.6	7.53	7.6	7.66	7.45	7.47	7.44	7.36	7.55	0.849	0.997	0.0203	1.01	0.215	0.733	-0.15	-1.11	0.448	0.999	-0.0955	-1.07	0.169	0.814	-0.209	-1.16	0.404	0.873	-0.132	-1.1	0.224	0.685	-0.149	-1.11	0.57	0.975	-0.0947	-1.07	0.281	0.957	-0.208	-1.16	0.493	0.996	-0.132	-1.1	4261-55_2	SL005493	Serum paraoxonase/arylesterase 1
SL004858	10.7	10.5	10.5	10.7	10.4	10.7	10.6	10.4	10.5	10.2	0.999	1	0.000116	1	0.397	0.742	0.123	1.09	0.273	0.964	-0.167	-1.12	0.254	0.908	-0.209	-1.16	0.224	0.783	-0.233	-1.18	0.269	0.685	0.162	1.12	0.846	0.985	0.0385	1.03	0.948	0.991	0.0151	1.01	0.894	0.996	-0.0305	-1.02	3314-74_2	SL004858	GDNF family receptor alpha-1
SL012538	11.3	11.4	11.3	11.5	11.3	11.2	11.3	11.4	11.5	11.4	0.31	0.997	-0.117	-1.08	0.626	0.833	0.0534	1.04	0.17	0.844	0.158	1.12	0.205	0.855	0.176	1.13	0.326	0.873	0.142	1.1	0.625	0.828	0.0546	1.04	0.281	0.975	0.164	1.12	0.301	0.957	0.182	1.13	0.398	0.996	0.148	1.11	4962-52_1	SL012538	Cerebral dopamine neurotrophic factor
SL010459	10.4	10.3	10.4	10.5	10.3	9.78	9.74	9.78	9.96	10	0.309	0.997	-0.586	-1.5	0.869	0.942	-0.0199	-1.01	0.135	0.792	-0.19	-1.14	0.264	0.916	-0.171	-1.13	0.281	0.843	-0.172	-1.13	0.918	0.958	0.0125	1.01	0.911	0.993	-0.0185	-1.01	0.932	0.991	0.0163	1.01	0.989	0.996	-0.00273	-1	3309-2_2	SL010459	Low affinity immunoglobulin gamma Fc region receptor II-a
SL003993	10.1	10	10.1	9.94	9.75	10.1	10.1	10.2	10.3	10	0.968	0.997	0.00587	1	0.2	0.733	0.115	1.08	0.22	0.904	0.115	1.08	0.239	0.888	0.133	1.1	0.713	0.929	0.0433	1.03	0.222	0.685	0.111	1.08	0.436	0.975	0.0964	1.07	0.43	0.957	0.113	1.08	0.859	0.996	0.0252	1.02	3736-60_3	SL003993	Bone morphogenetic protein 6
SL003166	13.7	13.6	13.6	13.6	13.5	13.8	13.8	13.6	13.7	13.5	0.547	0.997	0.0593	1.04	0.379	0.733	0.0906	1.06	0.287	0.981	-0.115	-1.08	0.385	0.964	-0.113	-1.08	0.157	0.672	-0.193	-1.14	0.224	0.685	0.126	1.09	0.616	0.975	0.0703	1.05	0.581	0.957	0.0892	1.06	0.951	0.996	-0.00995	-1.01	5451-1_3	SL003166	CD166 antigen
SL000603	12.8	12.7	13	13.3	12.6	12.4	12.3	12.2	12.4	12.2	0.0703	0.997	-0.423	-1.34	0.923	0.967	0.0227	1.02	0.137	0.792	-0.366	-1.29	0.12	0.736	-0.46	-1.38	0.909	0.98	0.0351	1.02	0.811	0.915	-0.0562	-1.04	0.0152	0.682	-0.784	-1.72	0.0142	0.533	-0.915	-1.89	0.305	0.996	-0.377	-1.3	3049-61_2	SL000603	Trypsin-1
SL000377	9.28	9.18	9.32	9.35	9.37	9.02	9.05	9.13	9.2	9.12	0.336	0.997	-0.259	-1.2	0.26	0.733	0.132	1.1	0.272	0.964	0.135	1.1	0.165	0.814	0.205	1.15	0.613	0.911	0.0781	1.06	0.248	0.685	0.138	1.1	0.306	0.975	0.166	1.12	0.202	0.957	0.24	1.18	0.559	0.996	0.109	1.08	3800-71_2	SL000377	Creatine kinase B-type
SL000519	9.99	10	10.1	10.1	10.1	9.99	10	9.92	9.98	9.79	0.994	0.997	0.000987	1	0.682	0.865	-0.0372	-1.03	0.0893	0.674	-0.162	-1.12	0.377	0.959	-0.101	-1.07	0.372	0.873	-0.107	-1.08	0.501	0.76	-0.0616	-1.04	0.0205	0.682	-0.291	-1.22	0.0947	0.957	-0.242	-1.18	0.104	0.971	-0.234	-1.18	3040-59_1	SL000519	C-C motif chemokine 3
SL008382	12.6	12.6	12.6	12.8	12.5	12.3	11.9	12.3	12.6	12.3	0.149	0.997	-0.348	-1.27	0.0459	0.733	-0.376	-1.3	0.874	0.999	0.031	1.02	0.642	0.982	0.109	1.08	0.544	0.911	0.149	1.11	0.0471	0.685	-0.381	-1.3	0.984	0.997	0.00527	1	0.786	0.972	0.0812	1.06	0.678	0.996	0.124	1.09	3803-10_2	SL008382	Cystatin-D
SL005227	8.74	8.77	8.81	8.79	8.99	9.02	9.11	9.05	9.09	9.02	0.0398	0.997	0.281	1.21	0.62	0.831	0.0532	1.04	0.791	0.999	-0.0297	-1.02	0.805	0.982	0.0332	1.02	0.0402	0.516	-0.292	-1.22	0.734	0.886	0.037	1.03	0.437	0.975	-0.115	-1.08	0.727	0.964	-0.0598	-1.04	0.0287	0.81	-0.377	-1.3	3081-70_2	SL005227	NKG2D ligand 1
SL010461	8.47	8.56	8.54	8.4	8.64	8.49	8.46	8.43	8.34	8.78	0.863	0.997	0.0239	1.02	0.221	0.733	-0.123	-1.09	0.186	0.855	-0.139	-1.1	0.29	0.924	-0.134	-1.1	0.611	0.911	-0.0672	-1.05	0.254	0.685	-0.117	-1.08	0.451	0.975	-0.105	-1.08	0.548	0.957	-0.0964	-1.07	0.835	0.996	-0.0332	-1.02	3312-64_1	SL010461	High affinity immunoglobulin gamma Fc receptor I
SL004650	11.7	11.7	11.7	11.8	11.7	11.6	11.9	11.7	11.7	11.6	0.818	0.997	-0.0271	-1.02	0.0438	0.733	0.177	1.13	0.626	0.999	0.0443	1.03	0.838	0.982	-0.0223	-1.02	0.634	0.911	-0.0546	-1.04	0.0358	0.685	0.187	1.14	0.406	0.975	0.0999	1.07	0.784	0.972	0.0382	1.03	0.999	0.999	0.000214	1	2841-13_2	SL004650	Secreted frizzled-related protein 3
SL000539	15.5	15.6	15.5	15.3	15.4	15.7	15.3	15.5	15.2	15.6	0.473	0.997	0.128	1.09	0.0742	0.733	-0.362	-1.29	0.538	0.999	-0.13	-1.09	0.568	0.982	-0.145	-1.11	0.403	0.873	0.223	1.17	0.0773	0.685	-0.365	-1.29	0.603	0.975	-0.145	-1.11	0.617	0.957	-0.161	-1.12	0.519	0.996	0.207	1.15	4272-46_2	SL000539	Glucose-6-phosphate isomerase
SL005158	15.7	15.7	15.7	15.7	15.7	15.8	15.8	15.7	15.7	15.6	0.309	0.997	0.0546	1.04	0.501	0.773	0.0366	1.03	0.383	0.999	-0.0498	-1.04	0.271	0.921	-0.0757	-1.05	0.14	0.656	-0.106	-1.08	0.615	0.826	0.0278	1.02	0.2	0.975	-0.0964	-1.07	0.147	0.957	-0.126	-1.09	0.0801	0.971	-0.152	-1.11	3030-3_2	SL005158	C-type lectin domain family 4 member M
SL000088	8.32	8.47	8.36	8.26	8.54	8.27	8.24	8.33	8.24	8.91	0.811	0.997	-0.0454	-1.03	0.222	0.733	-0.188	-1.14	0.89	0.999	0.0223	1.02	0.963	0.991	-0.00894	-1.01	0.0805	0.586	0.357	1.28	0.269	0.685	-0.173	-1.13	0.634	0.975	0.101	1.07	0.753	0.968	0.0773	1.06	0.078	0.971	0.435	1.35	4156-74_1	SL000088	Transforming growth factor beta-2
SL005392	10.2	9.91	10.1	10	10.3	10	9.95	9.92	10	9.97	0.202	0.997	-0.182	-1.13	0.138	0.733	0.22	1.16	0.721	0.999	0.0551	1.04	0.136	0.78	0.278	1.21	0.871	0.971	-0.0317	-1.02	0.231	0.685	0.179	1.13	0.422	0.975	-0.162	-1.12	0.86	0.984	0.0412	1.03	0.291	0.996	-0.246	-1.19	3583-54_6	SL005392	Arylsulfatase A
SL004723	11.5	11.5	11.5	11.4	11.5	11.5	11.4	11.6	11.3	11.7	0.938	0.997	-0.00742	-1.01	0.611	0.827	-0.0493	-1.03	0.458	0.999	0.0753	1.05	0.984	0.993	0.00237	1	0.0533	0.535	0.249	1.19	0.69	0.862	-0.0393	-1.03	0.339	0.975	0.128	1.09	0.698	0.964	0.0601	1.04	0.053	0.862	0.301	1.23	2859-69_2	SL004723	Histone deacetylase 8
SL011809	13.4	13.4	13.4	13.4	13.3	13.5	13.5	13.6	13.7	13.5	0.209	0.997	0.126	1.09	0.782	0.912	-0.0294	-1.02	0.694	0.999	0.0438	1.03	0.0634	0.617	0.251	1.19	0.353	0.873	0.131	1.09	0.832	0.927	-0.023	-1.02	0.598	0.975	0.0777	1.06	0.0934	0.957	0.288	1.22	0.335	0.996	0.164	1.12	4314-12_2	SL011809	dCTP pyrophosphatase 1
SL006476	12.3	12.3	12.2	12	12.1	12.3	12.1	12.3	11.9	12.7	0.902	0.997	0.0232	1.02	0.399	0.742	-0.18	-1.13	0.61	0.999	0.114	1.08	0.929	0.991	-0.0238	-1.02	0.06	0.555	0.532	1.45	0.368	0.703	-0.196	-1.15	0.917	0.993	0.0306	1.02	0.738	0.964	-0.114	-1.08	0.187	0.996	0.45	1.37	5196-7_3	SL006476	Glycylpeptide N-tetradecanoyltransferase 1
SL000440	9.41	9.75	9.71	9.49	9.37	9.7	10.1	9.84	9.93	9.83	0.355	0.997	0.284	1.22	0.862	0.942	0.0224	1.02	0.206	0.878	-0.172	-1.13	0.156	0.812	-0.232	-1.17	0.344	0.873	-0.161	-1.12	0.862	0.944	-0.0225	-1.02	0.0212	0.682	-0.409	-1.33	0.017	0.556	-0.49	-1.4	0.0522	0.862	-0.396	-1.32	2768-56_2	SL000440	Hemopexin
SL007869	11.5	11.5	11.5	11.6	11.4	11.5	11.6	11.5	11.5	11.4	0.938	0.997	-0.0071	-1	0.069	0.733	0.111	1.08	0.44	0.999	0.0492	1.03	0.518	0.982	-0.0496	-1.03	0.665	0.912	0.0347	1.02	0.0398	0.685	0.127	1.09	0.113	0.956	0.133	1.1	0.667	0.964	0.0415	1.03	0.223	0.996	0.117	1.08	4718-5_2	SL007869	Peptidyl-prolyl cis-trans isomerase B
SL004154	8.66	8.44	8.71	8.83	8.55	8.51	8.32	8.39	8.52	8.31	0.239	0.997	-0.148	-1.11	0.786	0.912	0.0347	1.02	0.235	0.91	-0.159	-1.12	0.12	0.736	-0.251	-1.19	0.435	0.877	-0.131	-1.1	0.463	0.748	0.0925	1.07	0.391	0.975	0.147	1.11	0.677	0.964	0.0823	1.06	0.387	0.996	0.171	1.13	4246-40_2	SL004154	Neural cell adhesion molecule L1
SL000517	8.61	8.73	8.72	8.64	8.93	8.58	8.55	8.51	8.41	8.81	0.788	0.997	-0.0316	-1.02	0.252	0.733	-0.147	-1.11	0.221	0.904	-0.164	-1.12	0.199	0.855	-0.207	-1.15	0.828	0.959	-0.0366	-1.03	0.311	0.695	-0.132	-1.1	0.63	0.975	-0.0852	-1.06	0.553	0.957	-0.121	-1.09	0.839	0.996	0.0414	1.03	4144-13_1	SL000517	C-C motif chemokine 13
SL001761	8.79	8.85	8.86	9.09	8.77	8.77	8.87	8.81	8.84	8.7	0.892	0.997	-0.0212	-1.01	0.636	0.84	0.0468	1.03	0.869	0.999	-0.017	-1.01	0.0612	0.617	-0.235	-1.18	0.397	0.873	-0.111	-1.08	0.424	0.728	0.0795	1.06	0.25	0.975	0.155	1.11	0.763	0.971	-0.047	-1.03	0.701	0.996	0.0597	1.04	5441-67_3	SL001761	Troponin I, cardiac muscle
SL004649	8.6	8.62	8.6	8.55	8.62	8.71	8.79	8.83	8.62	8.62	0.495	0.997	0.109	1.08	0.538	0.787	0.0563	1.04	0.128	0.783	0.146	1.11	0.24	0.888	0.136	1.1	0.516	0.908	0.0782	1.06	0.608	0.822	0.0478	1.03	0.425	0.975	0.101	1.07	0.555	0.957	0.0864	1.06	0.817	0.996	0.0337	1.02	2839-2_1	SL004649	Tumor necrosis factor ligand superfamily member 4
SL004625	7.48	7.44	7.42	7.42	7.36	7.47	7.38	7.27	7.38	7.24	0.907	0.997	-0.0132	-1.01	0.764	0.904	-0.0462	-1.03	0.392	0.999	-0.138	-1.1	0.301	0.932	-0.201	-1.15	0.108	0.61	-0.328	-1.26	0.771	0.897	0.0432	1.03	0.099	0.956	0.335	1.26	0.179	0.957	0.315	1.24	0.55	0.996	0.139	1.1	2809-25_2	SL004625	A disintegrin and metalloproteinase with thrombospondin motifs 4
SL003520	11.1	11.1	11.1	11	10.9	10.9	10.9	10.9	10.8	10.9	0.148	0.997	-0.213	-1.16	0.524	0.776	0.0316	1.02	0.659	0.999	0.0229	1.02	0.0514	0.586	-0.123	-1.09	0.879	0.974	0.00993	1.01	0.481	0.753	0.0355	1.02	0.523	0.975	0.0438	1.03	0.21	0.957	-0.0998	-1.07	0.699	0.996	0.0306	1.02	5264-65_3	SL003520	Calreticulin
SL008099	10.3	10.3	10.2	10.4	10.2	10.2	10.5	10.2	10.4	10.2	0.702	0.997	-0.0684	-1.05	0.0541	0.733	0.298	1.23	0.807	0.999	0.0392	1.03	0.431	0.982	0.152	1.11	0.923	0.985	-0.0197	-1.01	0.0396	0.685	0.324	1.25	0.414	0.975	0.173	1.13	0.224	0.957	0.299	1.23	0.644	0.996	0.113	1.08	4968-50_1	SL008099	Macrophage-capping protein
SL000542	15.8	15.9	15.7	15.4	15.3	15.8	15.7	15.7	14.9	15.9	0.942	0.997	-0.0214	-1.01	0.58	0.813	-0.167	-1.12	0.91	0.999	0.0359	1.03	0.207	0.855	-0.482	-1.4	0.113	0.61	0.634	1.55	0.526	0.772	-0.195	-1.14	0.789	0.98	-0.112	-1.08	0.185	0.957	-0.643	-1.56	0.311	0.996	0.488	1.4	3739-72_4	SL000542	Integrin alpha-IIb: beta-3 complex
SL000587	7.58	7.61	7.58	7.69	7.64	7.53	7.53	7.49	7.51	7.55	0.566	0.997	-0.0517	-1.04	0.758	0.902	-0.0271	-1.02	0.606	0.999	-0.0473	-1.03	0.0584	0.617	-0.21	-1.16	0.506	0.899	-0.0769	-1.05	0.915	0.958	0.00929	1.01	0.221	0.975	0.145	1.11	0.995	0.998	-0.000876	-1	0.407	0.996	0.113	1.08	4165-2_1	SL000587	Thyroglobulin
SL000062	7.62	7.63	7.64	7.81	7.57	7.53	7.52	7.43	7.51	7.39	0.508	0.997	-0.0884	-1.06	0.881	0.948	-0.0157	-1.01	0.234	0.91	-0.131	-1.09	0.123	0.736	-0.204	-1.15	0.441	0.877	-0.106	-1.08	0.947	0.973	0.007	1	0.941	0.995	-0.0107	-1.01	0.659	0.964	-0.0735	-1.05	0.941	0.996	0.0122	1.01	4330-4_2	SL000062	Prostate-specific antigen
SL004636	13.4	13.3	13.2	13.1	12.8	13.1	12.8	12.9	12.6	13.2	0.314	0.997	-0.248	-1.19	0.476	0.763	-0.203	-1.15	0.944	0.999	-0.021	-1.01	0.784	0.982	-0.0983	-1.07	0.0516	0.535	0.736	1.67	0.438	0.734	-0.225	-1.17	0.729	0.975	-0.136	-1.1	0.623	0.957	-0.224	-1.17	0.172	0.996	0.622	1.54	3437-80_3	SL004636	Receptor-type tyrosine-protein kinase FLT3
SL000424	17	17	16.9	17	16.9	17	17.1	17.1	17.1	17	0.886	0.997	0.0095	1.01	0.253	0.733	0.0847	1.06	0.152	0.817	0.111	1.08	0.368	0.959	0.0839	1.06	0.627	0.911	0.0473	1.03	0.365	0.703	0.0677	1.05	0.833	0.985	0.0214	1.01	0.905	0.989	-0.014	-1.01	0.723	0.996	-0.0415	-1.03	2796-62_2	SL000424	Fibrinogen
SL016550	14.7	15	14.7	14.9	14.4	14.8	14.7	14.7	14.6	15	0.88	0.997	0.0398	1.03	0.376	0.733	-0.28	-1.21	0.773	0.999	0.0951	1.07	0.854	0.982	-0.0729	-1.05	0.0622	0.562	0.781	1.72	0.315	0.695	-0.323	-1.25	0.762	0.98	-0.132	-1.1	0.526	0.957	-0.32	-1.25	0.268	0.996	0.557	1.47	5225-50_3	SL016550	Casein kinase II 2-alpha:2-beta heterotetramer
SL000280	12.2	12	12.1	12.2	12	12.5	12.4	12.4	12.5	12.3	0.0613	0.997	0.247	1.19	0.0555	0.733	0.171	1.13	0.629	0.999	0.0448	1.03	0.521	0.982	0.0717	1.05	0.803	0.954	-0.0291	-1.02	0.0665	0.685	0.167	1.12	0.854	0.985	0.0226	1.02	0.738	0.964	0.0475	1.03	0.718	0.996	-0.0511	-1.04	4912-17_1	SL000280	Aspartate aminotransferase, cytoplasmic
SL007261	15.6	15.8	15.5	15.6	15.4	15.6	15.5	15.5	15.3	15.7	0.87	0.997	0.032	1.02	0.221	0.733	-0.295	-1.23	0.879	0.999	-0.0382	-1.03	0.49	0.982	-0.209	-1.16	0.122	0.629	0.492	1.41	0.234	0.685	-0.292	-1.22	0.947	0.995	-0.022	-1.02	0.619	0.957	-0.191	-1.14	0.186	0.996	0.508	1.42	3170-6_1	SL007261	Methionine aminopeptidase 2
SL000337	16.2	16.3	16.2	16	16	16.1	15.9	16.1	15.7	16.3	0.76	0.997	-0.0565	-1.04	0.169	0.733	-0.3	-1.23	0.931	0.999	0.0196	1.01	0.751	0.982	-0.0865	-1.06	0.123	0.629	0.443	1.36	0.139	0.685	-0.328	-1.26	0.666	0.975	-0.129	-1.09	0.473	0.957	-0.249	-1.19	0.391	0.996	0.296	1.23	2668-70_2	SL000337	Calpain I
SL003990	8.05	8.03	8.09	7.99	8.05	8.12	8.12	8.09	8.05	7.94	0.699	0.997	0.0669	1.05	0.819	0.932	0.0228	1.02	0.296	0.989	-0.109	-1.08	0.801	0.982	-0.0316	-1.02	0.0751	0.586	-0.235	-1.18	0.713	0.878	0.0372	1.03	0.811	0.984	-0.0329	-1.02	0.746	0.964	0.0516	1.04	0.314	0.996	-0.16	-1.12	3808-76_2	SL003990	Fibroblast growth factor receptor 2
SL000358	9.29	9.2	9.28	9.15	9.34	9.23	9.07	9.14	9.1	9.19	0.588	0.997	-0.0536	-1.04	0.188	0.733	-0.0792	-1.06	0.182	0.85	-0.0839	-1.06	0.703	0.982	0.0287	1.02	0.391	0.873	-0.0678	-1.05	0.217	0.685	-0.0755	-1.05	0.439	0.975	-0.0643	-1.05	0.601	0.957	0.0501	1.04	0.612	0.996	-0.0484	-1.03	3184-25_2	SL000358	Coagulation factor VII
SL017611	13.6	13.6	13.6	13.4	13.3	13.5	13.3	13.6	13	13.8	0.76	0.997	-0.0718	-1.05	0.374	0.733	-0.24	-1.18	0.83	0.999	0.0606	1.04	0.781	0.982	-0.0944	-1.07	0.0636	0.564	0.663	1.58	0.349	0.703	-0.257	-1.2	0.934	0.995	-0.0308	-1.02	0.653	0.964	-0.194	-1.14	0.184	0.996	0.572	1.49	4179-57_3	SL017611	14-3-3 protein family
SL008122	11.5	11.6	11.6	11.2	11.3	11.6	11.3	11.6	11	12	0.816	0.997	0.0607	1.04	0.239	0.733	-0.348	-1.27	0.972	0.999	0.0109	1.01	0.942	0.991	-0.0269	-1.02	0.0852	0.586	0.672	1.59	0.197	0.685	-0.388	-1.31	0.627	0.975	-0.198	-1.15	0.589	0.957	-0.255	-1.19	0.321	0.996	0.466	1.38	3480-7_1	SL008122	Dual specificity protein phosphatase 3
SL004739	14.9	15	14.9	15	14.9	15	15.2	15	15	14.8	0.115	0.997	0.101	1.07	0.212	0.733	0.0869	1.06	0.948	0.999	0.00473	1	0.503	0.982	-0.0586	-1.04	0.125	0.638	-0.141	-1.1	0.547	0.788	0.0395	1.03	0.00662	0.682	-0.246	-1.19	0.00163	0.353	-0.331	-1.26	0.000239	0.0478	-0.388	-1.31	4811-33_3	SL004739	Inter-alpha-trypsin inhibitor heavy chain H4
SL004156	10	10	10.1	9.98	10.1	10.3	10.5	10.4	10.3	10.3	0.291	0.997	0.31	1.24	0.107	0.733	0.154	1.11	0.807	0.999	0.0243	1.02	0.732	0.982	-0.041	-1.03	0.209	0.767	-0.157	-1.12	0.0667	0.685	0.177	1.13	0.264	0.975	0.146	1.11	0.544	0.957	0.0915	1.07	0.803	0.996	-0.0375	-1.03	4832-75_2	SL004156	Tumor necrosis factor receptor superfamily member 10A
SL009216	8.22	8.35	8.31	8.22	8.09	8.36	8.22	8.32	8.38	8.24	0.345	0.997	0.136	1.1	0.0559	0.733	-0.263	-1.2	0.536	0.999	-0.0885	-1.06	0.655	0.982	-0.0768	-1.05	0.783	0.947	-0.0496	-1.03	0.0707	0.685	-0.253	-1.19	0.854	0.985	-0.0348	-1.02	0.933	0.991	-0.0183	-1.01	0.988	0.996	0.00338	1	3538-26_1	SL009216	Aromatic-L-amino-acid decarboxylase
SL006914	7.11	7.44	7.7	7.63	7.59	7.09	7.23	7.19	7.12	7.24	0.888	0.997	-0.0291	-1.02	0.467	0.763	-0.185	-1.14	0.133	0.792	-0.402	-1.32	0.246	0.898	-0.373	-1.3	0.662	0.912	-0.147	-1.11	0.47	0.748	-0.188	-1.14	0.242	0.975	-0.414	-1.33	0.345	0.957	-0.386	-1.31	0.696	0.996	-0.159	-1.12	2857-70_2	SL006914	Glucocorticoid receptor
SL003658	13	13.2	13	13	12.8	12.8	12.7	12.9	12.4	13.3	0.542	0.997	-0.186	-1.14	0.262	0.733	-0.381	-1.3	0.871	0.999	0.0574	1.04	0.662	0.982	-0.186	-1.14	0.0923	0.586	0.756	1.69	0.265	0.685	-0.386	-1.31	0.949	0.995	0.0303	1.02	0.691	0.964	-0.216	-1.16	0.179	0.996	0.729	1.66	4188-1_2	SL003658	Aflatoxin B1 aldehyde reductase member 2
SL005250	10.2	10.4	10.4	10.2	10.5	10.3	10.2	10.2	10	10.6	0.623	0.997	0.0872	1.06	0.114	0.733	-0.347	-1.27	0.326	0.999	-0.225	-1.17	0.36	0.959	-0.252	-1.19	0.982	0.997	0.00638	1	0.107	0.685	-0.36	-1.28	0.331	0.975	-0.294	-1.23	0.349	0.957	-0.328	-1.25	0.858	0.996	-0.0624	-1.04	3423-59_2	SL005250	Chymase
SL016551	10.2	10.3	10.3	10	9.97	10.2	10.2	10.5	9.97	10.4	0.997	0.999	-0.00103	-1	0.502	0.773	-0.163	-1.12	0.192	0.864	0.332	1.26	0.806	0.982	0.075	1.05	0.148	0.668	0.463	1.38	0.38	0.707	-0.216	-1.16	0.875	0.987	0.0526	1.04	0.552	0.957	-0.229	-1.17	0.625	0.996	0.188	1.14	5226-36_3	SL016551	Casein kinase II 2-alpha':2-beta heterotetramer
SL010514	8.77	8.81	8.81	8.77	8.7	8.74	8.73	8.75	8.73	8.63	0.654	0.997	-0.0358	-1.03	0.615	0.827	-0.0384	-1.03	0.648	0.999	-0.0364	-1.03	0.163	0.814	-0.134	-1.1	0.172	0.698	-0.138	-1.1	0.901	0.958	-0.00944	-1.01	0.259	0.975	0.117	1.08	0.787	0.972	0.0322	1.02	0.91	0.996	0.0134	1.01	3832-51_1	SL010514	Protein-tyrosine kinase 6
SL011533	13.1	13.5	13.3	13.3	12.9	13.3	13.2	13.3	13.1	13.4	0.663	0.997	0.124	1.09	0.23	0.733	-0.406	-1.33	0.901	0.999	0.0439	1.03	0.979	0.993	-0.0111	-1.01	0.0938	0.586	0.75	1.68	0.174	0.685	-0.468	-1.38	0.545	0.975	-0.281	-1.22	0.497	0.957	-0.365	-1.29	0.424	0.996	0.429	1.35	3868-8_1	SL011533	Small glutamine-rich tetratricopeptide repeat-containing protein alpha
SL003192	17.4	17.4	17.3	17.3	17.3	17.4	17.3	17.3	17.3	17.2	0.6	0.997	0.0285	1.02	0.0954	0.733	-0.0888	-1.06	0.285	0.981	-0.0593	-1.04	0.679	0.982	-0.0276	-1.02	0.681	0.918	-0.0287	-1.02	0.159	0.685	-0.0756	-1.05	0.883	0.988	0.0107	1.01	0.562	0.957	0.0486	1.03	0.629	0.996	0.0404	1.03	2960-66_2	SL003192	Properdin
SL014292	13.4	13.4	13	13	12.6	13.9	14.1	13.9	14	13.8	0.133	0.997	0.553	1.47	0.134	0.733	0.215	1.16	0.201	0.878	0.191	1.14	0.539	0.982	0.11	1.08	0.961	0.991	0.00917	1.01	0.191	0.685	0.19	1.14	0.769	0.98	0.0577	1.04	0.877	0.988	-0.0352	-1.02	0.588	0.996	-0.123	-1.09	5125-6_3	SL014292	Sialic acid-binding Ig-like lectin 14
SL004860	12.5	12.5	12.4	12.2	12.4	12.6	12.4	12.6	12.4	12.8	0.664	0.997	0.0583	1.04	0.447	0.755	-0.121	-1.09	0.669	0.999	0.0711	1.05	0.324	0.953	0.197	1.15	0.112	0.61	0.334	1.26	0.39	0.71	-0.139	-1.1	0.906	0.993	-0.0258	-1.02	0.718	0.964	0.0917	1.07	0.346	0.996	0.239	1.18	3317-33_1	SL004860	Serine protease HTRA2, mitochondrial
SL002650	15.9	16	15.9	15.6	15.6	15.7	15.4	15.8	15.1	16	0.541	0.997	-0.184	-1.14	0.261	0.733	-0.388	-1.31	0.896	0.999	0.047	1.03	0.766	0.982	-0.129	-1.09	0.0905	0.586	0.772	1.71	0.256	0.685	-0.4	-1.32	0.977	0.997	-0.0137	-1.01	0.723	0.964	-0.195	-1.14	0.196	0.996	0.712	1.64	4240-31_2	SL002650	Pyruvate kinase PKM
SL016128	11.5	11.6	11.6	11.5	11.6	11.6	11.7	11.6	11.6	11.6	0.921	0.997	0.0231	1.02	0.0544	0.733	0.162	1.12	0.642	0.999	0.0407	1.03	0.792	0.982	-0.0277	-1.02	0.643	0.911	-0.051	-1.04	0.139	0.685	0.122	1.09	0.128	0.956	-0.17	-1.13	0.0476	0.881	-0.258	-1.2	0.0454	0.862	-0.259	-1.2	4815-25_3	SL016128	Thioredoxin domain-containing protein 12
SL000537	15.4	15.5	15.4	15.3	15.1	15.2	14.7	15.3	14.6	15.6	0.42	0.997	-0.251	-1.19	0.164	0.733	-0.498	-1.41	0.752	0.999	0.118	1.09	0.631	0.982	-0.216	-1.16	0.162	0.672	0.66	1.58	0.16	0.685	-0.513	-1.43	0.93	0.995	0.0432	1.03	0.603	0.957	-0.297	-1.23	0.304	0.996	0.586	1.5	4149-8_2	SL000537	Platelet-derived growth factor subunit B
SL011535	8.52	8.61	8.55	8.45	8.9	8.55	8.44	8.42	8.3	8.85	0.801	0.997	0.0308	1.02	0.154	0.733	-0.207	-1.15	0.274	0.964	-0.166	-1.12	0.446	0.982	-0.139	-1.1	0.519	0.909	-0.123	-1.09	0.107	0.685	-0.237	-1.18	0.102	0.956	-0.327	-1.25	0.173	0.957	-0.315	-1.24	0.22	0.996	-0.282	-1.22	4284-18_3	SL011535	RNA-binding protein 39
SL007358	13.3	13.2	13.3	13	12.9	12.9	12.6	12.9	12.4	13.2	0.096	0.997	-0.428	-1.35	0.493	0.767	-0.211	-1.16	0.934	0.999	0.0267	1.02	0.998	0.998	0.00121	1	0.0544	0.535	0.785	1.72	0.498	0.759	-0.213	-1.16	0.966	0.997	0.0183	1.01	0.987	0.996	-0.00794	-1.01	0.115	0.971	0.777	1.71	3817-18_1	SL007358	Protein kinase C theta type
SL003653	13.1	13.3	13.3	13	13.1	13.2	13.1	13.4	13	13.6	0.639	0.997	0.0855	1.06	0.165	0.733	-0.316	-1.25	0.719	0.999	0.0853	1.06	0.932	0.991	0.0243	1.02	0.145	0.662	0.437	1.35	0.107	0.685	-0.371	-1.29	0.512	0.975	-0.204	-1.15	0.419	0.957	-0.291	-1.22	0.673	0.996	0.151	1.11	5020-50_1	SL003653	Phosphoglycerate kinase 1
SL005115	10.3	10.3	10.4	10.4	10.3	10.2	10.4	10.4	10.6	10.3	0.699	0.997	-0.0389	-1.03	0.109	0.733	0.153	1.11	0.702	0.999	0.0379	1.03	0.227	0.882	0.144	1.11	0.999	1	9.34e-05	1	0.0688	0.685	0.175	1.13	0.227	0.975	0.157	1.12	0.0696	0.909	0.274	1.21	0.43	0.996	0.118	1.09	4297-62_3	SL005115	Spondin-1
SL004725	8.95	9.18	9.13	9.19	9.16	9.06	9.03	9.02	9.01	9.09	0.452	0.997	0.115	1.08	0.174	0.733	-0.268	-1.2	0.352	0.999	-0.192	-1.14	0.268	0.921	-0.275	-1.21	0.619	0.911	-0.129	-1.09	0.149	0.685	-0.29	-1.22	0.262	0.975	-0.306	-1.24	0.206	0.957	-0.399	-1.32	0.441	0.996	-0.241	-1.18	2858-29_2	SL004725	Histone acetyltransferase type B catalytic subunit
SL000134	12.8	12.9	12.9	12.9	12.8	12.9	13	13.1	13.2	12.9	0.243	0.997	0.117	1.08	0.955	0.982	0.00564	1	0.136	0.792	0.156	1.11	0.208	0.855	0.158	1.12	0.564	0.911	0.0759	1.05	0.958	0.979	0.0054	1	0.263	0.975	0.155	1.11	0.326	0.957	0.157	1.12	0.639	0.996	0.0746	1.05	2837-3_2	SL000134	Hepatocyte growth factor receptor
SL002792	14.1	14.1	14.1	13.7	13.8	13.9	13.6	14	13.3	14.3	0.667	0.997	-0.123	-1.09	0.341	0.733	-0.314	-1.24	0.882	0.999	0.051	1.04	0.861	0.982	-0.0723	-1.05	0.0754	0.586	0.776	1.71	0.363	0.703	-0.306	-1.24	0.836	0.985	0.0941	1.07	0.962	0.995	-0.0254	-1.02	0.121	0.971	0.818	1.76	3347-9_2	SL002792	beta-adrenergic receptor kinase 1
SL000139	10.4	10.4	10.5	10.3	10.5	10.5	10.4	10.5	10.6	10.7	0.763	0.997	0.0619	1.04	0.819	0.932	-0.0242	-1.02	0.847	0.999	0.0213	1.01	0.0529	0.591	0.26	1.2	0.605	0.911	0.0721	1.05	0.562	0.797	-0.0614	-1.04	0.224	0.975	-0.176	-1.13	0.784	0.972	0.0455	1.03	0.461	0.996	-0.122	-1.09	4956-2_1	SL000139	Epiregulin
SL005174	9.9	9.91	10	10.2	9.93	9.94	10.1	10.2	10.1	10	0.83	0.997	0.0355	1.02	0.209	0.733	0.132	1.1	0.143	0.801	0.161	1.12	0.885	0.991	-0.019	-1.01	0.543	0.911	0.0841	1.06	0.227	0.685	0.129	1.09	0.313	0.975	0.147	1.11	0.835	0.979	-0.035	-1.02	0.677	0.996	0.0696	1.05	5084-154_3	SL005174	Interleukin-17 receptor B
SL005789	10.9	10.8	10.9	11	10.6	10.6	10.8	10.6	10.6	10.5	0.0218	0.997	-0.305	-1.24	0.0662	0.733	0.261	1.2	0.822	0.999	0.033	1.02	0.412	0.974	-0.146	-1.11	0.991	0.998	0.002	1	0.05	0.685	0.282	1.22	0.445	0.975	0.149	1.11	0.93	0.991	-0.0197	-1.01	0.604	0.996	0.116	1.08	4930-21_1	SL005789	Stanniocalcin-1
SL003655	16.3	16.6	16.4	16.3	16.2	16.3	16.2	16.3	16	16.5	0.902	0.997	0.0261	1.02	0.125	0.733	-0.411	-1.33	0.891	0.999	-0.0382	-1.03	0.612	0.982	-0.17	-1.12	0.224	0.783	0.428	1.35	0.117	0.685	-0.427	-1.34	0.734	0.975	-0.125	-1.09	0.535	0.957	-0.265	-1.2	0.421	0.996	0.342	1.27	4306-4_2	SL003655	Transketolase
SL004366	7.72	7.66	7.62	7.51	7.47	7.52	7.54	7.55	7.73	7.55	0.186	0.997	-0.199	-1.15	0.603	0.825	0.0782	1.06	0.342	0.999	0.15	1.11	0.163	0.814	0.265	1.2	0.319	0.873	0.198	1.15	0.569	0.8	0.0873	1.06	0.342	0.975	0.198	1.15	0.188	0.957	0.318	1.25	0.306	0.996	0.246	1.19	5138-50_3	SL004366	Tumor necrosis factor receptor superfamily member 12A
SL009341	12.7	12.8	12.8	12.8	12.9	12.8	12.7	12.7	12.5	12.7	0.666	0.997	0.0521	1.04	0.269	0.733	-0.162	-1.12	0.394	0.999	-0.13	-1.09	0.168	0.814	-0.254	-1.19	0.609	0.911	-0.0983	-1.07	0.18	0.685	-0.198	-1.15	0.109	0.956	-0.323	-1.25	0.047	0.881	-0.464	-1.38	0.213	0.996	-0.288	-1.22	3585-54_4	SL009341	Basigin
SL000089	8.49	8.41	8.42	8.46	8.56	8.44	8.49	8.31	8.36	8.44	0.579	0.997	-0.0411	-1.03	0.106	0.733	0.118	1.09	0.318	0.999	-0.0761	-1.05	0.542	0.982	-0.0559	-1.04	0.767	0.939	-0.0284	-1.02	0.0985	0.685	0.123	1.09	0.608	0.975	-0.0516	-1.04	0.802	0.977	-0.0292	-1.02	0.971	0.996	-0.00422	-1	3520-58_1	SL000089	Transforming growth factor beta-3
SL007888	7.53	7.48	7.65	7.86	7.64	7.5	7.57	7.53	7.62	7.43	0.864	0.997	-0.0308	-1.02	0.401	0.742	0.117	1.08	0.53	0.999	-0.0918	-1.07	0.495	0.982	-0.12	-1.09	0.113	0.61	-0.293	-1.23	0.402	0.714	0.119	1.09	0.673	0.975	-0.0815	-1.06	0.627	0.957	-0.109	-1.08	0.205	0.996	-0.283	-1.22	3802-50_1	SL007888	Cystatin-S
SL003178	9.1	9.13	9.09	9.04	9.23	9.16	9.16	9.1	8.99	9.33	0.522	0.997	0.0575	1.04	0.609	0.827	-0.0325	-1.02	0.312	0.999	-0.0673	-1.05	0.107	0.706	-0.13	-1.09	0.66	0.912	-0.0369	-1.03	0.621	0.828	-0.032	-1.02	0.464	0.975	-0.0646	-1.05	0.215	0.957	-0.127	-1.09	0.736	0.996	-0.0341	-1.02	2649-77_2	SL003178	Intercellular adhesion molecule 3
SL005205	8.67	8.65	8.59	8.62	8.5	8.78	8.86	8.8	8.89	8.65	0.23	0.997	0.117	1.08	0.176	0.733	0.0873	1.06	0.249	0.933	0.0778	1.06	0.459	0.982	0.0599	1.04	0.541	0.911	-0.0517	-1.04	0.216	0.685	0.0812	1.06	0.61	0.975	0.0454	1.03	0.811	0.978	0.0246	1.02	0.414	0.996	-0.0837	-1.06	3003-29_2	SL005205	Natural cytotoxicity triggering receptor 3
SL003915	11.3	11.3	11.2	11.3	11	11.2	11.1	11.3	11.4	11.1	0.418	0.997	-0.116	-1.08	0.716	0.882	-0.0485	-1.03	0.377	0.999	0.123	1.09	0.268	0.921	0.186	1.14	0.166	0.68	0.244	1.18	0.857	0.943	-0.0243	-1.02	0.173	0.975	0.251	1.19	0.127	0.957	0.325	1.25	0.0816	0.971	0.37	1.29	2834-54_1	SL003915	Kallikrein-8
SL001897	10.7	10.7	10.6	10.5	10.5	10.6	10.5	10.7	10.4	10.7	0.482	0.997	-0.101	-1.07	0.703	0.873	-0.0474	-1.03	0.16	0.832	0.183	1.14	0.577	0.982	0.0874	1.06	0.203	0.763	0.209	1.16	0.69	0.862	-0.0506	-1.04	0.335	0.975	0.166	1.12	0.73	0.964	0.0688	1.05	0.333	0.996	0.192	1.14	2843-13_2	SL001897	Kunitz-type protease inhibitor 2
SL007806	10.1	10.1	10.2	9.96	10.2	9.88	9.91	9.87	9.76	10.1	0.145	0.997	-0.193	-1.14	0.799	0.92	0.0236	1.02	0.158	0.827	-0.137	-1.1	0.203	0.855	-0.149	-1.11	0.556	0.911	-0.0719	-1.05	0.702	0.87	0.036	1.03	0.575	0.975	-0.0718	-1.05	0.601	0.957	-0.0775	-1.06	0.961	0.996	-0.00712	-1	3620-67_5	SL007806	Interleukin-22 receptor subunit alpha-1
SL014096	6.95	7	7	7.16	7.02	6.94	6.96	6.87	7.03	6.94	0.928	0.997	-0.0114	-1.01	0.769	0.904	-0.0326	-1.02	0.218	0.901	-0.143	-1.1	0.594	0.982	-0.0744	-1.05	0.148	0.668	-0.212	-1.16	0.909	0.958	0.0126	1.01	0.523	0.975	0.0955	1.07	0.284	0.957	0.186	1.14	0.891	0.996	0.0236	1.02	4452-9_2	SL014096	Leucine-rich repeat transmembrane neuronal protein 1
SL000525	10.5	10.5	10.4	10.6	10.3	10.4	10.8	10.4	10.3	10.4	0.545	0.997	-0.129	-1.09	0.0835	0.733	0.383	1.3	0.58	0.999	0.127	1.09	0.455	0.982	-0.207	-1.15	0.744	0.936	-0.0947	-1.07	0.113	0.685	0.357	1.28	0.965	0.997	-0.0133	-1.01	0.306	0.957	-0.361	-1.28	0.505	0.996	-0.234	-1.18	2789-26_2	SL000525	Matrilysin
SL014129	7.31	7.3	7.32	7.29	7.28	7.41	7.42	7.35	7.44	7.36	0.597	0.997	0.102	1.07	0.756	0.902	0.0263	1.02	0.373	0.999	-0.0787	-1.06	0.323	0.953	-0.105	-1.08	0.15	0.672	-0.161	-1.12	0.482	0.753	0.0591	1.04	0.407	0.975	0.0948	1.07	0.525	0.957	0.0839	1.06	0.936	0.996	0.0106	1.01	4552-13_2	SL014129	Heparan-sulfate 6-O-sulfotransferase 1
SL000323	9.88	9.9	9.95	9.81	9.87	10	10.1	10.2	10.2	10.2	0.129	0.997	0.145	1.11	0.431	0.747	0.0463	1.03	0.282	0.978	0.0662	1.05	0.142	0.792	0.109	1.08	0.976	0.997	-0.00232	-1	0.576	0.803	0.0332	1.02	0.97	0.997	-0.00304	-1	0.719	0.964	0.0335	1.02	0.447	0.996	-0.0707	-1.05	2888-49_2	SL000323	Complement component C7
SL017612	16	16.1	16	15.8	15.8	16.1	15.8	15.9	15.6	16.2	0.798	0.997	0.0516	1.04	0.137	0.733	-0.355	-1.28	0.849	0.999	-0.0474	-1.03	0.547	0.982	-0.18	-1.13	0.259	0.828	0.354	1.28	0.126	0.685	-0.372	-1.29	0.678	0.975	-0.136	-1.1	0.466	0.957	-0.277	-1.21	0.482	0.996	0.266	1.2	2625-53_4	SL017612	Heat shock protein HSP 90-alpha/beta
SL002541	8.58	8.48	8.5	8.51	8.33	8.6	8.61	8.61	8.65	8.46	0.831	0.997	0.0252	1.02	0.226	0.733	0.112	1.08	0.451	0.999	0.0729	1.05	0.183	0.825	0.155	1.11	0.772	0.942	-0.0352	-1.02	0.28	0.688	0.102	1.07	0.89	0.989	0.0177	1.01	0.519	0.957	0.0953	1.07	0.542	0.996	-0.0897	-1.06	2917-3_2	SL002541	Tumor necrosis factor ligand superfamily member 11
SL000427	10.9	10.9	10.8	11	10.8	10.9	11	11	11	10.9	0.675	0.997	-0.0388	-1.03	0.124	0.733	0.163	1.12	0.277	0.972	0.12	1.09	0.723	0.982	0.0468	1.03	0.651	0.911	0.0627	1.04	0.056	0.685	0.202	1.15	0.0228	0.682	0.328	1.26	0.0987	0.957	0.274	1.21	0.104	0.971	0.268	1.2	2827-23_2	SL000427	Fractalkine
SL004867	12.1	12.7	12.5	12.8	12.1	12.4	12.3	12.4	12.9	12.1	0.474	0.997	0.288	1.22	0.138	0.733	-0.701	-1.63	0.36	0.999	-0.451	-1.37	0.637	0.982	-0.279	-1.21	0.434	0.877	-0.485	-1.4	0.147	0.685	-0.698	-1.62	0.501	0.975	-0.438	-1.35	0.724	0.964	-0.266	-1.2	0.528	0.996	-0.473	-1.39	3799-11_2	SL004867	Carbonic anhydrase 3
SL014469	14.3	14.6	14.4	14.3	14.4	14.3	14.3	14.4	14.1	14.7	0.987	0.997	-0.00344	-1	0.281	0.733	-0.253	-1.19	0.653	0.999	0.11	1.08	0.919	0.991	-0.0299	-1.02	0.115	0.61	0.488	1.4	0.257	0.685	-0.27	-1.21	0.96	0.997	0.016	1.01	0.724	0.964	-0.132	-1.1	0.289	0.996	0.396	1.32	5272-55_2	SL014469	SHC-transforming protein 1
SL005187	10.8	11.1	11	10.9	10.9	11	10.8	10.9	10.9	11.1	0.483	0.997	0.151	1.11	0.0967	0.733	-0.395	-1.31	0.39	0.999	-0.213	-1.16	0.628	0.982	-0.144	-1.1	0.721	0.934	0.111	1.08	0.0745	0.685	-0.431	-1.35	0.218	0.975	-0.402	-1.32	0.353	0.957	-0.35	-1.27	0.839	0.996	-0.0762	-1.05	4490-65_2	SL005187	Interleukin-3 receptor subunit alpha
SL004140	10.5	10.4	10.4	10.5	10.2	10.4	10.5	10.5	10.6	10.4	0.639	0.997	-0.0571	-1.04	0.234	0.733	0.175	1.13	0.354	0.999	0.142	1.1	0.372	0.959	0.165	1.12	0.374	0.873	0.172	1.13	0.239	0.685	0.176	1.13	0.46	0.975	0.15	1.11	0.46	0.957	0.173	1.13	0.443	0.996	0.179	1.13	2614-28_2	SL004140	Ephrin-A4
SL004331	7.9	7.89	7.88	7.93	7.85	7.95	8	7.93	7.97	7.74	0.551	0.997	0.0436	1.03	0.364	0.733	0.0652	1.05	0.741	0.999	-0.0248	-1.02	0.702	0.982	-0.0346	-1.02	0.0964	0.587	-0.158	-1.12	0.377	0.707	0.0647	1.05	0.78	0.98	-0.0277	-1.02	0.742	0.964	-0.0378	-1.03	0.161	0.996	-0.161	-1.12	3489-9_2	SL004331	Ciliary neurotrophic factor
SL001796	13.7	13.8	13.7	13.8	13.7	13.8	13.8	13.7	13.8	13.5	0.394	0.997	0.135	1.1	0.688	0.867	-0.0433	-1.03	0.432	0.999	-0.0886	-1.06	0.349	0.959	-0.127	-1.09	0.14	0.656	-0.211	-1.16	0.733	0.886	-0.0375	-1.03	0.698	0.975	-0.0578	-1.04	0.587	0.957	-0.0937	-1.07	0.295	0.996	-0.18	-1.13	2580-83_2	SL001796	Myeloperoxidase
SL006917	13.8	13.9	13.7	13.5	13.5	13.6	13.3	13.6	13	14	0.455	0.997	-0.234	-1.18	0.309	0.733	-0.349	-1.27	0.78	0.999	0.1	1.07	0.916	0.991	-0.0454	-1.03	0.1	0.596	0.744	1.68	0.299	0.695	-0.363	-1.29	0.956	0.997	0.0259	1.02	0.818	0.979	-0.126	-1.09	0.22	0.996	0.671	1.59	3453-87_2	SL006917	Tyrosine-protein kinase Lyn
SL000027	9.09	9.13	9.19	8.97	9.52	9.18	9.1	9.02	8.86	9.45	0.595	0.997	0.0917	1.07	0.515	0.775	-0.118	-1.09	0.18	0.847	-0.255	-1.19	0.407	0.973	-0.19	-1.14	0.335	0.873	-0.231	-1.17	0.619	0.828	-0.0916	-1.07	0.65	0.975	-0.114	-1.08	0.903	0.989	-0.0352	-1.02	0.753	0.996	-0.0909	-1.07	3761-4_2	SL000027	Prostaglandin G/H synthase 2
SL003803	7.24	7.22	7.22	7.49	7.16	7.27	7.3	7.27	7.27	7.08	0.774	0.997	0.034	1.02	0.741	0.894	0.0402	1.03	0.949	0.999	-0.0081	-1.01	0.0801	0.643	-0.27	-1.21	0.428	0.877	-0.127	-1.09	0.402	0.714	0.1	1.07	0.0581	0.834	0.31	1.24	0.683	0.964	0.0767	1.05	0.319	0.996	0.187	1.14	2618-10_2	SL003803	Receptor tyrosine-protein kinase erbB-4
SL000441	10.7	10.7	10.7	10.7	10.5	10.9	10.9	10.7	10.7	10.4	0.244	0.997	0.202	1.15	0.896	0.957	-0.0128	-1.01	0.156	0.823	-0.146	-1.11	0.524	0.982	-0.0786	-1.06	0.24	0.803	-0.152	-1.11	0.897	0.956	-0.0129	-1.01	0.282	0.975	-0.146	-1.11	0.615	0.957	-0.0789	-1.06	0.331	0.996	-0.152	-1.11	2681-23_2	SL000441	Hepatocyte growth factor
SL004932	8.54	8.62	8.54	8.6	8.53	8.55	8.48	8.58	8.51	8.67	0.991	0.997	0.00246	1	0.267	0.733	-0.14	-1.1	0.551	0.999	0.0783	1.06	0.94	0.991	-0.0119	-1.01	0.137	0.656	0.247	1.19	0.198	0.685	-0.165	-1.12	0.762	0.98	-0.0524	-1.04	0.441	0.957	-0.154	-1.11	0.553	0.996	0.118	1.09	5017-19_1	SL004932	Peroxiredoxin-5, mitochondrial
SL000563	14.6	14.7	14.7	14.5	14.6	14.6	14.2	14.7	14	14.9	0.985	0.997	0.00623	1	0.127	0.733	-0.534	-1.45	0.973	0.999	-0.0125	-1.01	0.645	0.982	-0.202	-1.15	0.262	0.83	0.515	1.43	0.113	0.685	-0.565	-1.48	0.716	0.975	-0.175	-1.13	0.497	0.957	-0.379	-1.3	0.523	0.996	0.355	1.28	2523-31_3	SL000563	C-C motif chemokine 5
SL004356	9.24	9.26	9.37	9.2	9.39	9.64	9.63	9.61	9.6	9.66	0.0691	0.997	0.397	1.32	0.759	0.902	-0.0334	-1.02	0.161	0.832	-0.16	-1.12	0.431	0.982	0.108	1.08	0.288	0.85	-0.152	-1.11	0.726	0.884	-0.0387	-1.03	0.212	0.975	-0.188	-1.14	0.658	0.964	0.0769	1.05	0.299	0.996	-0.18	-1.13	2781-63_2	SL004356	C-C motif chemokine 4-like
SL004063	9.35	9.34	9.41	9.28	9.37	9.43	9.39	9.38	9.35	9.42	0.512	0.997	0.0712	1.05	0.784	0.912	-0.0177	-1.01	0.138	0.795	-0.101	-1.07	0.31	0.939	-0.0827	-1.06	0.48	0.891	-0.0602	-1.04	0.731	0.886	-0.0226	-1.02	0.159	0.975	-0.126	-1.09	0.285	0.957	-0.111	-1.08	0.406	0.996	-0.0857	-1.06	3809-1_2	SL004063	Fibroblast growth factor receptor 3
SL007024	8.29	8.45	8.37	8.28	8.48	8.26	8.24	8.24	8.06	8.52	0.827	0.997	-0.025	-1.02	0.156	0.733	-0.185	-1.14	0.573	0.999	-0.0765	-1.05	0.281	0.921	-0.176	-1.13	0.582	0.911	0.0938	1.07	0.131	0.685	-0.2	-1.15	0.381	0.975	-0.157	-1.12	0.203	0.957	-0.264	-1.2	0.945	0.996	0.0142	1.01	4449-67_3	SL007024	Gremlin-1
SL003951	9.82	9.93	9.98	9.71	10	9.57	9.33	9.68	9.3	10.1	0.179	0.997	-0.25	-1.19	0.1	0.733	-0.355	-1.28	0.794	0.999	-0.0587	-1.04	0.624	0.982	-0.132	-1.1	0.39	0.873	0.243	1.18	0.134	0.685	-0.328	-1.26	0.78	0.98	0.0829	1.06	0.949	0.991	0.0219	1.02	0.263	0.996	0.383	1.3	2421-7_3	SL003951	Brain-derived neurotrophic factor
SL002922	11.9	11.8	11.8	12	12	11.9	11.9	11.8	11.9	11.7	0.854	0.997	-0.0333	-1.02	0.0871	0.733	0.153	1.11	0.876	0.999	0.0146	1.01	0.393	0.966	0.0959	1.07	0.813	0.955	-0.0278	-1.02	0.105	0.685	0.148	1.11	0.905	0.993	-0.0146	-1.01	0.653	0.964	0.064	1.05	0.69	0.996	-0.0566	-1.04	4342-10_3	SL002922	Intercellular adhesion molecule 1
SL004637	8.97	8.94	8.92	9.04	8.9	8.91	8.94	8.89	8.84	8.84	0.434	0.997	-0.0554	-1.04	0.484	0.764	0.0471	1.03	0.822	0.999	0.0158	1.01	0.075	0.636	-0.152	-1.11	0.898	0.979	-0.0114	-1.01	0.316	0.695	0.0679	1.05	0.172	0.975	0.126	1.09	0.764	0.971	-0.0319	-1.02	0.358	0.996	0.0974	1.07	2640-3_2	SL004637	Macrophage-stimulating protein receptor
SL002756	7.71	7.59	7.59	7.71	7.48	7.63	7.66	7.66	7.86	7.53	0.632	0.997	-0.0872	-1.06	0.192	0.733	0.158	1.12	0.991	0.999	-0.00148	-1	0.207	0.855	0.192	1.14	0.507	0.899	-0.105	-1.08	0.168	0.685	0.169	1.12	0.719	0.975	0.06	1.04	0.18	0.957	0.259	1.2	0.816	0.996	-0.0445	-1.03	4994-178_1	SL002756	Heterogeneous nuclear ribonucleoprotein K
SL000309	15.3	15.2	15.2	15.2	15.2	15.1	15.2	15.2	15.1	15.1	0.0685	0.997	-0.143	-1.1	0.19	0.733	0.115	1.08	0.195	0.87	0.119	1.09	0.766	0.982	-0.0328	-1.02	0.621	0.911	-0.0571	-1.04	0.1	0.685	0.145	1.11	0.0219	0.682	0.276	1.21	0.316	0.957	0.138	1.1	0.476	0.996	0.0979	1.07	2753-2_2	SL000309	Complement C1q subcomponent
SL005235	6.89	6.89	6.88	7.01	6.92	7.11	7.05	7.02	7.06	7.06	0.168	0.997	0.216	1.16	0.578	0.813	-0.0511	-1.04	0.391	0.999	-0.0827	-1.06	0.247	0.901	-0.134	-1.1	0.245	0.804	-0.141	-1.1	0.877	0.947	-0.0141	-1.01	0.364	0.975	0.113	1.08	0.582	0.957	0.079	1.06	0.716	0.996	0.052	1.04	2732-58_3	SL005235	Homeobox protein NANOG
SL004078	9.54	9.52	9.68	9.35	9.44	9.63	9.68	9.7	9.83	9.65	0.659	0.997	0.0869	1.06	0.523	0.776	0.0697	1.05	0.668	0.999	-0.0489	-1.03	0.0883	0.643	0.235	1.18	0.641	0.911	-0.067	-1.05	0.657	0.841	0.0492	1.03	0.295	0.975	-0.158	-1.12	0.501	0.957	0.117	1.08	0.315	0.996	-0.174	-1.13	2972-57_2	SL004078	Bone morphogenetic protein 7
SL000272	16.6	16.7	16.6	16.6	16.6	16.6	16.7	16.8	16.8	16.8	0.311	0.997	0.0588	1.04	0.453	0.757	-0.0463	-1.03	0.132	0.792	0.0975	1.07	0.552	0.982	0.0462	1.03	0.463	0.879	0.0597	1.04	0.302	0.695	-0.0641	-1.05	0.965	0.997	0.00365	1	0.565	0.957	-0.0561	-1.04	0.733	0.996	-0.033	-1.02	3344-60_4	SL000272	Antithrombin-III
SL003710	8.84	8.98	8.97	8.56	8.84	8.75	8.68	8.77	8.63	8.99	0.69	0.997	-0.0942	-1.07	0.0895	0.733	-0.205	-1.15	0.531	0.999	-0.0788	-1.06	0.727	0.982	-0.0529	-1.04	0.577	0.911	-0.0883	-1.06	0.0922	0.685	-0.208	-1.15	0.59	0.975	-0.0898	-1.06	0.736	0.964	-0.0649	-1.05	0.605	0.996	-0.0992	-1.07	4904-7_1	SL003710	Caspase-2
SL004781	14	14.1	14.1	13.8	13.8	13.9	13.6	13.9	13.2	14.4	0.639	0.997	-0.16	-1.12	0.32	0.733	-0.398	-1.32	0.945	0.999	0.0289	1.02	0.833	0.982	-0.106	-1.08	0.102	0.604	0.866	1.82	0.318	0.695	-0.408	-1.33	0.968	0.997	-0.0219	-1.02	0.801	0.977	-0.161	-1.12	0.202	0.996	0.816	1.76	3363-31_4	SL004781	Tyrosine-protein kinase CSK
SL007206	13.8	13.5	13.5	13.6	13.4	13.9	14	13.6	13.8	13.2	0.732	0.997	0.0766	1.05	0.0925	0.733	0.423	1.34	0.876	0.999	-0.0409	-1.03	0.701	0.982	0.121	1.09	0.404	0.873	-0.275	-1.21	0.0544	0.685	0.488	1.4	0.373	0.975	0.306	1.24	0.209	0.957	0.498	1.41	0.864	0.996	0.0675	1.05	3339-33_1	SL007206	Thrombospondin-2
SL014069	10.9	10.8	10.9	10.7	10.6	11.1	10.9	10.9	10.9	10.7	0.225	0.997	0.2	1.15	0.326	0.733	-0.123	-1.09	0.181	0.847	-0.176	-1.13	0.396	0.966	-0.134	-1.1	0.625	0.911	-0.0804	-1.06	0.448	0.739	-0.096	-1.07	0.85	0.985	-0.0324	-1.02	0.91	0.989	0.0224	1.02	0.758	0.996	0.0609	1.04	4459-68_2	SL014069	Proprotein convertase subtilisin/kexin type 7
SL010508	9.4	9.29	9.35	9.3	9.25	9.33	9.39	9.32	9.29	9.22	0.425	0.997	-0.0675	-1.05	0.0655	0.733	0.169	1.12	0.675	0.999	0.0401	1.03	0.822	0.982	0.0258	1.02	0.803	0.954	0.0299	1.02	0.0501	0.685	0.183	1.14	0.372	0.975	0.113	1.08	0.472	0.957	0.105	1.08	0.484	0.996	0.102	1.07	3387-1_2	SL010508	Serine/threonine-protein kinase PAK 3
SL000678	10.8	11	11	11	10.9	10.7	11.1	10.8	11	10.8	0.724	0.997	-0.0788	-1.06	0.216	0.733	0.16	1.12	0.571	0.999	-0.0764	-1.05	0.485	0.982	0.113	1.08	0.242	0.803	-0.199	-1.15	0.208	0.685	0.166	1.12	0.798	0.98	-0.0456	-1.03	0.477	0.957	0.147	1.11	0.412	0.996	-0.169	-1.12	3195-50_2	SL000678	Granulysin
SL004081	12.4	12.6	12.5	12.5	12.5	12.5	12.5	12.5	12.5	12.4	0.405	0.997	0.0814	1.06	0.132	0.733	-0.175	-1.13	0.725	0.999	-0.0424	-1.03	0.483	0.982	-0.102	-1.07	0.365	0.873	-0.138	-1.1	0.109	0.685	-0.189	-1.14	0.455	0.975	-0.119	-1.09	0.315	0.957	-0.186	-1.14	0.246	0.996	-0.213	-1.16	2666-53_2	SL004081	Decorin
SL011211	11.7	11.9	11.8	11.5	11.7	11.7	11.6	12	11.3	12.4	0.904	0.997	0.0405	1.03	0.399	0.742	-0.324	-1.25	0.547	0.999	0.242	1.18	0.858	0.982	0.0866	1.06	0.108	0.61	0.817	1.76	0.358	0.703	-0.359	-1.28	0.916	0.993	0.0559	1.04	0.85	0.979	-0.116	-1.08	0.3	0.996	0.634	1.55	4230-1_2	SL011211	Eukaryotic translation initiation factor 4 gamma 2
SL005256	7.58	7.66	7.77	7.65	7.99	7.56	7.45	7.27	7.35	8.32	0.963	0.997	-0.0133	-1.01	0.56	0.798	-0.193	-1.14	0.14	0.796	-0.513	-1.43	0.279	0.921	-0.452	-1.37	0.959	0.991	0.0226	1.02	0.594	0.817	-0.179	-1.13	0.336	0.975	-0.441	-1.36	0.481	0.957	-0.373	-1.3	0.859	0.996	0.0936	1.07	2987-37_3	SL005256	Histone H1.2
SL003190	12.4	12.4	12.3	12.4	12.2	12.3	12.3	12.4	12.5	12.4	0.337	0.997	-0.134	-1.1	0.84	0.938	0.0224	1.02	0.136	0.792	0.174	1.13	0.688	0.982	0.0561	1.04	0.26	0.828	0.165	1.12	0.788	0.907	-0.0294	-1.02	0.501	0.975	-0.0999	-1.07	0.16	0.957	-0.242	-1.18	0.539	0.996	-0.105	-1.08	3509-1_1	SL003190	C-C motif chemokine 15
SL000024	9.74	9.6	9.59	9.66	9.33	9.82	9.78	9.89	9.98	9.74	0.628	0.997	0.0712	1.05	0.378	0.733	0.113	1.08	0.218	0.901	0.166	1.12	0.471	0.982	0.117	1.08	0.347	0.873	0.159	1.12	0.296	0.695	0.136	1.1	0.107	0.956	0.286	1.22	0.227	0.957	0.248	1.19	0.174	0.996	0.278	1.21	4931-59_1	SL000024	Tissue Factor
SL011808	13.1	13.2	13.2	13	13	12.5	12.3	12.5	12	12.7	0.179	0.997	-0.634	-1.55	0.383	0.733	-0.277	-1.21	0.808	0.999	0.0805	1.06	0.906	0.991	-0.0471	-1.03	0.0925	0.586	0.707	1.63	0.344	0.703	-0.306	-1.24	0.87	0.986	-0.0719	-1.05	0.674	0.964	-0.213	-1.16	0.272	0.996	0.556	1.47	5346-24_3	SL011808	Copine-1
SL016566	13	13	12.9	12.9	12.9	13	12.9	12.8	12.8	13	0.94	0.997	-0.00756	-1.01	0.595	0.825	-0.0458	-1.03	0.536	0.999	-0.0559	-1.04	0.156	0.812	-0.155	-1.11	0.321	0.873	0.113	1.08	0.616	0.827	-0.0441	-1.03	0.696	0.975	-0.0466	-1.03	0.296	0.957	-0.144	-1.11	0.375	0.996	0.122	1.09	5249-31_3	SL016566	Serine/threonine-protein kinase 17B
SL006992	8.21	8.19	8.24	8.15	8.3	8.16	8.15	8.12	8.05	8.21	0.428	0.997	-0.0475	-1.03	0.976	0.988	0.0016	1	0.213	0.888	-0.0684	-1.05	0.239	0.888	-0.0777	-1.06	0.398	0.873	-0.0584	-1.04	0.77	0.897	0.0154	1.01	0.946	0.995	0.00481	1	0.98	0.995	0.00205	1	0.866	0.996	0.0139	1.01	3208-2_4	SL006992	Matrilin-3
SL014270	11.4	11.2	11.1	11.1	11.1	11.4	11.4	11.3	11.4	11.5	0.934	0.997	0.0121	1.01	0.274	0.733	0.168	1.12	0.52	0.999	0.103	1.07	0.251	0.907	0.221	1.17	0.397	0.873	0.171	1.13	0.187	0.685	0.204	1.15	0.158	0.975	0.297	1.23	0.0762	0.949	0.433	1.35	0.135	0.994	0.363	1.29	5066-134_3	SL014270	CMRF35-like molecule 6
SL010374	12.1	12.3	12.3	11.9	12.2	11.6	11.5	11.8	11.2	12.4	0.0851	0.997	-0.522	-1.44	0.425	0.747	-0.28	-1.21	0.78	0.999	0.102	1.07	0.891	0.991	-0.0601	-1.04	0.0901	0.586	0.786	1.72	0.435	0.733	-0.279	-1.21	0.827	0.984	0.106	1.08	0.92	0.991	-0.0564	-1.04	0.159	0.996	0.789	1.73	3210-1_2	SL010374	Methionine aminopeptidase 1
SL003168	10	10.2	10.1	10.1	10.1	10	10	10	9.99	10.1	0.798	0.997	0.0241	1.02	0.0941	0.733	-0.169	-1.12	0.546	0.999	-0.0634	-1.04	0.521	0.982	-0.081	-1.06	0.871	0.971	-0.0215	-1.01	0.0416	0.685	-0.206	-1.15	0.0598	0.834	-0.258	-1.2	0.0644	0.909	-0.293	-1.23	0.174	0.996	-0.213	-1.16	2192-63_10	SL003168	C-C motif chemokine 27
SL004908	10.4	10.4	10.4	10.4	10.3	10.5	10.6	10.5	10.4	10.4	0.582	0.997	0.048	1.03	0.0625	0.733	0.147	1.11	0.946	0.999	-0.0056	-1	0.828	0.982	0.0214	1.01	0.822	0.958	0.0233	1.02	0.0417	0.685	0.163	1.12	0.467	0.975	0.0786	1.06	0.366	0.957	0.113	1.08	0.393	0.996	0.106	1.08	4472-5_2	SL004908	Tropomyosin beta chain
SL004871	12.5	12.4	12.4	12.5	12.3	12.6	12.7	12.6	12.7	12.5	0.314	0.997	0.0998	1.07	0.0992	0.733	0.182	1.13	0.549	0.999	0.0689	1.05	0.638	0.982	0.0651	1.05	0.594	0.911	0.0771	1.05	0.0779	0.685	0.198	1.15	0.315	0.975	0.153	1.11	0.373	0.957	0.156	1.11	0.361	0.996	0.16	1.12	5404-53_3	SL004871	Tumor necrosis factor receptor superfamily member 21
SL000509	12.1	12	12	12.1	11.8	12.1	12.2	12.1	12.2	12	0.786	0.997	0.0235	1.02	0.118	0.733	0.141	1.1	0.508	0.999	0.0621	1.04	0.729	0.982	0.0391	1.03	0.447	0.877	0.0899	1.06	0.093	0.685	0.154	1.11	0.294	0.975	0.13	1.09	0.429	0.957	0.113	1.08	0.272	0.996	0.157	1.11	2636-10_2	SL000509	Tumor necrosis factor receptor superfamily member 3
SL003728	8.24	8.21	8.28	8.34	8.32	8.32	8.32	8.3	8.3	8.25	0.655	0.997	0.0794	1.06	0.593	0.823	0.0315	1.02	0.497	0.999	-0.0419	-1.03	0.17	0.814	-0.102	-1.07	0.327	0.873	-0.0762	-1.05	0.483	0.753	0.042	1.03	0.868	0.986	0.0135	1.01	0.655	0.964	-0.042	-1.03	0.818	0.996	-0.0215	-1.02	4973-18_1	SL003728	Baculoviral IAP repeat-containing protein 3
SL005191	12.8	12.8	12.8	12.9	12.7	12.9	13.1	12.9	13	12.7	0.444	0.997	0.115	1.08	0.108	0.733	0.166	1.12	0.454	0.999	-0.0807	-1.06	0.751	0.982	0.0411	1.03	0.558	0.911	-0.0794	-1.06	0.133	0.685	0.158	1.12	0.385	0.975	-0.124	-1.09	0.971	0.995	-0.006	-1	0.457	0.996	-0.122	-1.09	5091-28_3	SL005191	Leukocyte immunoglobulin-like receptor subfamily B member 2
SL004915	13.3	13.4	13.3	13.2	13.2	13.2	13	13.3	12.7	13.7	0.759	0.997	-0.1	-1.07	0.327	0.733	-0.365	-1.29	0.737	0.999	0.131	1.09	0.793	0.982	-0.123	-1.09	0.118	0.619	0.769	1.7	0.286	0.691	-0.405	-1.32	0.878	0.987	-0.0789	-1.06	0.555	0.957	-0.351	-1.28	0.343	0.996	0.562	1.48	5013-2_1	SL004915	Chloride intracellular channel protein 1
SL003461	8.93	8.89	8.9	8.93	8.85	8.97	8.92	8.9	8.88	9	0.617	0.997	0.0433	1.03	0.818	0.932	-0.0194	-1.01	0.59	0.999	-0.0474	-1.03	0.073	0.629	-0.191	-1.14	0.953	0.991	0.00658	1	0.678	0.855	-0.0353	-1.02	0.255	0.975	-0.132	-1.1	0.0361	0.769	-0.283	-1.22	0.564	0.996	-0.0768	-1.05	4890-10_1	SL003461	Corticotropin
SL000553	13.9	14	13.9	13.6	13.6	13.7	13.4	13.8	13	14.1	0.495	0.997	-0.228	-1.17	0.352	0.733	-0.381	-1.3	0.831	0.999	0.0911	1.07	0.791	0.982	-0.136	-1.1	0.109	0.61	0.866	1.82	0.362	0.703	-0.379	-1.3	0.863	0.986	0.0972	1.07	0.843	0.979	-0.13	-1.09	0.182	0.996	0.872	1.83	5475-10_3	SL000553	Protein kinase C beta type (splice variant beta-II)
SL016549	13	13.3	13.1	12.9	13.2	13	13	13.1	12.7	13.7	0.891	0.997	-0.0354	-1.02	0.33	0.733	-0.288	-1.22	0.604	0.999	0.16	1.12	0.849	0.982	-0.0708	-1.05	0.13	0.644	0.591	1.51	0.365	0.703	-0.273	-1.21	0.559	0.975	0.239	1.18	0.975	0.995	0.015	1.01	0.156	0.996	0.669	1.59	5245-40_5	SL016549	AMP Kinase (alpha2beta2gamma1)
SL004333	7.63	7.74	7.68	7.7	7.72	7.56	7.55	7.56	7.43	7.59	0.334	0.997	-0.0735	-1.05	0.2	0.733	-0.115	-1.08	0.594	0.999	-0.0501	-1.04	0.209	0.856	-0.142	-1.1	0.863	0.971	-0.0205	-1.01	0.208	0.685	-0.116	-1.08	0.686	0.975	-0.0503	-1.04	0.322	0.957	-0.143	-1.1	0.885	0.996	-0.0207	-1.01	2441-2_4	SL004333	Fibroblast growth factor 10
SL006197	9.7	9.84	9.73	9.66	9.8	9.65	9.61	9.74	9.58	10	0.712	0.997	-0.0506	-1.04	0.261	0.733	-0.174	-1.13	0.648	0.999	0.0738	1.05	0.905	0.991	0.0233	1.02	0.154	0.672	0.291	1.22	0.169	0.685	-0.215	-1.16	0.5	0.975	-0.143	-1.1	0.385	0.957	-0.213	-1.16	0.751	0.996	0.0773	1.06	4545-53_3	SL006197	Mitochondrial import inner membrane translocase subunit TIM14
SL004326	9.44	9.44	9.55	9.37	9.42	9.4	9.39	9.39	9.31	9.33	0.68	0.997	-0.0405	-1.03	0.88	0.948	-0.0139	-1.01	0.227	0.908	-0.117	-1.08	0.357	0.959	-0.107	-1.08	0.277	0.836	-0.132	-1.1	0.98	0.99	-0.00232	-1	0.663	0.975	-0.0556	-1.04	0.784	0.972	-0.0404	-1.03	0.625	0.996	-0.0718	-1.05	2708-54_2	SL004326	Tumor necrosis factor ligand superfamily member 18
SL004136	9.26	9.15	9.23	9.17	9	9.35	9.32	9.41	9.58	9.33	0.389	0.997	0.0939	1.07	0.543	0.791	0.076	1.05	0.464	0.999	0.0957	1.07	0.174	0.814	0.214	1.16	0.389	0.873	0.142	1.1	0.676	0.855	0.0529	1.04	0.878	0.987	-0.0264	-1.02	0.682	0.964	0.0814	1.06	0.915	0.996	0.0212	1.01	2611-72_2	SL004136	Tyrosine-protein kinase receptor TYRO3
SL003280	12.9	12.9	13	12.7	13.1	12.9	12.7	12.6	12.3	13.4	0.717	0.997	-0.0735	-1.05	0.411	0.743	-0.218	-1.16	0.254	0.939	-0.316	-1.24	0.337	0.959	-0.32	-1.25	0.439	0.877	0.27	1.21	0.519	0.771	-0.173	-1.13	0.828	0.984	-0.0792	-1.06	0.882	0.988	-0.0622	-1.04	0.232	0.996	0.503	1.42	2524-56_3	SL003280	High mobility group protein B1
SL004484	12.5	12.6	12.7	12.3	13	12.5	12.3	12.2	11.8	13.2	0.883	0.997	0.0442	1.03	0.32	0.733	-0.383	-1.3	0.211	0.887	-0.504	-1.42	0.368	0.959	-0.436	-1.35	0.718	0.934	0.183	1.14	0.379	0.707	-0.344	-1.27	0.573	0.975	-0.299	-1.23	0.73	0.964	-0.212	-1.16	0.529	0.996	0.385	1.31	4414-69_2	SL004484	Pulmonary surfactant-associated protein D
SL003183	11.2	11.2	11	11	11.2	11.2	11.3	11.1	11.3	11.2	0.669	0.997	0.0662	1.05	0.712	0.88	0.0546	1.04	0.936	0.999	-0.0125	-1.01	0.0847	0.643	0.323	1.25	0.552	0.911	-0.116	-1.08	0.622	0.828	0.0742	1.05	0.657	0.975	0.0908	1.06	0.0672	0.909	0.436	1.35	0.952	0.996	-0.0141	-1.01	4141-79_1	SL003183	C-X-C motif chemokine 10
SL005190	10.9	10.7	10.9	10.7	10.9	11.5	11.6	11.4	11.5	11.2	0.18	0.997	0.608	1.52	0.102	0.733	0.257	1.19	0.531	0.999	0.102	1.07	0.604	0.982	-0.102	-1.07	0.721	0.934	0.0734	1.05	0.0537	0.685	0.305	1.24	0.0949	0.956	0.358	1.28	0.474	0.957	0.176	1.13	0.186	0.996	0.326	1.25	5090-49_2	SL005190	Leukocyte immunoglobulin-like receptor subfamily B member 1
SL002036	9.85	9.95	9.91	9.84	9.9	10.3	10.3	10.4	10.4	10.3	0.13	0.997	0.482	1.4	0.3	0.733	-0.102	-1.07	0.616	0.999	0.0516	1.04	0.194	0.845	-0.161	-1.12	0.51	0.899	0.0853	1.06	0.325	0.695	-0.0986	-1.07	0.608	0.975	0.0698	1.05	0.37	0.957	-0.141	-1.1	0.509	0.996	0.103	1.07	4988-49_2	SL002036	Fibroblast growth factor receptor 4
SL000541	11.7	11.7	11.8	11.6	11.7	11.7	11.6	11.7	11.6	11.7	0.877	0.997	0.00958	1.01	0.266	0.733	-0.0732	-1.05	0.171	0.844	-0.0944	-1.07	0.578	0.982	-0.046	-1.03	0.878	0.974	0.0133	1.01	0.229	0.685	-0.0806	-1.06	0.142	0.975	-0.134	-1.1	0.397	0.957	-0.0889	-1.06	0.807	0.996	-0.0255	-1.02	4151-6_2	SL000541	Plasminogen
SL002783	9.47	9.32	9.41	9.31	9.42	9.37	9.3	9.41	9.23	9.52	0.326	0.997	-0.0966	-1.07	0.397	0.742	0.0823	1.06	0.62	0.999	0.0503	1.04	0.295	0.925	0.128	1.09	0.239	0.803	0.151	1.11	0.406	0.717	0.0822	1.06	0.713	0.975	0.0495	1.03	0.413	0.957	0.127	1.09	0.333	0.996	0.15	1.11	2889-37_2	SL002783	Cardiotrophin-1
SL010522	11.3	11.3	11.3	11.1	11.3	11.1	11	11.2	10.8	11.4	0.348	0.997	-0.179	-1.13	0.628	0.834	-0.0951	-1.07	0.723	0.999	0.0728	1.05	0.86	0.982	0.0435	1.03	0.082	0.586	0.453	1.37	0.698	0.867	-0.0776	-1.06	0.542	0.975	0.166	1.12	0.645	0.964	0.145	1.11	0.0837	0.971	0.544	1.46	3359-11_2	SL010522	Cyclin-dependent kinase 8:Cyclin-C complex
SL000420	9.34	9.8	9.74	10.2	9.76	9.75	9.64	9.57	10.2	9.47	0.36	0.997	0.411	1.33	0.322	0.733	-0.571	-1.49	0.365	0.999	-0.547	-1.46	0.474	0.982	-0.52	-1.43	0.29	0.854	-0.805	-1.75	0.304	0.695	-0.604	-1.52	0.366	0.975	-0.721	-1.65	0.442	0.957	-0.71	-1.64	0.288	0.996	-0.978	-1.97	3031-66_1	SL000420	Ferritin
SL003753	9.03	9.04	8.98	8.98	9.02	8.68	8.7	8.69	8.71	8.67	0.017	0.997	-0.351	-1.28	0.952	0.98	0.00576	1	0.226	0.908	0.122	1.09	0.222	0.876	0.147	1.11	0.497	0.894	0.0856	1.06	0.829	0.926	0.021	1.01	0.127	0.956	0.202	1.15	0.125	0.957	0.235	1.18	0.278	0.996	0.165	1.12	3881-49_2	SL003753	Dynein light chain 1, cytoplasmic
SL007752	12.1	12.1	12.1	12.1	12.4	11.8	11.8	11.9	11.7	12.1	0.0997	0.997	-0.315	-1.24	0.935	0.974	0.00653	1	0.18	0.847	0.112	1.08	0.945	0.991	0.00687	1	0.206	0.765	0.133	1.1	0.93	0.962	-0.00704	-1	0.714	0.975	0.0402	1.03	0.574	0.957	-0.0713	-1.05	0.623	0.996	0.0621	1.04	4355-13_1	SL007752	Death-associated protein kinase 2
SL011708	11.4	11.4	11.4	11.2	11.2	11.3	11	11.3	10.8	11.6	0.614	0.997	-0.117	-1.08	0.394	0.742	-0.223	-1.17	0.859	0.999	0.0486	1.03	0.763	0.982	-0.0992	-1.07	0.11	0.61	0.553	1.47	0.442	0.737	-0.205	-1.15	0.689	0.975	0.145	1.11	0.989	0.996	0.00585	1	0.122	0.971	0.648	1.57	4963-19_1	SL011708	cAMP-regulated phosphoprotein 19
SL000565	10.2	10.1	9.63	9.87	9.59	10.3	9.85	9.84	10	9.67	0.657	0.997	0.15	1.11	0.197	0.733	-0.394	-1.31	0.66	0.999	-0.14	-1.1	0.443	0.982	-0.294	-1.23	0.326	0.873	-0.395	-1.31	0.242	0.685	-0.364	-1.29	0.96	0.997	0.021	1.01	0.808	0.978	-0.118	-1.09	0.627	0.996	-0.236	-1.18	3396-54_2	SL000565	Renin
SL000481	11	11	11	11.1	10.9	10.9	10.9	10.8	10.8	10.9	0.0809	0.997	-0.148	-1.11	0.761	0.904	0.0206	1.01	0.732	0.999	0.0242	1.02	0.0918	0.649	-0.144	-1.11	0.566	0.911	0.0512	1.04	0.64	0.833	0.0321	1.02	0.361	0.975	0.0852	1.06	0.47	0.957	-0.0779	-1.06	0.301	0.996	0.111	1.08	3741-4_3	SL000481	Interleukin-5
SL000670	7.08	6.94	7	7.35	7.11	7.23	7.25	7.19	7.58	7.08	0.634	0.997	0.144	1.1	0.244	0.733	0.165	1.12	0.91	0.999	-0.0167	-1.01	0.197	0.855	0.229	1.17	0.547	0.911	-0.112	-1.08	0.267	0.685	0.16	1.12	0.824	0.984	-0.0433	-1.03	0.375	0.957	0.2	1.15	0.539	0.996	-0.138	-1.1	4993-16_1	SL000670	Glutathione S-transferase A3
SL000248	17.8	17.9	17.9	17.8	17.8	17.9	18.1	18.1	18	18	0.109	0.997	0.104	1.07	0.33	0.733	0.0713	1.05	0.202	0.878	0.098	1.07	0.41	0.973	0.076	1.05	0.708	0.928	0.0361	1.03	0.563	0.797	0.042	1.03	0.565	0.975	-0.0568	-1.04	0.417	0.957	-0.0927	-1.07	0.306	0.996	-0.117	-1.08	2879-9_2	SL000248	Alpha-1-antichymotrypsin
SL011068	9.89	9.7	9.72	9.88	9.67	9.81	9.72	9.88	9.97	9.66	0.6	0.997	-0.0804	-1.06	0.478	0.763	0.102	1.07	0.134	0.792	0.226	1.17	0.858	0.982	-0.0323	-1.02	0.445	0.877	-0.145	-1.11	0.4	0.714	0.123	1.09	0.0921	0.956	0.336	1.26	0.703	0.964	0.0874	1.06	0.874	0.996	-0.0361	-1.03	5468-67_3	SL011068	Interleukin-17 receptor C
SL001716	9.67	9.69	9.68	9.74	9.79	9.68	9.69	9.65	9.59	9.78	0.963	0.997	0.0041	1	0.927	0.969	-0.00611	-1	0.689	0.999	-0.0278	-1.02	0.0879	0.643	-0.143	-1.1	0.606	0.911	-0.045	-1.03	0.983	0.992	0.00141	1	0.896	0.989	0.012	1.01	0.346	0.957	-0.1	-1.07	0.957	0.996	-0.00575	-1	2455-17_4	SL001716	Interleukin-12
SL010521	14.2	14.2	14.2	13.9	13.9	14	13.7	14	13.3	14.4	0.553	0.997	-0.2	-1.15	0.348	0.733	-0.373	-1.29	0.939	0.999	0.0316	1.02	0.78	0.982	-0.139	-1.1	0.122	0.629	0.811	1.75	0.348	0.703	-0.38	-1.3	0.991	0.997	-0.00643	-1	0.776	0.972	-0.181	-1.13	0.223	0.996	0.774	1.71	3416-2_2	SL010521	Tyrosine-protein kinase BTK
SL000530	10.6	10.5	10.5	10.6	10.4	10.5	10.5	10.4	10.4	10.4	0.12	0.997	-0.107	-1.08	0.22	0.733	0.0769	1.05	0.898	0.999	0.00842	1.01	0.205	0.855	-0.1	-1.07	0.635	0.911	0.0392	1.03	0.149	0.685	0.0916	1.07	0.319	0.975	0.0858	1.06	0.874	0.988	-0.0157	-1.01	0.244	0.996	0.116	1.08	2693-20_3	SL000530	Oncostatin-M
SL004795	12.8	13	12.8	12.5	12.8	12.5	12.4	12.6	11.9	13.2	0.313	0.997	-0.319	-1.25	0.315	0.733	-0.353	-1.28	0.849	0.999	0.0699	1.05	0.761	0.982	-0.134	-1.1	0.139	0.656	0.686	1.61	0.259	0.685	-0.403	-1.32	0.686	0.975	-0.195	-1.15	0.449	0.957	-0.423	-1.34	0.446	0.996	0.425	1.34	4217-49_3	SL004795	3-hydroxyacyl-CoA dehydrogenase type-2
SL007651	9.18	9.18	8.97	9.12	8.96	9.39	9.51	9.46	9.64	9.36	0.329	0.997	0.213	1.16	0.485	0.764	0.123	1.09	0.446	0.999	0.14	1.1	0.287	0.924	0.235	1.18	0.285	0.85	0.248	1.19	0.698	0.867	0.0683	1.05	0.538	0.975	-0.147	-1.11	0.779	0.972	-0.0776	-1.06	0.896	0.996	-0.0359	-1.03	3807-1_2	SL007651	Fibroblast growth factor 23
SL008904	7.43	7.43	7.54	7.53	7.58	7.42	7.5	7.47	7.59	7.49	0.864	0.997	-0.0135	-1.01	0.369	0.733	0.0789	1.06	0.445	0.999	-0.0701	-1.05	0.346	0.959	0.104	1.07	0.304	0.873	-0.119	-1.09	0.139	0.685	0.127	1.09	0.116	0.956	0.183	1.14	0.00527	0.425	0.38	1.3	0.327	0.996	0.131	1.09	3206-4_2	SL008904	Lymphatic vessel endothelial hyaluronic acid receptor 1
SL005261	9.28	9.24	9.19	9.05	9.1	9.31	9.38	9.35	9.37	9.22	0.807	0.997	0.0293	1.02	0.177	0.733	0.116	1.08	0.651	0.999	0.0404	1.03	0.257	0.91	0.122	1.09	0.919	0.985	-0.0115	-1.01	0.143	0.685	0.128	1.09	0.379	0.975	0.104	1.07	0.162	0.957	0.191	1.14	0.707	0.996	0.0511	1.04	3401-8_2	SL005261	Tyrosine-protein phosphatase non-receptor type 2
SL006922	10.7	10.6	10.7	10.7	10.4	10.7	10.8	10.7	10.7	10.6	0.937	0.997	-0.00757	-1.01	0.109	0.733	0.156	1.11	0.697	0.999	0.0395	1.03	0.753	0.982	-0.0383	-1.03	0.486	0.892	0.0891	1.06	0.0705	0.685	0.179	1.13	0.237	0.975	0.158	1.12	0.557	0.957	0.0906	1.06	0.181	0.996	0.206	1.15	2871-73_2	SL006922	DNA repair protein RAD51 homolog 1
SL004940	12.4	12.5	12.4	12.1	12.3	12.4	12.2	12.4	12	12.8	0.963	0.997	0.0121	1.01	0.469	0.763	-0.224	-1.17	0.934	0.999	-0.0266	-1.02	0.901	0.991	0.0482	1.03	0.0973	0.587	0.678	1.6	0.424	0.728	-0.252	-1.19	0.683	0.975	-0.174	-1.13	0.82	0.979	-0.113	-1.08	0.28	0.996	0.533	1.45	4318-12_3	SL004940	Tyrosine-protein phosphatase non-receptor type 6
SL009951	7.72	7.64	7.68	7.78	7.73	7.75	7.75	7.85	7.8	7.62	0.853	0.997	0.0247	1.02	0.522	0.776	0.082	1.06	0.318	0.999	0.134	1.1	0.576	0.982	-0.09	-1.06	0.209	0.767	-0.212	-1.16	0.564	0.797	0.0752	1.05	0.58	0.975	0.0979	1.07	0.528	0.957	-0.129	-1.09	0.226	0.996	-0.248	-1.19	4889-82_1	SL009951	Protein Wnt-7a
SL000601	17.6	17.7	17.7	17.5	17.6	17.7	17.8	17.8	17.8	17.8	0.0392	0.997	0.131	1.09	0.445	0.755	-0.0524	-1.04	0.372	0.999	0.064	1.05	0.342	0.959	0.082	1.06	0.319	0.873	0.0901	1.06	0.339	0.701	-0.0664	-1.05	0.914	0.993	-0.0102	-1.01	0.992	0.997	0.00115	1	0.877	0.996	0.0168	1.01	4162-54_2	SL000601	Serotransferrin
SL004866	15	15.4	15.3	15.5	15.3	15.2	15.1	15.1	15.8	15	0.573	0.997	0.216	1.16	0.247	0.733	-0.542	-1.46	0.458	0.999	-0.362	-1.29	0.687	0.982	-0.236	-1.18	0.27	0.835	-0.679	-1.6	0.235	0.685	-0.566	-1.48	0.448	0.975	-0.49	-1.4	0.615	0.957	-0.375	-1.3	0.279	0.996	-0.805	-1.75	4969-2_1	SL004866	Carbonic anhydrase 1
SL006916	8.68	8.73	8.74	8.75	8.84	8.83	8.81	8.78	8.63	8.94	0.362	0.997	0.146	1.11	0.424	0.747	-0.074	-1.05	0.386	0.999	-0.084	-1.06	0.171	0.814	-0.16	-1.12	0.976	0.997	-0.00365	-1	0.511	0.768	-0.0617	-1.04	0.883	0.988	-0.0187	-1.01	0.548	0.957	-0.0887	-1.06	0.679	0.996	0.0607	1.04	3452-17_2	SL006916	Tyrosine-protein kinase Lck
SL002640	8.66	8.58	8.61	8.48	8.53	8.68	8.68	8.68	8.85	8.7	0.839	0.997	0.0236	1.02	0.478	0.763	0.076	1.05	0.854	0.999	0.0205	1.01	0.0998	0.683	0.223	1.17	0.931	0.987	-0.0122	-1.01	0.496	0.759	0.0743	1.05	0.94	0.995	0.0112	1.01	0.216	0.957	0.213	1.16	0.9	0.996	-0.0214	-1.01	3078-1_2	SL002640	Placenta growth factor
SL010348	16.2	16.1	16	16.2	16	16.1	16.3	16.1	16.4	16.2	0.731	0.997	-0.0588	-1.04	0.215	0.733	0.27	1.21	0.383	0.999	0.198	1.15	0.528	0.982	0.172	1.13	0.448	0.877	0.217	1.16	0.178	0.685	0.298	1.23	0.245	0.975	0.35	1.27	0.332	0.957	0.337	1.26	0.29	0.996	0.366	1.29	3435-53_2	SL010348	Fibronectin Fragment 4
SL000474	10.8	10.8	10.8	10.9	11.1	10.8	10.8	10.7	10.8	10.8	0.953	0.997	0.00757	1.01	0.974	0.988	0.00379	1	0.186	0.855	-0.164	-1.12	0.755	0.982	-0.0464	-1.03	0.235	0.791	-0.185	-1.14	0.998	0.998	-0.000371	-1	0.257	0.975	-0.186	-1.14	0.71	0.964	-0.0703	-1.05	0.273	0.996	-0.207	-1.15	2774-10_3	SL000474	Interleukin-16
SL014148	8.02	7.98	7.98	8.14	8.03	8.11	8.08	8.06	8.12	8.04	0.413	0.997	0.094	1.07	0.908	0.962	0.00819	1.01	0.885	0.999	-0.0108	-1.01	0.104	0.701	-0.147	-1.11	0.453	0.877	-0.0705	-1.05	0.999	0.999	-7.85e-05	-1	0.579	0.975	-0.0546	-1.04	0.0894	0.957	-0.194	-1.14	0.316	0.996	-0.114	-1.08	5117-14_3	SL014148	Roundabout homolog 3
SL011071	8.63	8.55	8.56	8.66	8.62	8.76	8.83	8.76	8.88	8.55	0.614	0.997	0.122	1.09	0.244	0.733	0.156	1.11	0.395	0.999	0.119	1.09	0.477	0.982	0.119	1.09	0.415	0.874	-0.143	-1.1	0.219	0.685	0.167	1.12	0.33	0.975	0.18	1.13	0.383	0.957	0.186	1.14	0.696	0.996	-0.0829	-1.06	3828-54_2	SL011071	Platelet-derived growth factor C
SL000254	12.9	12.9	12.9	12.9	12.9	12.8	12.8	12.8	12.9	13	0.0773	0.997	-0.149	-1.11	0.98	0.988	-0.00195	-1	0.893	0.999	0.0108	1.01	0.669	0.982	0.0413	1.03	0.0823	0.586	0.176	1.13	0.87	0.944	0.0127	1.01	0.402	0.975	0.0885	1.06	0.302	0.957	0.126	1.09	0.0389	0.862	0.253	1.19	3707-12_2	SL000254	Serum albumin
SL003735	8.24	8.21	8.24	8.25	8.3	8.26	8.27	8.25	8.27	8.08	0.877	0.997	0.0146	1.01	0.63	0.835	0.0461	1.03	0.883	0.999	-0.0147	-1.01	0.765	0.982	-0.036	-1.03	0.0899	0.586	-0.215	-1.16	0.431	0.733	0.0756	1.05	0.278	0.975	0.142	1.1	0.373	0.957	0.135	1.1	0.688	0.996	-0.0604	-1.04	2599-51_2	SL003735	Tumor necrosis factor ligand superfamily member 9
SL004861	8.73	8.78	8.64	8.65	8.74	8.48	8.48	8.46	8.42	8.51	0.0159	0.997	-0.251	-1.19	0.622	0.832	-0.0495	-1.03	0.207	0.878	0.133	1.1	0.847	0.982	0.0244	1.02	0.244	0.804	0.154	1.11	0.655	0.84	-0.0457	-1.03	0.271	0.975	0.153	1.11	0.773	0.972	0.0464	1.03	0.277	0.996	0.174	1.13	2993-1_2	SL004861	Interleukin-18 receptor accessory protein
SL000308	12.6	12.7	12.7	12.8	12.7	12.7	12.9	12.8	12.9	12.6	0.689	0.997	0.0583	1.04	0.138	0.733	0.16	1.12	0.541	0.999	0.0687	1.05	0.44	0.982	0.104	1.08	0.827	0.959	-0.0308	-1.02	0.165	0.685	0.152	1.11	0.855	0.985	0.0271	1.02	0.731	0.964	0.0591	1.04	0.674	0.996	-0.0719	-1.05	4479-14_2	SL000308	Plasma protease C1 inhibitor
SL010393	12.8	13	12.8	12.9	12.5	12.7	12.7	12.7	12.5	12.9	0.805	0.997	-0.0563	-1.04	0.366	0.733	-0.252	-1.19	0.877	0.999	0.0451	1.03	0.642	0.982	-0.163	-1.12	0.142	0.656	0.541	1.46	0.343	0.703	-0.269	-1.21	0.908	0.993	-0.0446	-1.03	0.559	0.957	-0.261	-1.2	0.309	0.996	0.452	1.37	3202-28_2	SL010393	Kremen protein 2
SL000535	13.6	13.7	13.7	13.4	13.6	13.5	13.2	13.7	13.1	13.9	0.831	0.997	-0.0524	-1.04	0.152	0.733	-0.403	-1.32	0.832	0.999	0.0624	1.04	0.803	0.982	-0.088	-1.06	0.305	0.873	0.38	1.3	0.149	0.685	-0.414	-1.33	0.989	0.997	0.00524	1	0.738	0.964	-0.15	-1.11	0.47	0.996	0.323	1.25	4499-21_1	SL000535	Platelet-derived growth factor subunit A
SL008933	8.74	8.73	8.77	8.37	8.49	8.79	8.73	8.74	8.91	8.86	0.814	0.997	0.0515	1.04	0.575	0.811	-0.0566	-1.04	0.544	0.999	-0.0641	-1.05	0.143	0.792	0.187	1.14	0.541	0.911	0.0812	1.06	0.32	0.695	-0.0995	-1.07	0.0337	0.786	-0.291	-1.22	0.699	0.964	-0.0607	-1.04	0.361	0.996	-0.143	-1.1	5016-61_2	SL008933	Protein deglycase DJ-1
SL000591	7.99	7.98	7.95	7.88	8.1	7.84	7.94	7.89	7.83	7.95	0.244	0.997	-0.148	-1.11	0.262	0.733	0.11	1.08	0.515	0.999	0.0664	1.05	0.259	0.91	0.139	1.1	0.619	0.911	-0.0638	-1.05	0.281	0.688	0.107	1.08	0.69	0.975	0.0538	1.04	0.423	0.957	0.125	1.09	0.624	0.996	-0.0762	-1.05	2211-9_6	SL000591	Metalloproteinase inhibitor 1
SL003733	12.3	12.2	12.2	12.2	12.5	12.2	12.2	12.3	12.3	12.3	0.639	0.997	-0.051	-1.04	0.673	0.863	0.0473	1.03	0.708	0.999	0.0438	1.03	0.778	0.982	0.0398	1.03	0.0956	0.586	-0.247	-1.19	0.716	0.878	0.0414	1.03	0.934	0.995	0.0128	1.01	0.973	0.995	0.00602	1	0.121	0.971	-0.277	-1.21	3122-6_2	SL003733	Diablo homolog, mitochondrial
SL003197	11.4	10.7	11.1	11.3	11.1	11.3	10.6	11.1	11.5	11.4	0.664	0.997	-0.121	-1.09	0.932	0.973	-0.0235	-1.02	0.96	0.999	-0.0143	-1.01	0.244	0.893	0.405	1.32	0.178	0.709	0.491	1.41	0.726	0.884	0.0955	1.07	0.0989	0.956	0.615	1.53	0.012	0.533	1.09	2.13	0.0102	0.549	1.11	2.16	2705-5_2	SL003197	C-C motif chemokine 25
SL013489	8.31	8.51	8.4	8.59	8.39	8.45	8.48	8.6	8.4	8.3	0.378	0.997	0.144	1.1	0.271	0.733	-0.178	-1.13	0.765	0.999	0.0504	1.04	0.192	0.841	-0.266	-1.2	0.678	0.918	-0.0884	-1.06	0.445	0.737	-0.124	-1.09	0.126	0.956	0.337	1.26	0.854	0.98	0.0467	1.03	0.442	0.996	0.195	1.14	4322-28_3	SL013489	Protein amnionless
SL010502	11	11.1	11.1	10.8	11.1	10.8	10.6	10.8	10.4	11.2	0.399	0.997	-0.187	-1.14	0.199	0.733	-0.335	-1.26	0.691	0.999	-0.108	-1.08	0.832	0.982	-0.0693	-1.05	0.251	0.811	0.394	1.31	0.188	0.685	-0.349	-1.27	0.605	0.975	-0.186	-1.14	0.711	0.964	-0.154	-1.11	0.444	0.996	0.317	1.25	3825-18_2	SL010502	Mitogen-activated protein kinase 8
SL002524	8.81	8.85	8.81	8.76	8.72	8.89	8.96	8.92	8.89	8.92	0.597	0.997	0.0803	1.06	0.601	0.825	0.0242	1.02	0.977	0.999	-0.0014	-1	0.118	0.736	-0.0914	-1.07	0.507	0.899	-0.0404	-1.03	0.525	0.772	0.0298	1.02	0.653	0.975	0.0286	1.02	0.427	0.957	-0.0586	-1.04	0.884	0.996	-0.0107	-1.01	3143-3_1	SL002524	T-cell surface glycoprotein CD4
SL003542	11.5	11.7	11.6	11.6	11.6	11.5	11.4	11.5	11.4	11.6	0.905	0.997	0.0164	1.01	0.116	0.733	-0.275	-1.21	0.571	0.999	-0.103	-1.07	0.561	0.982	-0.128	-1.09	0.891	0.976	-0.0313	-1.02	0.11	0.685	-0.285	-1.22	0.52	0.975	-0.155	-1.11	0.509	0.957	-0.184	-1.14	0.766	0.996	-0.0825	-1.06	2957-21_2	SL003542	Histone-lysine N-methyltransferase EHMT2
SL006108	10.4	10.5	10.5	10.8	10.4	10.4	10.6	10.5	10.6	10.5	0.814	0.997	-0.0373	-1.03	0.128	0.733	0.158	1.12	0.549	0.999	0.0647	1.05	0.77	0.982	0.038	1.03	0.527	0.911	0.086	1.06	0.0748	0.685	0.186	1.14	0.127	0.956	0.216	1.16	0.215	0.957	0.203	1.15	0.149	0.996	0.236	1.18	3293-2_4	SL006108	CD5 antigen-like
SL011202	13.7	14	13.8	13.9	13.7	13.6	13.5	13.7	13.4	13.9	0.784	0.997	-0.0802	-1.06	0.195	0.733	-0.466	-1.38	0.915	0.999	0.04	1.03	0.626	0.982	-0.22	-1.16	0.27	0.835	0.522	1.44	0.18	0.685	-0.491	-1.41	0.852	0.985	-0.0925	-1.07	0.525	0.957	-0.364	-1.29	0.494	0.996	0.391	1.31	4292-5_3	SL011202	Alpha-soluble NSF attachment protein
SL003657	11.8	11.9	11.9	11.7	11.8	11.6	11.3	11.6	11	12.1	0.33	0.997	-0.281	-1.22	0.355	0.733	-0.304	-1.23	0.941	0.999	-0.0252	-1.02	0.817	0.982	-0.0956	-1.07	0.137	0.656	0.646	1.56	0.377	0.707	-0.296	-1.23	0.966	0.997	0.0193	1.01	0.928	0.991	-0.0471	-1.03	0.189	0.996	0.69	1.61	4903-72_1	SL003657	Calcineurin
SL004673	9.48	9.33	9.38	9.45	9.35	9.47	9.46	9.36	9.42	9.25	0.962	0.997	-0.00419	-1	0.0872	0.733	0.135	1.1	0.704	0.999	-0.0312	-1.02	0.951	0.991	-0.0061	-1	0.833	0.96	-0.0218	-1.02	0.0445	0.685	0.16	1.12	0.358	0.975	0.0986	1.07	0.275	0.957	0.135	1.1	0.389	0.996	0.106	1.08	3181-50_2	SL004673	Cathepsin S
SL007747	8.25	8.46	8.46	8.4	8.34	8.32	8.34	8.35	8.25	8.43	0.594	0.997	0.069	1.05	0.234	0.733	-0.183	-1.14	0.354	0.999	-0.149	-1.11	0.373	0.959	-0.172	-1.13	0.815	0.955	0.0472	1.03	0.202	0.685	-0.2	-1.15	0.265	0.975	-0.237	-1.18	0.275	0.957	-0.268	-1.2	0.872	0.996	-0.0395	-1.03	3400-49_2	SL007747	Serine/threonine-protein kinase TBK1
SL008759	13.9	14	13.9	13.8	13.9	13.8	13.7	13.9	13.5	14.2	0.578	0.997	-0.14	-1.1	0.593	0.823	-0.155	-1.11	0.705	0.999	0.115	1.08	0.71	0.982	0.135	1.1	0.111	0.61	0.611	1.53	0.518	0.771	-0.19	-1.14	0.856	0.985	-0.0725	-1.05	0.882	0.988	-0.0684	-1.05	0.355	0.996	0.426	1.34	3194-36_2	SL008759	Platelet glycoprotein VI
SL000554	7.8	7.83	7.82	7.87	7.83	7.88	7.88	7.85	7.9	7.85	0.433	0.997	0.0812	1.06	0.689	0.867	-0.027	-1.02	0.339	0.999	-0.0677	-1.05	0.325	0.953	-0.0838	-1.06	0.299	0.869	-0.0927	-1.07	0.873	0.947	-0.0109	-1.01	0.85	0.985	0.0175	1.01	0.933	0.991	0.00904	1.01	0.936	0.996	-0.00856	-1.01	2869-68_3	SL000554	Protein kinase C delta type
SL000497	12	11.8	11.9	11.9	11.9	11.8	11.7	11.6	11.8	11.7	0.135	0.997	-0.144	-1.1	0.968	0.986	-0.00395	-1	0.132	0.792	-0.155	-1.11	0.437	0.982	-0.0959	-1.07	0.631	0.911	-0.0619	-1.04	0.877	0.947	0.0153	1.01	0.694	0.975	-0.053	-1.04	0.923	0.991	0.015	1.01	0.804	0.996	0.0386	1.03	2728-62_2	SL000497	Laminin
SL008590	8	8.04	8.1	8.2	8.02	8	8.12	8.04	8.08	7.95	0.98	0.997	-0.00242	-1	0.282	0.733	0.0813	1.06	0.583	0.999	-0.0433	-1.03	0.391	0.966	-0.0816	-1.06	0.338	0.873	-0.0954	-1.07	0.255	0.685	0.0876	1.06	0.925	0.994	-0.00979	-1.01	0.709	0.964	-0.0451	-1.03	0.604	0.996	-0.0623	-1.04	4769-10_3	SL008590	Olfactomedin-4
SL004812	13.7	14	13.8	13.8	13.7	13.7	13.5	13.7	13.4	13.9	0.949	0.997	-0.0169	-1.01	0.201	0.733	-0.41	-1.33	0.871	0.999	-0.0543	-1.04	0.706	0.982	-0.152	-1.11	0.256	0.823	0.479	1.39	0.19	0.685	-0.428	-1.35	0.734	0.975	-0.15	-1.11	0.617	0.957	-0.256	-1.19	0.45	0.996	0.385	1.31	4309-59_3	SL004812	Triosephosphate isomerase
SL014288	10.2	10.2	10.2	10.2	10.1	10.1	10.1	10.1	10.1	9.98	0.497	0.997	-0.0765	-1.05	0.901	0.959	-0.00874	-1.01	0.468	0.999	-0.0531	-1.04	0.29	0.924	-0.0932	-1.07	0.231	0.791	-0.111	-1.08	0.87	0.944	-0.0117	-1.01	0.478	0.975	-0.0686	-1.05	0.326	0.957	-0.11	-1.08	0.26	0.996	-0.126	-1.09	5103-30_3	SL014288	Cell surface glycoprotein CD200 receptor 1
SL000004	12	11.9	11.8	11.8	11.6	12.2	12.1	12	12	12.8	0.735	0.997	0.15	1.11	0.845	0.938	0.0434	1.03	0.377	0.999	-0.205	-1.15	0.526	0.982	0.177	1.13	0.172	0.698	0.4	1.32	0.996	0.998	0.00113	1	0.162	0.975	-0.429	-1.35	0.849	0.979	-0.067	-1.05	0.611	0.996	0.179	1.13	3025-50_1	SL000004	Fibroblast growth factor 2
SL004332	7.37	7.43	7.43	7.44	7.61	7.43	7.39	7.34	7.57	7.6	0.618	0.997	0.0571	1.04	0.4	0.742	-0.0997	-1.07	0.223	0.904	-0.151	-1.11	0.465	0.982	0.109	1.08	0.551	0.911	-0.0928	-1.07	0.406	0.717	-0.1	-1.07	0.35	0.975	-0.153	-1.11	0.574	0.957	0.106	1.08	0.614	0.996	-0.0951	-1.07	2247-20_11	SL004332	Prokineticin-1
SL016554	8.82	8.7	8.76	8.89	8.59	8.75	8.76	8.78	8.96	8.74	0.614	0.997	-0.0709	-1.05	0.32	0.733	0.13	1.09	0.4	0.999	0.115	1.08	0.67	0.982	0.0704	1.05	0.273	0.835	0.19	1.14	0.215	0.685	0.164	1.12	0.104	0.956	0.294	1.23	0.204	0.957	0.265	1.2	0.0788	0.971	0.366	1.29	5201-50_4	SL016554	High affinity cGMP-specific 3',5'-cyclic phosphodiesterase 9A
SL008709	8.18	8.14	8.1	8.12	8	8.22	8.17	8.11	8.19	7.99	0.764	0.997	0.0404	1.03	0.916	0.964	-0.00708	-1	0.293	0.989	-0.0737	-1.05	0.405	0.973	-0.0701	-1.05	0.26	0.828	-0.0993	-1.07	0.775	0.898	0.019	1.01	0.478	0.975	0.0641	1.05	0.444	0.957	0.0801	1.06	0.724	0.996	0.0367	1.03	4981-6_1	SL008709	Desmocollin-3
SL010349	11.2	11	10.9	11.2	10.9	11	11.2	11	11.3	11.3	0.529	0.997	-0.168	-1.12	0.325	0.733	0.358	1.28	0.41	0.999	0.313	1.24	0.514	0.982	0.299	1.23	0.317	0.873	0.48	1.39	0.274	0.685	0.405	1.32	0.266	0.975	0.559	1.47	0.33	0.957	0.566	1.48	0.213	0.996	0.722	1.65	3434-34_1	SL010349	Fibronectin Fragment 3
SL005172	9.11	9.09	9.04	9.21	9.07	9.01	9.04	9.05	9.03	9.1	0.165	0.997	-0.104	-1.07	0.463	0.763	0.0512	1.04	0.228	0.908	0.0883	1.06	0.78	0.982	-0.0245	-1.02	0.319	0.873	0.0918	1.07	0.26	0.685	0.0784	1.06	0.0151	0.682	0.232	1.17	0.227	0.957	0.132	1.1	0.0331	0.839	0.234	1.18	2686-67_2	SL005172	Insulin-like growth factor-binding protein 6
SL000038	9.71	9.77	9.77	9.79	9.68	9.66	9.79	9.58	9.87	9.58	0.66	0.997	-0.053	-1.04	0.529	0.779	0.0661	1.05	0.264	0.962	-0.123	-1.09	0.835	0.982	-0.0275	-1.02	0.243	0.803	-0.162	-1.12	0.507	0.766	0.071	1.05	0.503	0.975	-0.0973	-1.07	0.998	0.998	0.000382	1	0.414	0.996	-0.137	-1.1	2578-67_2	SL000038	C-C motif chemokine 2
SL004347	10	10.1	10.1	9.98	9.96	9.95	10.2	10.1	10.2	10.1	0.525	0.997	-0.0896	-1.06	0.41	0.743	0.138	1.1	0.744	0.999	0.0571	1.04	0.159	0.814	0.297	1.23	0.605	0.911	0.114	1.08	0.48	0.753	0.12	1.09	0.873	0.987	-0.0369	-1.03	0.467	0.957	0.194	1.14	0.937	0.996	0.0209	1.01	2778-10_2	SL004347	Interleukin-22
SL005202	11.8	11.8	11.8	11.8	11.7	11.7	11.7	11.6	11.6	11.5	0.563	0.997	-0.149	-1.11	0.571	0.808	0.0321	1.02	0.694	0.999	-0.0233	-1.02	0.11	0.72	-0.114	-1.08	0.999	1	-7.73e-05	-1	0.62	0.828	0.0286	1.02	0.593	0.975	-0.0419	-1.03	0.139	0.957	-0.135	-1.1	0.838	0.996	-0.0184	-1.01	4407-10_1	SL005202	Hepatocyte growth factor-like protein
SL003679	15.1	15	15	15	14.9	15	14.8	14.9	15	14.9	0.615	0.997	-0.0455	-1.03	0.361	0.733	-0.084	-1.06	0.205	0.878	-0.122	-1.09	0.841	0.982	-0.0232	-1.02	0.457	0.877	-0.09	-1.06	0.455	0.746	-0.0697	-1.05	0.713	0.975	-0.0466	-1.03	0.686	0.964	0.0592	1.04	0.915	0.996	-0.0155	-1.01	3676-15_3	SL003679	Cation-independent mannose-6-phosphate receptor
SL005588	11.3	11.4	11.3	11.1	11.4	11	10.9	11.3	10.6	11.9	0.528	0.997	-0.21	-1.16	0.403	0.742	-0.318	-1.25	0.533	0.999	0.248	1.19	0.91	0.991	-0.054	-1.04	0.166	0.68	0.696	1.62	0.408	0.718	-0.321	-1.25	0.658	0.975	0.233	1.18	0.908	0.989	-0.07	-1.05	0.262	0.996	0.682	1.6	4220-39_2	SL005588	Tyrosine-protein kinase Fer
SL004125	13.4	13.1	13.1	13.3	13	13.3	13.3	13.1	13.3	13	0.385	0.997	-0.135	-1.1	0.0934	0.733	0.279	1.21	0.815	0.999	0.0404	1.03	0.755	0.982	0.0649	1.05	0.852	0.968	0.0404	1.03	0.0439	0.685	0.336	1.26	0.13	0.956	0.342	1.27	0.131	0.957	0.393	1.31	0.193	0.996	0.338	1.26	3448-13_2	SL004125	Insulin receptor
SL011769	7.82	7.89	7.9	7.85	8.1	7.77	7.85	7.92	7.87	7.92	0.44	0.997	-0.0519	-1.04	0.841	0.938	0.0119	1.01	0.199	0.878	0.08	1.06	0.276	0.921	0.0816	1.06	0.708	0.928	-0.0293	-1.02	0.71	0.877	0.0224	1.02	0.0995	0.956	0.135	1.1	0.135	0.957	0.142	1.1	0.787	0.996	0.0254	1.02	4194-26_3	SL011769	Acidic leucine-rich nuclear phosphoprotein 32 family member B
SL003739	8.97	8.9	8.91	8.93	8.88	9.1	9.12	9.04	9.05	8.96	0.247	0.997	0.127	1.09	0.287	0.733	0.0852	1.06	0.746	0.999	-0.027	-1.02	0.593	0.982	-0.0538	-1.04	0.221	0.783	-0.129	-1.09	0.258	0.685	0.0922	1.07	0.928	0.994	0.00993	1.01	0.916	0.99	-0.0135	-1.01	0.467	0.996	-0.0925	-1.07	5070-76_3	SL003739	Tumor necrosis factor receptor superfamily member 6B
SL006805	10.5	10.5	10.5	10.4	10.6	10.3	10.2	10.2	10.1	10.5	0.0605	0.997	-0.251	-1.19	0.768	0.904	-0.0241	-1.02	0.743	0.999	0.028	1.02	0.129	0.759	-0.157	-1.11	0.473	0.89	0.0773	1.06	0.893	0.956	-0.0111	-1.01	0.392	0.975	0.0965	1.07	0.529	0.957	-0.082	-1.06	0.265	0.996	0.145	1.11	3629-60_4	SL006805	Serine/threonine-protein kinase MRCK beta
SL005206	8.4	8.51	8.47	8.37	8.68	8.36	8.34	8.36	8.19	8.58	0.674	0.997	-0.0415	-1.03	0.235	0.733	-0.125	-1.09	0.433	0.999	-0.0864	-1.06	0.509	0.982	-0.0874	-1.06	0.457	0.877	-0.103	-1.07	0.219	0.685	-0.132	-1.1	0.402	0.975	-0.122	-1.09	0.453	0.957	-0.126	-1.09	0.409	0.996	-0.139	-1.1	2734-49_4	SL005206	Natural cytotoxicity triggering receptor 2
SL004144	9.82	9.9	9.81	9.81	9.82	9.79	9.78	9.76	9.7	9.96	0.73	0.997	-0.0311	-1.02	0.346	0.733	-0.0922	-1.07	0.658	0.999	-0.0451	-1.03	0.276	0.921	-0.134	-1.1	0.395	0.873	0.109	1.08	0.392	0.713	-0.0851	-1.06	0.956	0.997	-0.0074	-1.01	0.552	0.957	-0.093	-1.07	0.346	0.996	0.147	1.11	2505-49_3	SL004144	GDNF family receptor alpha-3
SL000426	13.8	13.6	13.4	13.8	13.3	13.5	13.8	13.4	13.9	13.7	0.408	0.997	-0.279	-1.21	0.298	0.733	0.48	1.39	0.39	0.999	0.414	1.33	0.588	0.982	0.314	1.24	0.35	0.873	0.568	1.48	0.234	0.685	0.558	1.47	0.195	0.975	0.825	1.77	0.3	0.957	0.762	1.7	0.184	0.996	0.974	1.96	4131-72_2	SL000426	Fibronectin
SL011498	9.82	9.76	9.78	9.6	9.76	9.72	9.75	9.69	9.55	9.82	0.371	0.997	-0.102	-1.07	0.178	0.733	0.092	1.07	0.685	0.999	0.0288	1.02	0.375	0.959	-0.076	-1.05	0.644	0.911	0.0414	1.03	0.178	0.685	0.0937	1.07	0.685	0.975	0.0382	1.03	0.546	0.957	-0.0658	-1.05	0.641	0.996	0.0506	1.04	4594-22_2	SL011498	Pituitary adenylate cyclase-activating polypeptide 38
SL003041	15.3	15.5	15.5	15.1	15.7	15.2	14.5	15.4	14.4	16.1	0.809	0.997	-0.125	-1.09	0.122	0.733	-0.939	-1.92	0.987	0.999	0.0101	1.01	0.836	0.982	-0.157	-1.12	0.468	0.885	0.578	1.49	0.117	0.685	-0.969	-1.96	0.86	0.986	-0.147	-1.11	0.734	0.964	-0.329	-1.26	0.66	0.996	0.423	1.34	2697-7_2	SL003041	Platelet factor 4
SL003184	10.8	10.8	10.9	10.8	10.9	10.7	10.7	10.8	10.9	10.7	0.538	0.997	-0.163	-1.12	0.306	0.733	0.112	1.08	0.374	0.999	0.102	1.07	0.704	0.982	0.0521	1.04	0.318	0.873	0.144	1.1	0.397	0.714	0.0939	1.07	0.966	0.997	0.00634	1	0.766	0.971	-0.0517	-1.04	0.775	0.996	0.0495	1.03	5400-52_3	SL003184	Leptin receptor
SL005188	11.4	11.2	11.2	11.4	10.9	11	11	11	11.2	10.8	0.0705	0.997	-0.345	-1.27	0.493	0.767	0.128	1.09	0.39	0.999	0.167	1.12	0.325	0.953	0.231	1.17	0.37	0.873	0.22	1.16	0.518	0.771	0.123	1.09	0.585	0.975	0.141	1.1	0.498	0.957	0.202	1.15	0.514	0.996	0.194	1.14	4491-4_2	SL005188	Interleukin-5 receptor subunit alpha
SL000480	9.34	9.49	9.46	9.6	9.48	9.17	9.18	9.2	9.07	9.22	0.387	0.997	-0.164	-1.12	0.272	0.733	-0.151	-1.11	0.678	0.999	-0.0595	-1.04	0.255	0.908	-0.197	-1.15	0.589	0.911	0.0977	1.07	0.245	0.685	-0.163	-1.12	0.522	0.975	-0.122	-1.09	0.229	0.957	-0.264	-1.2	0.867	0.996	0.0365	1.03	2906-55_3	SL000480	Interleukin-4
SL004891	12.1	12.3	12.3	12.2	12.5	12.2	12.1	12.1	11.9	12.4	0.648	0.997	0.115	1.08	0.234	0.733	-0.37	-1.29	0.319	0.999	-0.323	-1.25	0.48	0.982	-0.276	-1.21	0.807	0.954	-0.0997	-1.07	0.206	0.685	-0.4	-1.32	0.26	0.975	-0.483	-1.4	0.364	0.957	-0.45	-1.37	0.601	0.996	-0.258	-1.2	5351-52_3	SL004891	Heterogeneous nuclear ribonucleoproteins A2/B1
SL003179	10.5	10.7	10.6	10.5	11.4	10.8	10.7	10.6	10.4	11.2	0.253	0.997	0.296	1.23	0.381	0.733	-0.292	-1.22	0.427	0.999	-0.277	-1.21	0.562	0.982	-0.243	-1.18	0.267	0.835	-0.487	-1.4	0.386	0.71	-0.294	-1.23	0.532	0.975	-0.288	-1.22	0.632	0.959	-0.255	-1.19	0.348	0.996	-0.498	-1.41	3503-4_2	SL003179	Integrin alpha-I: beta-1 complex
SL000557	10.5	10.7	10.7	10.7	10.8	10.5	10.5	10.5	10.2	10.9	0.802	0.997	-0.045	-1.03	0.294	0.733	-0.216	-1.16	0.486	0.999	-0.15	-1.11	0.349	0.959	-0.243	-1.18	0.48	0.891	0.191	1.14	0.273	0.685	-0.23	-1.17	0.432	0.975	-0.224	-1.17	0.326	0.957	-0.323	-1.25	0.718	0.996	0.118	1.09	2645-54_1	SL000557	Protein kinase C zeta type
SL000318	8.31	8.29	8.24	8.4	8.34	8.12	8.25	8.2	8.47	8.5	0.318	0.997	-0.185	-1.14	0.483	0.764	0.151	1.11	0.62	0.999	0.111	1.08	0.218	0.871	0.334	1.26	0.405	0.873	0.235	1.18	0.424	0.728	0.175	1.13	0.421	0.975	0.239	1.18	0.169	0.957	0.473	1.39	0.291	0.996	0.361	1.28	2182-54_1	SL000318	Complement C4b
SL004760	13.2	13.4	13.2	13.3	13	13.2	13.2	13.2	13.1	13.3	0.951	0.997	-0.0115	-1.01	0.477	0.763	-0.16	-1.12	0.785	0.999	0.0644	1.05	0.771	0.982	-0.0827	-1.06	0.132	0.653	0.449	1.37	0.417	0.725	-0.186	-1.14	0.817	0.984	-0.0721	-1.05	0.521	0.957	-0.231	-1.17	0.381	0.996	0.315	1.24	2642-4_1	SL004760	Platelet-activating factor acetylhydrolase IB subunit beta
SL004714	8.4	8.48	8.52	8.4	8.22	8.19	8.22	8.18	8.06	7.9	0.411	0.997	-0.208	-1.16	0.638	0.841	-0.0498	-1.04	0.875	0.999	-0.0175	-1.01	0.166	0.814	-0.185	-1.14	0.379	0.873	-0.123	-1.09	0.59	0.815	-0.0581	-1.04	0.676	0.975	-0.0613	-1.04	0.171	0.957	-0.233	-1.18	0.326	0.996	-0.166	-1.12	4919-56_2	SL004714	Leukemia inhibitory factor receptor
SL000572	10.3	10.1	10.2	10.2	10.4	9.84	9.71	9.75	9.68	9.36	0.45	0.997	-0.428	-1.35	0.985	0.99	0.00434	1	0.527	0.999	0.151	1.11	0.129	0.759	0.438	1.35	0.641	0.911	-0.14	-1.1	0.961	0.98	-0.0112	-1.01	0.828	0.984	0.0686	1.05	0.341	0.957	0.348	1.27	0.543	0.996	-0.221	-1.17	4336-2_1	SL000572	Serum amyloid A-1 protein
SL007531	8.48	8.49	8.51	8.44	8.37	8.26	8.33	8.21	8.27	8.28	0.169	0.997	-0.214	-1.16	0.413	0.743	0.0554	1.04	0.572	0.999	-0.0399	-1.03	0.213	0.864	-0.106	-1.08	0.542	0.911	-0.0543	-1.04	0.437	0.733	0.0536	1.04	0.595	0.975	-0.0497	-1.04	0.281	0.957	-0.117	-1.08	0.553	0.996	-0.0639	-1.05	3654-27_4	SL007531	BMP-binding endothelial regulator protein
SL001717	7.67	7.61	7.47	7.65	7.49	7.48	7.49	7.46	7.51	7.41	0.13	0.997	-0.185	-1.14	0.397	0.742	0.0654	1.05	0.189	0.856	0.106	1.08	0.993	0.994	0.000874	1	0.497	0.894	-0.069	-1.05	0.324	0.695	0.0773	1.06	0.114	0.956	0.169	1.12	0.574	0.957	0.0692	1.05	0.954	0.996	-0.0071	-1	2773-50_2	SL001717	Interleukin-10
SL010390	10.7	10.7	10.7	10.8	10.6	10.7	10.8	10.7	10.8	10.6	0.983	0.997	0.00163	1	0.144	0.733	0.103	1.07	0.704	0.999	-0.0277	-1.02	0.438	0.982	0.0683	1.05	0.999	1	0.00015	1	0.071	0.685	0.127	1.09	0.287	0.975	0.101	1.07	0.0589	0.909	0.209	1.16	0.245	0.996	0.127	1.09	3234-23_2	SL010390	Coiled-coil domain-containing protein 80
SL014092	12.5	12.5	12.5	12.5	12.3	12.5	12.6	12.7	12.6	12.4	0.692	0.997	0.0402	1.03	0.41	0.743	0.0946	1.07	0.233	0.91	0.143	1.1	0.375	0.959	0.128	1.09	0.98	0.997	-0.0038	-1	0.363	0.703	0.106	1.08	0.199	0.975	0.204	1.15	0.29	0.957	0.194	1.14	0.758	0.996	0.0563	1.04	4541-49_2	SL014092	Cell adhesion molecule-related/down-regulated by oncogenes
SL013548	9.05	8.97	9.03	9.08	8.88	9.16	9.2	9.17	9.17	9.09	0.522	0.997	0.114	1.08	0.169	0.733	0.119	1.09	0.804	0.999	0.0224	1.02	0.337	0.959	-0.104	-1.08	0.994	1	0.000916	1	0.0962	0.685	0.145	1.11	0.179	0.975	0.159	1.12	0.745	0.964	0.0442	1.03	0.318	0.996	0.136	1.1	4556-10_2	SL013548	Interleukin-34
SL004230	10.4	10.5	10.4	10.4	10.4	10.4	10.4	10.4	10.3	10.7	0.75	0.997	0.0396	1.03	0.253	0.733	-0.162	-1.12	0.904	0.999	-0.0178	-1.01	0.744	0.982	-0.0579	-1.04	0.228	0.787	0.225	1.17	0.203	0.685	-0.183	-1.14	0.506	0.975	-0.13	-1.09	0.425	0.957	-0.18	-1.13	0.61	0.996	0.114	1.08	2653-62_1	SL004230	Microtubule-associated protein tau
SL014108	7.45	7.41	7.42	7.56	7.38	7.48	7.49	7.43	7.45	7.32	0.782	0.997	0.0322	1.02	0.524	0.776	0.0567	1.04	0.856	0.999	-0.0169	-1.01	0.151	0.807	-0.161	-1.12	0.547	0.911	-0.0705	-1.05	0.312	0.695	0.0899	1.06	0.19	0.975	0.158	1.12	0.832	0.979	0.0295	1.02	0.461	0.996	0.102	1.07	4453-83_3	SL014108	Leucine-rich repeat transmembrane neuronal protein 3
SL005201	13.5	13.2	13.3	13.4	13.4	13.5	13.6	13.4	13.6	13.4	0.613	0.997	0.0674	1.05	0.104	0.733	0.244	1.18	0.892	0.999	0.0211	1.01	0.699	0.982	0.0725	1.05	0.884	0.974	-0.0287	-1.02	0.0771	0.685	0.269	1.2	0.449	0.975	0.156	1.11	0.357	0.957	0.219	1.16	0.66	0.996	0.104	1.07	4923-79_1	SL005201	Muellerian-inhibiting factor
SL011532	11.6	11.6	11.6	11.7	11.5	11.7	11.8	11.7	11.6	11.5	0.346	0.997	0.107	1.08	0.205	0.733	0.12	1.09	0.951	0.999	0.00602	1	0.422	0.982	-0.0956	-1.07	0.443	0.877	-0.0956	-1.07	0.19	0.685	0.127	1.09	0.762	0.98	0.0395	1.03	0.696	0.964	-0.0591	-1.04	0.678	0.996	-0.0625	-1.04	3847-56_2	SL011532	Persulfide dioxygenase ETHE1, mitochondrial
SL010456	9.99	10	10	10	9.8	9.55	9.33	9.69	9.54	9.51	0.061	0.997	-0.442	-1.36	0.158	0.733	-0.227	-1.17	0.598	0.999	0.0885	1.06	0.954	0.991	-0.0117	-1.01	0.454	0.877	0.158	1.12	0.163	0.685	-0.229	-1.17	0.718	0.975	0.0802	1.06	0.936	0.991	-0.0208	-1.01	0.558	0.996	0.15	1.11	5459-33_3	SL010456	Cystatin-SN
SL004152	13.6	13.2	13.3	13.3	13	13.6	13.4	13.2	13.4	13.1	0.993	0.997	-0.00126	-1	0.164	0.733	0.223	1.17	0.463	0.999	-0.123	-1.09	0.676	0.982	-0.0839	-1.06	0.662	0.912	-0.0921	-1.07	0.0978	0.685	0.268	1.2	0.603	0.975	0.114	1.08	0.492	0.957	0.174	1.13	0.575	0.996	0.141	1.1	3446-7_2	SL004152	Interleukin-18 receptor 1
SL004306	12.1	12.3	12.2	12	12.2	12	11.8	12	11.7	12.4	0.795	0.997	-0.0667	-1.05	0.256	0.733	-0.356	-1.28	0.817	0.999	-0.0757	-1.05	0.894	0.991	-0.0524	-1.04	0.224	0.783	0.502	1.42	0.238	0.685	-0.377	-1.3	0.665	0.975	-0.187	-1.14	0.728	0.964	-0.174	-1.13	0.432	0.996	0.392	1.31	2877-3_1	SL004306	SUMO-conjugating enzyme UBC9
SL007022	11.2	11.3	11.2	11.1	11.3	11.1	11.1	11.1	10.9	11.5	0.587	0.997	-0.0727	-1.05	0.445	0.755	-0.11	-1.08	0.914	0.999	-0.0162	-1.01	0.59	0.982	-0.0974	-1.07	0.163	0.672	0.265	1.2	0.491	0.757	-0.101	-1.07	0.874	0.987	0.0314	1.02	0.843	0.979	-0.0456	-1.03	0.174	0.996	0.312	1.24	4224-7_2	SL007022	Heterogeneous nuclear ribonucleoprotein Q
SL008063	12.8	13.1	12.9	12.8	12.7	12.6	12.5	12.7	12.7	12.9	0.615	0.997	-0.183	-1.14	0.225	0.733	-0.424	-1.34	0.994	0.999	0.0027	1	0.854	0.982	-0.0806	-1.06	0.248	0.806	0.531	1.44	0.195	0.685	-0.46	-1.38	0.69	0.975	-0.192	-1.14	0.599	0.957	-0.293	-1.23	0.542	0.996	0.338	1.26	3858-5_1	SL008063	Low molecular weight phosphotyrosine protein phosphatase
SL007250	10.5	10.5	10.5	10.3	10.6	10.5	10.4	10.5	10.3	10.8	0.61	0.997	-0.0699	-1.05	0.87	0.942	0.0222	1.02	0.812	0.999	0.0337	1.02	0.402	0.973	0.143	1.1	0.153	0.672	0.256	1.19	0.801	0.912	0.0347	1.02	0.593	0.975	0.1	1.07	0.321	0.957	0.215	1.16	0.138	0.996	0.321	1.25	3391-10_2	SL007250	Phosphatidylinositol 4,5-bisphosphate 3-kinase catalytic subunit gamma isoform
SL007266	8.63	8.82	8.75	8.65	8.66	8.87	8.84	9.1	8.99	9.14	0.294	0.997	0.239	1.18	0.213	0.733	-0.22	-1.16	0.488	0.999	0.128	1.09	0.725	0.982	0.0779	1.06	0.417	0.874	0.188	1.14	0.193	0.685	-0.234	-1.18	0.826	0.984	0.0535	1.04	0.992	0.997	-0.0028	-1	0.681	0.996	0.115	1.08	3898-5_2	SL007266	26S proteasome non-ATPase regulatory subunit 7
SL004642	10.6	10.5	10.6	10.5	10.6	10.7	10.7	10.7	10.6	10.6	0.4	0.997	0.0869	1.06	0.317	0.733	0.0869	1.06	0.759	0.999	0.0278	1.02	0.475	0.982	-0.0779	-1.06	0.272	0.835	-0.126	-1.09	0.271	0.685	0.0972	1.07	0.492	0.975	0.0823	1.06	0.893	0.988	-0.0185	-1.01	0.603	0.996	-0.0717	-1.05	3795-6_2	SL004642	Disintegrin and metalloproteinase domain-containing protein 9
SL000613	11.2	11.2	11.1	11.2	11	11.2	11.3	11.2	11.3	11	0.839	0.997	-0.0234	-1.02	0.127	0.733	0.174	1.13	0.62	0.999	0.0589	1.04	0.838	0.982	0.0293	1.02	0.677	0.918	-0.0623	-1.04	0.104	0.685	0.189	1.14	0.39	0.975	0.135	1.1	0.537	0.957	0.112	1.08	0.944	0.996	0.0128	1.01	4158-54_2	SL000613	Urokinase-type plasminogen activator
SL005225	10.6	10.8	10.7	10.9	10.6	10.7	10.8	10.7	10.6	10.7	0.577	0.997	0.0741	1.05	0.644	0.846	-0.0606	-1.04	0.824	0.999	-0.0305	-1.02	0.113	0.728	-0.262	-1.2	0.889	0.975	0.0242	1.02	0.775	0.898	-0.038	-1.03	0.622	0.975	0.0892	1.06	0.527	0.957	-0.132	-1.1	0.494	0.996	0.142	1.1	3477-63_2	SL005225	High affinity nerve growth factor receptor
SL016555	11.5	11.6	11.5	11.3	11.7	11.4	11.3	11.5	11.2	11.9	0.544	0.997	-0.125	-1.09	0.594	0.823	-0.123	-1.09	0.634	0.999	0.115	1.08	0.762	0.982	0.088	1.06	0.14	0.656	0.45	1.37	0.576	0.803	-0.132	-1.1	0.826	0.984	0.07	1.05	0.915	0.99	0.0393	1.03	0.27	0.996	0.406	1.33	5252-33_3	SL016555	Dual 3',5'-cyclic-AMP and -GMP phosphodiesterase 11A
SL006378	13	13.4	13.3	13.6	13.1	13.7	13.6	13.7	13.8	13.2	0.0257	0.997	0.74	1.67	0.197	0.733	-0.518	-1.43	0.542	0.999	-0.256	-1.19	0.6	0.982	-0.264	-1.2	0.489	0.894	-0.365	-1.29	0.202	0.685	-0.523	-1.44	0.615	0.975	-0.279	-1.21	0.651	0.964	-0.29	-1.22	0.543	0.996	-0.388	-1.31	4984-83_1	SL006378	S-formylglutathione hydrolase
SL005213	10.7	10.6	10.5	10.6	10.3	10.6	10.7	10.6	10.7	10.4	0.56	0.997	-0.0742	-1.05	0.282	0.733	0.146	1.11	0.384	0.999	0.123	1.09	0.431	0.982	0.134	1.1	0.612	0.911	0.0904	1.06	0.296	0.695	0.144	1.11	0.541	0.975	0.115	1.08	0.566	0.957	0.125	1.09	0.705	0.996	0.0817	1.06	5115-31_3	SL005213	Tumor necrosis factor receptor superfamily member 19L
SL006448	11.6	11.6	11.7	11.7	11.7	11.8	11.8	11.8	11.8	11.8	0.0942	0.997	0.163	1.12	0.726	0.887	0.0233	1.02	0.407	0.999	-0.0578	-1.04	0.581	0.982	-0.0463	-1.03	0.198	0.749	-0.113	-1.08	0.718	0.878	0.0245	1.02	0.576	0.975	-0.0515	-1.04	0.711	0.964	-0.0395	-1.03	0.313	0.996	-0.107	-1.08	4996-66_1	SL006448	Histidine-rich glycoprotein
SL000589	8.93	9.01	8.89	9.25	8.88	8.96	8.9	8.88	8.93	8.94	0.873	0.997	0.0343	1.02	0.376	0.733	-0.14	-1.1	0.194	0.869	-0.216	-1.16	0.638	0.982	-0.0938	-1.07	0.787	0.948	0.0564	1.04	0.419	0.725	-0.13	-1.09	0.454	0.975	-0.164	-1.12	0.882	0.988	-0.0375	-1.03	0.67	0.996	0.107	1.08	3521-16_2	SL000589	Thyroid Stimulating Hormone
SL005228	8.57	8.59	8.59	8.58	8.59	8.56	8.59	8.57	8.6	8.43	0.892	0.997	-0.0108	-1.01	0.903	0.959	0.00683	1	0.985	0.999	-0.00107	-1	0.14	0.792	0.105	1.08	0.459	0.877	-0.0548	-1.04	0.821	0.92	0.0129	1.01	0.687	0.975	0.0312	1.02	0.12	0.957	0.14	1.1	0.798	0.996	-0.0229	-1.02	3082-9_2	SL005228	NKG2D ligand 2
SL005236	9.52	9.64	9.59	9.58	9.56	9.57	9.57	9.56	9.52	9.54	0.543	0.997	0.0496	1.03	0.207	0.733	-0.121	-1.09	0.514	0.999	-0.0653	-1.05	0.41	0.973	-0.0993	-1.07	0.815	0.955	-0.0294	-1.02	0.163	0.685	-0.136	-1.1	0.273	0.975	-0.145	-1.11	0.224	0.957	-0.186	-1.14	0.477	0.996	-0.108	-1.08	2737-22_2	SL005236	Protein NOV homolog
SL000300	9	9.05	9	9.41	9.36	8.69	8.73	8.86	8.89	8.92	0.232	0.997	-0.313	-1.24	0.991	0.993	-0.00158	-1	0.136	0.792	0.216	1.16	0.903	0.991	-0.0211	-1.01	0.477	0.891	0.13	1.09	0.806	0.912	0.0343	1.02	0.0337	0.786	0.406	1.33	0.397	0.957	0.186	1.14	0.148	0.996	0.317	1.25	2558-51_3	SL000300	Beta-endorphin
SL003800	8.12	8.21	8.21	7.96	8.03	7.98	7.98	8	7.94	8.09	0.361	0.997	-0.138	-1.1	0.201	0.733	-0.0886	-1.06	0.607	0.999	-0.0371	-1.03	0.363	0.959	-0.0791	-1.06	0.899	0.979	-0.0115	-1.01	0.248	0.685	-0.0813	-1.06	0.986	0.997	0.00162	1	0.738	0.964	-0.0369	-1.03	0.808	0.996	0.0267	1.02	2833-20_1	SL003800	Kallikrein-4
SL000055	15.8	15.7	15.8	15.8	15.7	15.8	15.6	15.8	15.9	15.8	0.713	0.997	-0.0319	-1.02	0.33	0.733	-0.0915	-1.07	0.596	0.999	0.0521	1.04	0.378	0.959	0.104	1.07	0.39	0.873	0.106	1.08	0.303	0.695	-0.0985	-1.07	0.906	0.993	0.0152	1.01	0.669	0.964	0.0641	1.05	0.64	0.996	0.07	1.05	2501-51_3	SL000055	Cadherin-1
SL004327	10.1	10	10	10.1	9.9	10.3	10.4	10.3	10.3	10	0.0876	0.997	0.208	1.16	0.115	0.733	0.202	1.15	0.759	0.999	0.041	1.03	0.738	0.982	0.0538	1.04	0.843	0.966	-0.0333	-1.02	0.138	0.685	0.194	1.14	0.979	0.997	-0.00467	-1	0.984	0.995	0.00411	1	0.7	0.996	-0.0783	-1.06	3059-50_2	SL004327	Tumor necrosis factor ligand superfamily member 13B
SL000133	8.74	8.83	8.97	8.81	8.92	8.62	8.68	8.65	8.61	8.63	0.255	0.997	-0.114	-1.08	0.787	0.912	-0.0314	-1.02	0.153	0.818	-0.174	-1.13	0.789	0.982	-0.0391	-1.03	0.459	0.877	-0.114	-1.08	0.894	0.956	-0.0157	-1.01	0.568	0.975	-0.0917	-1.07	0.783	0.972	0.0511	1.04	0.863	0.996	-0.0318	-1.02	2468-62_3	SL000133	C-C motif chemokine 20
SL017614	12.6	12.6	12.7	12.4	12.6	12.4	12.1	12.5	11.9	12.9	0.448	0.997	-0.205	-1.15	0.389	0.738	-0.278	-1.21	0.97	0.999	0.0127	1.01	0.885	0.991	-0.0586	-1.04	0.162	0.672	0.597	1.51	0.418	0.725	-0.267	-1.2	0.866	0.986	0.0755	1.05	0.985	0.995	0.00981	1.01	0.202	0.996	0.659	1.58	3392-68_2	SL017614	RAC-alpha/beta/gamma serine/threonine-protein kinase
SL005217	7.75	7.66	7.66	7.95	7.79	7.74	7.77	7.64	7.72	7.64	0.943	0.997	-0.0113	-1.01	0.314	0.733	0.119	1.09	0.952	0.999	-0.00739	-1.01	0.226	0.881	-0.181	-1.13	0.627	0.911	-0.0757	-1.05	0.164	0.685	0.164	1.12	0.15	0.975	0.231	1.17	0.668	0.964	0.0793	1.06	0.387	0.996	0.16	1.12	2741-22_2	SL005217	Sialic acid-binding Ig-like lectin 6
SL005087	15.5	15.5	15.5	15.5	15.4	15.6	15.6	15.5	15.6	15.3	0.415	0.997	0.0926	1.07	0.505	0.773	0.0698	1.05	0.73	0.999	-0.0379	-1.03	0.863	0.982	0.0228	1.02	0.146	0.664	-0.201	-1.15	0.387	0.71	0.0917	1.07	0.589	0.975	0.0779	1.06	0.372	0.957	0.149	1.11	0.599	0.996	-0.0873	-1.06	3320-49_2	SL005087	Insulin-like growth factor-binding protein 7
SL004015	13.6	13.6	13.6	13.7	13.6	13.7	13.7	13.8	13.8	13.7	0.0472	0.997	0.106	1.08	0.363	0.733	-0.0459	-1.03	0.742	0.999	0.0174	1.01	0.223	0.876	0.0776	1.06	0.588	0.911	0.0359	1.03	0.433	0.733	-0.0402	-1.03	0.493	0.975	0.0478	1.03	0.171	0.957	0.111	1.08	0.411	0.996	0.0659	1.05	3518-54_2	SL004015	Carboxypeptidase B2
SL005215	11.7	11.6	11.6	11.7	11.5	11.8	11.9	11.7	11.9	11.5	0.515	0.997	0.124	1.09	0.173	0.733	0.217	1.16	0.653	0.999	-0.0744	-1.05	0.537	0.982	-0.123	-1.09	0.607	0.911	-0.107	-1.08	0.121	0.685	0.25	1.19	0.642	0.975	0.101	1.07	0.787	0.972	0.0682	1.05	0.792	0.996	0.0662	1.05	3166-92_1	SL005215	Myeloid cell surface antigen CD33
SL007280	8.96	8.9	8.94	8.89	8.81	9.05	9.05	9.07	9.1	9.06	0.633	0.997	0.0906	1.06	0.505	0.773	0.0604	1.04	0.598	0.999	0.05	1.04	0.339	0.959	0.109	1.08	0.299	0.869	0.124	1.09	0.635	0.83	0.0436	1.03	0.754	0.98	-0.0391	-1.03	0.934	0.991	0.012	1.01	0.801	0.996	0.0361	1.03	3178-5_2	SL007280	Dipeptidyl peptidase 1
SL007281	9.81	9.83	9.8	9.62	9.77	9.75	9.62	9.79	9.46	10.1	0.712	0.997	-0.061	-1.04	0.409	0.743	-0.151	-1.11	0.834	0.999	0.0401	1.03	0.984	0.993	-0.00475	-1	0.16	0.672	0.34	1.27	0.433	0.733	-0.146	-1.11	0.795	0.98	0.0657	1.05	0.937	0.991	0.0231	1.02	0.212	0.996	0.365	1.29	5005-4_1	SL007281	Mitogen-activated protein kinase 12
SL004068	7.67	7.69	7.71	7.74	7.86	7.78	7.8	7.74	7.88	7.72	0.508	0.997	0.104	1.07	0.963	0.986	0.00569	1	0.734	0.999	-0.0437	-1.03	0.945	0.991	-0.0107	-1.01	0.11	0.61	-0.26	-1.2	0.803	0.912	0.031	1.02	0.593	0.975	0.0904	1.06	0.489	0.957	0.135	1.1	0.511	0.996	-0.128	-1.09	4133-54_2	SL004068	Granzyme B
SL006091	10.6	10.6	10.6	10.4	10.5	10.6	10.6	10.7	10.4	10.9	0.874	0.997	0.0303	1.02	0.566	0.804	-0.0738	-1.05	0.823	0.999	0.03	1.02	0.42	0.982	-0.131	-1.09	0.197	0.748	0.219	1.16	0.592	0.815	-0.0702	-1.05	0.784	0.98	0.0488	1.03	0.592	0.957	-0.11	-1.08	0.247	0.996	0.238	1.18	5014-49_1	SL006091	Cytoplasmic protein NCK1
SL010612	12.7	12.7	12.8	12.7	13	12.5	12.5	12.8	12.6	13	0.26	0.997	-0.182	-1.13	0.751	0.901	-0.0445	-1.03	0.376	0.999	0.13	1.09	0.295	0.925	0.185	1.14	0.4	0.873	0.156	1.11	0.806	0.912	-0.0351	-1.02	0.354	0.975	0.18	1.13	0.286	0.957	0.24	1.18	0.36	0.996	0.205	1.15	3365-7_2	SL010612	Dickkopf-related protein 4
SL008102	15.2	15.6	15.4	15.5	15.4	15.3	15.2	15.2	15.2	15.3	0.71	0.997	0.0927	1.07	0.174	0.733	-0.444	-1.36	0.514	0.999	-0.222	-1.17	0.539	0.982	-0.252	-1.19	0.872	0.971	0.0689	1.05	0.17	0.685	-0.456	-1.37	0.522	0.975	-0.288	-1.22	0.534	0.957	-0.323	-1.25	0.994	0.996	0.00392	1	3853-56_1	SL008102	Malate dehydrogenase, cytoplasmic
SL000342	14.1	14.6	14.4	14.7	14.4	14.4	14.3	14.2	14.7	14.1	0.477	0.997	0.253	1.19	0.263	0.733	-0.53	-1.44	0.437	0.999	-0.384	-1.31	0.629	0.982	-0.287	-1.22	0.445	0.877	-0.476	-1.39	0.235	0.685	-0.573	-1.49	0.353	0.975	-0.608	-1.52	0.483	0.957	-0.53	-1.44	0.356	0.996	-0.696	-1.62	3488-64_2	SL000342	Catalase
SL000398	15.4	15.5	15.4	15.1	15.3	15.3	15.1	15.4	14.8	15.6	0.887	0.997	-0.0342	-1.02	0.213	0.733	-0.353	-1.28	0.856	0.999	0.0536	1.04	0.744	0.982	-0.116	-1.08	0.325	0.873	0.367	1.29	0.218	0.685	-0.355	-1.28	0.918	0.993	0.0404	1.03	0.773	0.972	-0.13	-1.09	0.432	0.996	0.354	1.28	2943-5_2	SL000398	Cytochrome P450 3A4
SL002517	8.11	8.03	8.06	8.05	8.01	8.13	8.17	8.12	8.12	8.01	0.847	0.997	0.0199	1.01	0.13	0.733	0.119	1.09	0.706	0.999	0.0308	1.02	0.77	0.982	0.0288	1.02	0.737	0.936	-0.0345	-1.02	0.092	0.685	0.134	1.1	0.304	0.975	0.111	1.08	0.352	0.957	0.116	1.08	0.719	0.996	0.0445	1.03	3722-49_2	SL002517	Tumor necrosis factor
SL017189	14.3	14.1	14.1	14.1	14.2	14.3	14.1	14.2	14.2	14.2	0.735	0.997	0.0366	1.03	0.262	0.733	-0.0692	-1.05	0.808	0.999	-0.0156	-1.01	0.249	0.904	0.0896	1.06	0.958	0.991	0.00429	1	0.343	0.703	-0.0593	-1.04	0.666	0.975	0.0366	1.03	0.138	0.957	0.147	1.11	0.568	0.996	0.0559	1.04	4495-33_2	SL017189	Kininogen-1
SL011630	12	12.3	12.1	12.2	11.9	12.1	12	12	12	12.2	0.697	0.997	0.0937	1.07	0.194	0.733	-0.372	-1.29	0.684	0.999	-0.121	-1.09	0.671	0.982	-0.153	-1.11	0.434	0.877	0.295	1.23	0.16	0.685	-0.41	-1.33	0.416	0.975	-0.321	-1.25	0.418	0.957	-0.37	-1.29	0.829	0.996	0.0979	1.07	3867-49_1	SL011630	Seizure 6-like protein 2
SL012822	10.3	10.2	10.2	10.3	9.94	10.2	10.2	10.2	10.4	10.1	0.39	0.997	-0.117	-1.08	0.299	0.733	0.152	1.11	0.544	0.999	0.0931	1.07	0.406	0.973	0.153	1.11	0.475	0.891	0.138	1.1	0.281	0.688	0.161	1.12	0.491	0.975	0.14	1.1	0.385	0.957	0.204	1.15	0.431	0.996	0.184	1.14	4534-10_2	SL012822	Brain-specific serine protease 4
SL002528	12	12	11.8	11.9	11.6	11.9	12.1	11.9	11.9	11.5	0.629	0.997	-0.0942	-1.07	0.16	0.733	0.196	1.15	0.662	0.999	0.0636	1.05	0.718	0.982	0.0632	1.04	0.559	0.911	-0.107	-1.08	0.206	0.685	0.179	1.13	0.896	0.989	-0.0252	-1.02	0.88	0.988	-0.0335	-1.02	0.38	0.996	-0.195	-1.14	2692-74_2	SL002528	Phospholipase A2, membrane associated
SL005164	9.08	9.04	9.13	9.07	9.06	9.21	9.3	9.3	9.35	9.26	0.353	0.997	0.127	1.09	0.172	0.733	0.126	1.09	0.682	0.999	0.0393	1.03	0.439	0.982	0.0894	1.06	0.966	0.993	-0.00509	-1	0.216	0.685	0.116	1.08	0.917	0.993	-0.0132	-1.01	0.826	0.979	0.0321	1.02	0.696	0.996	-0.057	-1.04	3033-57_1	SL005164	Galectin-2
SL004643	9.19	9.39	9.26	9.17	9.38	9.15	9.12	9.19	8.91	9.5	0.822	0.997	-0.0351	-1.02	0.195	0.733	-0.231	-1.17	0.887	0.999	-0.0264	-1.02	0.724	0.982	-0.0786	-1.06	0.369	0.873	0.21	1.16	0.149	0.685	-0.26	-1.2	0.452	0.975	-0.184	-1.14	0.376	0.957	-0.25	-1.19	0.847	0.996	0.0543	1.04	2500-2_3	SL004643	Angiopoietin-4
SL000566	9.88	9.92	9.97	9.78	10.2	9.71	9.6	9.7	9.59	9.94	0.19	0.997	-0.169	-1.12	0.201	0.733	-0.158	-1.12	0.596	0.999	-0.0683	-1.05	0.891	0.991	0.0213	1.01	0.408	0.873	-0.134	-1.1	0.132	0.685	-0.189	-1.14	0.176	0.975	-0.229	-1.17	0.431	0.957	-0.154	-1.11	0.134	0.992	-0.293	-1.23	3641-49_4	SL000566	Retinol-binding protein 4
SL004334	12.4	12.7	12.5	12.5	12.3	12.4	12.3	12.3	12.2	12.5	0.99	0.997	-0.00313	-1	0.234	0.733	-0.375	-1.3	0.87	0.999	-0.0536	-1.04	0.634	0.982	-0.188	-1.14	0.334	0.873	0.4	1.32	0.224	0.685	-0.39	-1.31	0.76	0.98	-0.133	-1.1	0.586	0.957	-0.274	-1.21	0.52	0.996	0.322	1.25	4393-3_1	SL004334	Fibroblast growth factor 16
SL010616	13.1	13.3	13.1	13	13.1	13.2	13.1	13.1	13.1	13.4	0.586	0.997	0.103	1.07	0.178	0.733	-0.308	-1.24	0.743	0.999	-0.078	-1.06	0.879	0.989	0.0437	1.03	0.418	0.874	0.243	1.18	0.152	0.685	-0.333	-1.26	0.501	0.975	-0.212	-1.16	0.778	0.972	-0.102	-1.07	0.76	0.996	0.111	1.08	3397-7_4	SL010616	Tyrosine-protein phosphatase non-receptor type 11
SL000558	17.1	17.2	17.2	17	17.1	17.2	17.2	17.2	17.1	17.2	0.307	0.997	0.0689	1.05	0.405	0.743	-0.0626	-1.04	0.316	0.999	-0.079	-1.06	0.749	0.982	-0.0302	-1.02	0.374	0.873	-0.0881	-1.06	0.36	0.703	-0.07	-1.05	0.257	0.975	-0.118	-1.09	0.545	0.957	-0.0727	-1.05	0.29	0.996	-0.127	-1.09	5316-54_3	SL000558	Prothrombin
SL001943	13.4	13.4	13.3	13.4	13.1	13.3	13.3	13.3	13.4	13.2	0.313	0.997	-0.13	-1.09	0.446	0.755	0.0765	1.05	0.452	0.999	0.0789	1.06	0.478	0.982	0.0896	1.06	0.335	0.873	0.127	1.09	0.428	0.731	0.0809	1.06	0.46	0.975	0.102	1.07	0.472	0.957	0.115	1.08	0.346	0.996	0.151	1.11	4139-71_2	SL001943	Interleukin-6 receptor subunit alpha
SL008157	12	12.3	12	12.1	11.8	11.9	11.8	11.9	11.7	12	0.701	0.997	-0.107	-1.08	0.228	0.733	-0.403	-1.32	0.892	0.999	-0.0472	-1.03	0.628	0.982	-0.203	-1.15	0.353	0.873	0.408	1.33	0.217	0.685	-0.42	-1.34	0.769	0.98	-0.135	-1.1	0.575	0.957	-0.299	-1.23	0.546	0.996	0.32	1.25	3874-8_1	SL008157	Ubiquitin-conjugating enzyme E2 L3
SL003186	8.66	8.76	8.73	8.58	8.78	8.69	8.73	8.68	8.62	8.84	0.852	0.997	0.0221	1.02	0.403	0.742	-0.0581	-1.04	0.238	0.919	-0.0857	-1.06	0.851	0.982	0.0164	1.01	0.505	0.899	-0.061	-1.04	0.313	0.695	-0.071	-1.05	0.108	0.956	-0.154	-1.11	0.597	0.957	-0.0584	-1.04	0.243	0.996	-0.129	-1.09	4143-74_2	SL003186	Lymphotactin
SL003744	13.7	13.8	13.7	13.8	13.6	13.7	13.8	14	14	13.8	0.936	0.997	0.00871	1.01	0.668	0.858	0.0526	1.04	0.17	0.844	0.177	1.13	0.565	0.982	0.0889	1.06	0.69	0.92	0.0645	1.05	0.935	0.965	0.0101	1.01	0.772	0.98	-0.0482	-1.03	0.418	0.957	-0.156	-1.11	0.412	0.996	-0.158	-1.12	3066-12_1	SL003744	Galectin-3
SL000695	15	15.2	14.9	15.2	14.9	14.8	15.1	15	15.1	14.8	0.258	0.997	-0.196	-1.15	0.424	0.747	0.137	1.1	0.183	0.85	0.239	1.18	0.758	0.982	0.0662	1.05	0.843	0.966	0.0447	1.03	0.388	0.71	0.15	1.11	0.191	0.975	0.31	1.24	0.598	0.957	0.144	1.11	0.672	0.996	0.115	1.08	2836-68_2	SL000695	Neutrophil gelatinase-associated lipocalin
SL001766	10.9	10.8	11	11.1	11.1	10.9	10.9	10.9	11.2	11.1	0.941	0.997	0.0383	1.03	0.906	0.96	0.0246	1.02	0.126	0.783	-0.333	-1.26	0.896	0.991	-0.0341	-1.02	0.679	0.918	-0.113	-1.08	0.733	0.886	0.0714	1.05	0.764	0.98	-0.0854	-1.06	0.474	0.957	0.236	1.18	0.689	0.996	0.132	1.1	4914-10_1	SL001766	Human Chorionic Gonadotropin
SL014093	10.1	10.2	10.2	10.1	10.1	10.2	10.2	10.2	10.2	10.3	0.347	0.997	0.135	1.1	0.235	0.733	-0.133	-1.1	0.444	0.999	-0.0899	-1.06	0.466	0.982	-0.103	-1.07	0.938	0.987	-0.0114	-1.01	0.17	0.685	-0.156	-1.11	0.172	0.975	-0.211	-1.16	0.189	0.957	-0.235	-1.18	0.46	0.996	-0.131	-1.1	4436-1_2	SL014093	Ectonucleoside triphosphate diphosphohydrolase 3
SL005730	12.8	12.9	12.9	12.9	12.9	12.8	12.7	12.8	12.6	12.8	0.966	0.997	0.00549	1	0.356	0.733	-0.15	-1.11	0.607	0.999	-0.0873	-1.06	0.237	0.888	-0.242	-1.18	0.937	0.987	-0.0169	-1.01	0.307	0.695	-0.169	-1.12	0.405	0.975	-0.187	-1.14	0.178	0.957	-0.351	-1.28	0.655	0.996	-0.115	-1.08	5246-64_3	SL005730	cGMP-dependent 3',5'-cyclic phosphodiesterase
SL000633	9.35	9.28	9.3	9.23	9.11	9.68	9.73	9.66	9.65	9.3	0.0963	0.997	0.333	1.26	0.287	0.733	0.111	1.08	0.936	0.999	-0.00881	-1.01	0.372	0.959	0.117	1.08	0.449	0.877	-0.104	-1.07	0.374	0.706	0.0941	1.07	0.492	0.975	-0.0988	-1.07	0.908	0.989	0.0192	1.01	0.245	0.996	-0.193	-1.14	3052-8_2	SL000633	Tumor necrosis factor ligand superfamily member 6, soluble form
SL004126	8.46	8.45	8.41	8.56	8.42	8.3	8.34	8.37	8.29	8.24	0.177	0.997	-0.159	-1.12	0.656	0.856	0.0498	1.04	0.253	0.939	0.134	1.1	0.939	0.991	0.0107	1.01	0.319	0.873	0.147	1.11	0.736	0.886	0.0383	1.03	0.637	0.975	0.073	1.05	0.756	0.969	-0.0556	-1.04	0.625	0.996	0.0868	1.06	2598-9_3	SL004126	Tumor necrosis factor receptor superfamily member 9
SL014048	10.1	10.3	10.1	9.93	10.2	10	9.88	10.1	9.55	10.6	0.675	0.997	-0.109	-1.08	0.268	0.733	-0.322	-1.25	0.99	0.999	0.00393	1	0.761	0.982	-0.111	-1.08	0.278	0.836	0.415	1.33	0.24	0.685	-0.348	-1.27	0.743	0.978	-0.131	-1.1	0.578	0.957	-0.258	-1.2	0.541	0.996	0.282	1.22	4543-65_2	SL014048	Collagen alpha-1(XXIII) chain
SL010368	10.6	10.4	10.4	10.5	10.6	10.5	10.5	10.5	10.4	10.5	0.832	0.997	-0.0406	-1.03	0.343	0.733	0.133	1.1	0.491	0.999	0.101	1.07	0.321	0.953	0.176	1.13	0.71	0.928	-0.0689	-1.05	0.317	0.695	0.143	1.1	0.429	0.975	0.154	1.11	0.301	0.957	0.233	1.18	0.94	0.996	-0.017	-1.01	3169-70_2	SL010368	Alpha-L-iduronidase
SL013570	10.9	10.9	10.8	11	10.7	10.9	10.9	10.8	10.8	10.7	0.976	0.997	-0.00323	-1	0.871	0.942	-0.0211	-1.01	0.951	0.999	0.00831	1.01	0.12	0.736	-0.254	-1.19	0.859	0.969	0.0302	1.02	0.881	0.947	-0.0198	-1.01	0.932	0.995	0.0153	1.01	0.235	0.957	-0.247	-1.19	0.857	0.996	0.0371	1.03	4359-87_1	SL013570	Dual specificity tyrosine-phosphorylation-regulated kinase 3
SL000521	10.6	10.7	10.7	10.7	10.8	10.2	10.4	10.5	10.3	10.8	0.111	0.997	-0.435	-1.35	0.727	0.887	0.0815	1.06	0.421	0.999	0.197	1.15	0.387	0.964	0.255	1.19	0.323	0.873	0.304	1.23	0.996	0.998	0.00124	1	0.474	0.975	-0.227	-1.17	0.572	0.957	-0.208	-1.15	0.754	0.996	-0.114	-1.08	4924-32_1	SL000521	Interstitial collagenase
SL004330	9.87	10	9.91	9.95	9.93	9.89	9.9	9.89	9.77	10	0.838	0.997	0.0222	1.02	0.256	0.733	-0.15	-1.11	0.823	0.999	-0.0309	-1.02	0.329	0.955	-0.162	-1.12	0.664	0.912	0.0754	1.05	0.201	0.685	-0.172	-1.13	0.426	0.975	-0.145	-1.11	0.175	0.957	-0.287	-1.22	0.859	0.996	-0.0373	-1.03	2891-1_3	SL004330	B-cell receptor CD22
SL013989	8.98	9.18	9.04	9.05	8.96	8.96	8.94	8.83	8.84	8.9	0.92	0.997	-0.018	-1.01	0.328	0.733	-0.23	-1.17	0.532	0.999	-0.153	-1.11	0.316	0.946	-0.297	-1.23	0.724	0.936	-0.109	-1.08	0.286	0.691	-0.255	-1.19	0.374	0.975	-0.289	-1.22	0.238	0.957	-0.444	-1.36	0.516	0.996	-0.243	-1.18	4566-24_3	SL013989	R-spondin-2
SL001721	9.71	9.76	9.74	9.65	9.82	9.69	9.69	9.66	9.56	9.78	0.716	0.997	-0.0188	-1.01	0.383	0.733	-0.0503	-1.04	0.233	0.91	-0.072	-1.05	0.655	0.982	-0.0324	-1.02	0.77	0.941	-0.0222	-1.02	0.379	0.707	-0.0516	-1.04	0.321	0.975	-0.0791	-1.06	0.662	0.964	-0.0402	-1.03	0.75	0.996	-0.0293	-1.02	2695-25_1	SL001721	Platelet endothelial cell adhesion molecule
SL003307	12.8	13.1	12.9	12.9	12.6	12.8	12.7	12.8	12.5	12.9	0.896	0.997	-0.0344	-1.02	0.287	0.733	-0.345	-1.27	0.941	0.999	-0.0248	-1.02	0.657	0.982	-0.18	-1.13	0.287	0.85	0.453	1.37	0.269	0.685	-0.364	-1.29	0.772	0.98	-0.129	-1.09	0.569	0.957	-0.294	-1.23	0.496	0.996	0.35	1.27	2634-2_2	SL003307	Cytokine receptor common subunit gamma
SL005685	11.4	11.7	11.5	11.6	11.4	11.4	11.3	11.4	11.3	11.6	0.849	0.997	-0.0477	-1.03	0.249	0.733	-0.345	-1.27	0.991	0.999	-0.0035	-1	0.736	0.982	-0.127	-1.09	0.312	0.873	0.398	1.32	0.222	0.685	-0.372	-1.29	0.723	0.975	-0.146	-1.11	0.554	0.957	-0.282	-1.22	0.588	0.996	0.257	1.2	3882-10_1	SL005685	Elongation factor 1-beta
SL011530	12.1	12.3	12.2	11.9	12	12	11.8	12.1	11.4	12.3	0.592	0.997	-0.165	-1.12	0.347	0.733	-0.308	-1.24	0.947	0.999	0.0229	1.02	0.756	0.982	-0.128	-1.09	0.223	0.783	0.525	1.44	0.334	0.699	-0.322	-1.25	0.911	0.993	-0.0507	-1.04	0.691	0.964	-0.208	-1.16	0.385	0.996	0.452	1.37	3845-51_2	SL011530	Dynein light chain roadblock-type 1
SL005229	10.6	10.8	10.6	10.8	10.6	10.5	10.4	10.5	10.4	10.7	0.668	0.997	-0.0904	-1.06	0.227	0.733	-0.317	-1.25	0.903	0.999	-0.0333	-1.02	0.719	0.982	-0.118	-1.09	0.353	0.873	0.32	1.25	0.227	0.685	-0.323	-1.25	0.862	0.986	-0.063	-1.04	0.719	0.964	-0.151	-1.11	0.486	0.996	0.291	1.22	2747-3_2	SL005229	NKG2D ligand 3
SL003193	12.6	12.7	12.7	12.9	12.6	12.6	12.7	12.6	12.6	12.4	0.728	0.997	-0.0417	-1.03	0.429	0.747	0.0779	1.06	0.781	0.999	-0.0286	-1.02	0.57	0.982	-0.0705	-1.05	0.23	0.789	-0.156	-1.11	0.396	0.714	0.0851	1.06	0.944	0.995	0.00964	1.01	0.855	0.98	-0.0288	-1.02	0.451	0.996	-0.118	-1.09	2516-57_3	SL003193	C-C motif chemokine 21
SL003524	13.7	13.7	13.6	13.4	13.7	13.5	13.4	13.6	13.1	14.1	0.419	0.997	-0.204	-1.15	0.569	0.805	-0.164	-1.12	0.642	0.999	0.14	1.1	0.969	0.991	-0.0141	-1.01	0.166	0.68	0.528	1.44	0.556	0.794	-0.173	-1.13	0.813	0.984	0.0945	1.07	0.89	0.988	-0.0637	-1.05	0.295	0.996	0.483	1.4	4719-58_2	SL003524	Protein disulfide-isomerase A3
SL004340	9.77	10.1	9.86	9.82	9.74	9.74	9.69	9.76	9.51	9.88	0.878	0.997	-0.0345	-1.02	0.214	0.733	-0.346	-1.27	0.918	0.999	-0.03	-1.02	0.62	0.982	-0.173	-1.13	0.419	0.874	0.295	1.23	0.193	0.685	-0.369	-1.29	0.69	0.975	-0.153	-1.11	0.489	0.957	-0.307	-1.24	0.694	0.996	0.174	1.13	4130-71_1	SL004340	Fibroblast growth factor 6
SL007153	9.96	9.72	9.97	9.9	9.82	9.87	9.71	9.71	9.81	9.7	0.611	0.997	-0.0863	-1.06	0.648	0.851	0.0748	1.05	0.177	0.847	-0.232	-1.17	0.783	0.982	-0.0569	-1.04	0.556	0.911	-0.127	-1.09	0.434	0.733	0.129	1.09	0.815	0.984	0.0521	1.04	0.328	0.957	0.253	1.19	0.551	0.996	0.153	1.11	4801-13_3	SL007153	Lactoperoxidase
SL014111	8.12	8.21	8.17	8.24	8.16	8.12	8.11	8.13	8.23	8.13	0.977	0.997	0.00207	1	0.159	0.733	-0.11	-1.08	0.533	0.999	-0.0506	-1.04	0.801	0.982	0.0246	1.02	0.947	0.989	-0.00684	-1	0.224	0.685	-0.096	-1.07	0.839	0.985	0.0217	1.02	0.404	0.957	0.103	1.07	0.6	0.996	0.0645	1.05	4557-61_2	SL014111	Kin of IRRE-like protein 3
SL000138	8.53	8.68	8.63	8.56	8.52	8.52	8.55	8.53	8.49	8.44	0.914	0.997	-0.00949	-1.01	0.298	0.733	-0.12	-1.09	0.425	0.999	-0.0958	-1.07	0.644	0.982	-0.0667	-1.05	0.477	0.891	-0.108	-1.08	0.24	0.685	-0.137	-1.1	0.233	0.975	-0.189	-1.14	0.358	0.957	-0.169	-1.12	0.274	0.996	-0.2	-1.15	4134-4_2	SL000138	Heparin-binding EGF-like growth factor
SL006268	9.82	10.3	10.1	10	9.99	10.2	10.2	10.4	10.2	10.4	0.242	0.997	0.351	1.28	0.154	0.733	-0.526	-1.44	0.969	0.999	0.0149	1.01	0.942	0.991	-0.0335	-1.02	0.541	0.911	0.296	1.23	0.107	0.685	-0.602	-1.52	0.44	0.975	-0.39	-1.31	0.417	0.957	-0.475	-1.39	0.858	0.996	-0.104	-1.07	4250-23_3	SL006268	NSFL1 cofactor p47
SL004183	14.1	14.1	14.1	14.1	14.1	14.1	14	14.1	14.1	14	0.679	0.997	-0.0316	-1.02	0.821	0.933	-0.0154	-1.01	0.425	0.999	-0.0568	-1.04	0.302	0.932	-0.0886	-1.06	0.424	0.877	-0.0718	-1.05	0.921	0.959	0.00677	1	0.514	0.975	0.0605	1.04	0.714	0.964	0.0392	1.03	0.68	0.996	0.0441	1.03	2643-57_2	SL004183	Cadherin-3
SL000136	12.9	13.2	13	13	12.7	12.8	12.8	12.8	12.6	12.9	0.886	0.997	-0.0398	-1.03	0.299	0.733	-0.354	-1.28	0.936	0.999	-0.0283	-1.02	0.606	0.982	-0.221	-1.17	0.309	0.873	0.456	1.37	0.276	0.685	-0.378	-1.3	0.741	0.977	-0.155	-1.11	0.509	0.957	-0.359	-1.28	0.541	0.996	0.331	1.26	2970-60_2	SL000136	Amphiregulin
SL004685	8.37	8.37	8.32	8.36	8.22	8.23	8.17	8.1	8.1	8.11	0.259	0.997	-0.141	-1.1	0.474	0.763	-0.059	-1.04	0.253	0.939	-0.0986	-1.07	0.465	0.982	-0.0757	-1.05	0.868	0.971	-0.018	-1.01	0.661	0.845	-0.0363	-1.03	0.852	0.985	0.0211	1.01	0.675	0.964	0.0547	1.04	0.441	0.996	0.1	1.07	2696-87_2	SL004685	Persephin
SL002803	11.1	11.2	11.1	11	11.2	11.1	11.1	11.2	10.9	11.4	0.816	0.997	0.0412	1.03	0.491	0.765	-0.139	-1.1	0.517	0.999	0.137	1.1	0.708	0.982	0.0948	1.07	0.247	0.806	0.308	1.24	0.424	0.728	-0.164	-1.12	0.985	0.997	0.00527	1	0.881	0.988	-0.0482	-1.03	0.578	0.996	0.178	1.13	5019-16_2	SL002803	Ubiquitin carboxyl-terminal hydrolase isozyme L1
SL000674	10	10.2	10.1	10.2	10.1	9.99	9.96	9.97	9.84	10	0.741	0.997	-0.0524	-1.04	0.23	0.733	-0.234	-1.18	0.648	0.999	-0.0929	-1.07	0.47	0.982	-0.177	-1.13	0.655	0.911	0.114	1.08	0.202	0.685	-0.254	-1.19	0.47	0.975	-0.194	-1.14	0.356	0.957	-0.287	-1.22	0.963	0.996	0.0143	1.01	4132-27_2	SL000674	Follistatin
SL006528	9.27	9.17	9.35	9.25	9.24	9.39	9.15	9.47	9.33	9.31	0.324	0.997	0.121	1.09	0.236	0.733	-0.142	-1.1	0.966	0.999	-0.00536	-1	0.449	0.982	-0.114	-1.08	0.531	0.911	-0.0987	-1.07	0.285	0.691	-0.13	-1.09	0.736	0.975	0.0557	1.04	0.803	0.977	-0.0475	-1.03	0.84	0.996	-0.0385	-1.03	5029-3_1	SL006528	Prolyl endopeptidase FAP
SL007121	8.5	8.56	8.61	8.44	8.51	8.39	8.42	8.38	8.47	8.53	0.326	0.997	-0.112	-1.08	0.732	0.887	-0.0216	-1.02	0.292	0.989	-0.0696	-1.05	0.288	0.924	-0.0846	-1.06	0.925	0.985	0.00784	1.01	0.671	0.853	-0.0273	-1.02	0.254	0.975	-0.0997	-1.07	0.245	0.957	-0.117	-1.08	0.827	0.996	-0.0219	-1.02	3594-6_5	SL007121	Cathepsin E
SL007025	13.2	13.3	13.2	13.4	13.3	13.2	13.3	13.3	13.3	13.1	0.924	0.997	-0.00826	-1.01	0.531	0.78	0.0542	1.04	0.379	0.999	0.0798	1.06	0.828	0.982	-0.0237	-1.02	0.286	0.85	-0.122	-1.09	0.675	0.855	0.0367	1.03	0.914	0.993	-0.0129	-1.01	0.366	0.957	-0.125	-1.09	0.121	0.971	-0.213	-1.16	4998-50_1	SL007025	Tyrosine-protein kinase JAK2
SL004914	15.7	16	15.8	15.7	15.5	15.9	15.8	15.8	15.8	15.9	0.388	0.997	0.169	1.12	0.208	0.733	-0.335	-1.26	0.685	0.999	-0.112	-1.08	0.596	0.982	-0.177	-1.13	0.571	0.911	0.198	1.15	0.224	0.685	-0.329	-1.26	0.816	0.984	-0.0852	-1.06	0.728	0.964	-0.147	-1.11	0.595	0.996	0.225	1.17	5021-13_1	SL004914	Inorganic pyrophosphatase
SL005034	12.6	13	12.6	12.7	12.2	12.5	12.4	12.6	12.3	12.5	0.904	0.997	-0.0459	-1.03	0.306	0.733	-0.501	-1.42	0.802	0.999	0.128	1.09	0.716	0.982	-0.224	-1.17	0.294	0.862	0.677	1.6	0.208	0.685	-0.623	-1.54	0.441	0.975	-0.517	-1.43	0.233	0.957	-0.927	-1.9	0.959	0.996	0.0401	1.03	4282-3_2	SL005034	GTP-binding nuclear protein Ran
SL005220	9.95	9.77	9.82	9.99	9.67	10.1	9.69	10.2	10.3	9.96	0.388	0.997	0.158	1.12	0.228	0.733	-0.236	-1.18	0.375	0.999	0.181	1.13	0.791	0.982	-0.0651	-1.05	0.878	0.974	0.0396	1.03	0.202	0.685	-0.255	-1.19	0.753	0.98	0.0851	1.06	0.586	0.957	-0.17	-1.13	0.858	0.996	-0.0556	-1.04	2743-5_2	SL005220	Sonic hedgehog protein
SL011770	11.3	11.4	11.4	11.4	11.3	11.4	11.4	11.4	11.4	11.5	0.449	0.997	0.0809	1.06	0.622	0.832	-0.0602	-1.04	0.94	0.999	-0.00961	-1.01	0.857	0.982	-0.0277	-1.02	0.154	0.672	0.23	1.17	0.528	0.772	-0.0781	-1.06	0.536	0.975	-0.104	-1.07	0.502	0.957	-0.131	-1.09	0.481	0.996	0.137	1.1	4237-70_3	SL011770	Leucine carboxyl methyltransferase 1
SL003080	11.3	11.4	11.4	11.3	11.3	11.2	11.1	11.2	10.9	11.4	0.618	0.997	-0.103	-1.07	0.322	0.733	-0.232	-1.17	0.847	0.999	-0.0474	-1.03	0.557	0.982	-0.173	-1.13	0.326	0.873	0.303	1.23	0.3	0.695	-0.248	-1.19	0.69	0.975	-0.129	-1.09	0.484	0.957	-0.262	-1.2	0.551	0.996	0.222	1.17	5356-2_3	SL003080	Macrophage migration inhibitory factor
SL005169	8.55	8.56	8.55	8.5	8.57	8.54	8.62	8.66	8.68	8.7	0.941	0.997	-0.00843	-1.01	0.389	0.738	0.0726	1.05	0.324	0.999	0.0872	1.06	0.447	0.982	0.0807	1.06	0.856	0.968	0.0201	1.01	0.411	0.719	0.0706	1.05	0.513	0.975	0.0764	1.05	0.609	0.957	0.069	1.05	0.944	0.996	0.0095	1.01	5124-69_3	SL005169	Intercellular adhesion molecule 5
SL006397	10.3	10.5	10.3	10.3	10.3	10.4	10.7	10.5	10.5	10.4	0.107	0.997	0.12	1.09	0.164	0.733	0.101	1.07	0.595	0.999	0.0404	1.03	0.8	0.982	0.0232	1.02	0.892	0.976	-0.013	-1.01	0.275	0.685	0.0798	1.06	0.454	0.975	-0.0741	-1.05	0.376	0.957	-0.102	-1.07	0.27	0.996	-0.126	-1.09	3214-3_2	SL006397	Neuropilin-1
SL008331	12.2	12.5	12.4	12.4	12.3	12.2	12.1	12.2	12	12.5	0.86	0.997	0.0526	1.04	0.23	0.733	-0.449	-1.36	0.761	0.999	-0.119	-1.09	0.607	0.982	-0.241	-1.18	0.475	0.891	0.352	1.28	0.225	0.685	-0.463	-1.38	0.71	0.975	-0.192	-1.14	0.591	0.957	-0.321	-1.25	0.639	0.996	0.279	1.21	4258-15_2	SL008331	Proliferation-associated protein 2G4
SL004771	9.86	9.82	9.89	9.78	9.78	10.1	10.1	10	10.2	9.93	0.243	0.997	0.213	1.16	0.499	0.773	0.0659	1.05	0.356	0.999	-0.0942	-1.07	0.625	0.982	0.06	1.04	0.385	0.873	-0.112	-1.08	0.805	0.912	0.0239	1.02	0.0171	0.682	-0.317	-1.25	0.231	0.957	-0.182	-1.13	0.0299	0.824	-0.331	-1.26	3091-70_2	SL004771	Aurora kinase A
SL014009	9.6	9.62	9.57	9.47	9.72	9.6	9.6	9.51	9.44	9.69	0.876	0.997	-0.00938	-1.01	0.936	0.975	-0.00527	-1	0.359	0.999	-0.0634	-1.04	0.862	0.982	-0.0144	-1.01	0.234	0.791	-0.104	-1.07	0.919	0.958	-0.00682	-1	0.433	0.975	-0.0716	-1.05	0.825	0.979	-0.0234	-1.02	0.289	0.996	-0.112	-1.08	4553-65_3	SL014009	Hepatoma-derived growth factor-related protein 2
SL006550	14	13.9	13.9	14	13.9	13.9	14	14	14.1	14.1	0.822	0.997	-0.0297	-1.02	0.58	0.813	0.0826	1.06	0.329	0.999	0.152	1.11	0.576	0.982	0.105	1.08	0.398	0.873	0.166	1.12	0.514	0.77	0.0989	1.07	0.248	0.975	0.239	1.18	0.404	0.957	0.199	1.15	0.291	0.996	0.251	1.19	3366-51_2	SL006550	Extracellular matrix protein 1
SL000325	15.9	16.1	16	16	15.9	16.1	16.4	16.3	16.2	16.1	0.00813	0.997	0.245	1.19	0.481	0.763	0.0585	1.04	0.209	0.885	0.109	1.08	0.946	0.991	-0.00702	-1	0.653	0.911	-0.0491	-1.03	0.848	0.937	0.0155	1.01	0.283	0.975	-0.118	-1.09	0.0469	0.881	-0.255	-1.19	0.0324	0.839	-0.274	-1.21	3060-43_2	SL000325	Complement component C9
SL011549	9.71	10	9.87	9.9	9.84	9.76	9.76	9.81	9.62	9.97	0.814	0.997	0.0496	1.03	0.225	0.733	-0.324	-1.25	0.8	0.999	-0.0706	-1.05	0.485	0.982	-0.234	-1.18	0.615	0.911	0.177	1.13	0.209	0.685	-0.342	-1.27	0.653	0.975	-0.166	-1.12	0.428	0.957	-0.338	-1.26	0.846	0.996	0.0826	1.06	3875-62_1	SL011549	AT-rich interactive domain-containing protein 3A
SL002542	9.52	9.33	9.34	9.28	9.29	9.61	9.61	9.44	9.56	9.4	0.554	0.997	0.0827	1.06	0.167	0.733	0.203	1.15	0.855	0.999	0.0278	1.02	0.608	0.982	0.0943	1.07	0.815	0.955	0.045	1.03	0.185	0.685	0.198	1.15	0.995	0.997	0.00122	1	0.78	0.972	0.0654	1.05	0.936	0.996	0.0187	1.01	5193-51_3	SL002542	GTPase KRas
SL004067	8.78	8.95	8.86	8.84	8.87	8.92	8.96	9	8.95	9.02	0.134	0.997	0.138	1.1	0.185	0.733	-0.128	-1.09	0.992	0.999	-0.000948	-1	0.531	0.982	-0.076	-1.05	0.732	0.936	-0.0434	-1.03	0.136	0.685	-0.146	-1.11	0.468	0.975	-0.0964	-1.07	0.242	0.957	-0.18	-1.13	0.368	0.996	-0.138	-1.1	2949-6_2	SL004067	Group 10 secretory phospholipase A2
SL014208	10.2	10.3	10.4	10.5	10.3	10.1	10.1	10.1	10	10.1	0.584	0.997	-0.105	-1.08	0.455	0.758	-0.14	-1.1	0.568	0.999	-0.112	-1.08	0.239	0.888	-0.279	-1.21	0.981	0.997	-0.00584	-1	0.425	0.728	-0.153	-1.11	0.494	0.975	-0.178	-1.13	0.245	0.957	-0.35	-1.27	0.813	0.996	-0.0707	-1.05	5068-54_3	SL014208	Cytotoxic and regulatory T-cell molecule
SL012188	9.94	10.2	10	10	10.2	9.95	10	10.1	9.77	10.4	0.991	0.997	0.00188	1	0.345	0.733	-0.19	-1.14	0.556	0.999	0.124	1.09	0.563	0.982	-0.147	-1.11	0.403	0.873	0.222	1.17	0.255	0.685	-0.232	-1.17	0.721	0.975	-0.0988	-1.07	0.225	0.957	-0.389	-1.31	0.994	0.996	0.00234	1	4212-5_3	SL012188	Epidermal growth factor receptor substrate 15-like 1
SL000526	11	11.1	11.2	11	11	11	11.2	11	11.1	11	0.979	0.997	0.0039	1	0.254	0.733	0.0935	1.07	0.335	0.999	-0.0826	-1.06	0.974	0.993	-0.00337	-1	0.847	0.967	-0.0208	-1.01	0.536	0.777	0.0493	1.03	0.00404	0.652	-0.316	-1.25	0.0407	0.82	-0.258	-1.2	0.0451	0.862	-0.252	-1.19	2954-56_2	SL000526	Neutrophil collagenase
SL000560	14.6	14.5	14.6	14.5	14.7	14.4	14.2	14.3	14.2	14.6	0.298	0.997	-0.162	-1.12	0.202	0.733	-0.192	-1.14	0.47	0.999	-0.114	-1.08	0.955	0.991	-0.0108	-1.01	0.74	0.936	0.0656	1.05	0.159	0.685	-0.216	-1.16	0.254	0.975	-0.237	-1.18	0.545	0.957	-0.145	-1.11	0.814	0.996	-0.0561	-1.04	4154-57_2	SL000560	P-selectin
SL007642	14.2	14.1	14	14.3	14	14.1	14.2	14	14.1	13.9	0.522	0.997	-0.0844	-1.06	0.378	0.733	0.153	1.11	0.701	0.999	0.0697	1.05	0.259	0.91	-0.247	-1.19	0.798	0.954	0.0583	1.04	0.348	0.703	0.166	1.12	0.564	0.975	0.138	1.1	0.535	0.957	-0.172	-1.13	0.648	0.996	0.126	1.09	3796-79_2	SL007642	Angiopoietin-related protein 4
SL003440	9.17	9.24	9.34	9.03	9.48	9.02	9.01	9.07	9.03	9.28	0.247	0.997	-0.15	-1.11	0.555	0.796	-0.0771	-1.05	0.526	0.999	-0.0866	-1.06	0.329	0.955	0.161	1.12	0.458	0.877	-0.128	-1.09	0.507	0.766	-0.0882	-1.06	0.421	0.975	-0.145	-1.11	0.643	0.964	0.0967	1.07	0.372	0.996	-0.186	-1.14	5015-15_1	SL003440	Platelet-activating factor acetylhydrolase
SL010451	11.3	11.5	11.3	11.3	11.4	11.1	11.2	11.2	11.1	11.4	0.409	0.997	-0.137	-1.1	0.159	0.733	-0.246	-1.19	0.918	0.999	0.0188	1.01	0.867	0.983	-0.0368	-1.03	0.64	0.911	0.107	1.08	0.148	0.685	-0.257	-1.2	0.868	0.986	-0.04	-1.03	0.717	0.964	-0.101	-1.07	0.859	0.996	0.0491	1.03	3294-55_2	SL010451	Cryptic protein
SL011628	11.3	11.4	11.4	11.2	11.5	11.3	11.2	11.4	11	11.7	0.693	0.997	-0.0761	-1.05	0.475	0.763	-0.161	-1.12	0.627	0.999	0.114	1.08	0.842	0.982	0.0565	1.04	0.228	0.787	0.358	1.28	0.396	0.714	-0.194	-1.14	0.839	0.985	-0.0631	-1.04	0.703	0.964	-0.137	-1.1	0.608	0.996	0.183	1.14	4978-54_2	SL011628	Drebrin-like protein
SL005194	13.2	13.5	13.2	13.2	13	13.1	13.1	13.1	13	13.3	0.797	0.997	-0.0578	-1.04	0.259	0.733	-0.325	-1.25	0.936	0.999	-0.0241	-1.02	0.775	0.982	-0.103	-1.07	0.348	0.873	0.356	1.28	0.24	0.685	-0.345	-1.27	0.746	0.98	-0.129	-1.09	0.637	0.964	-0.217	-1.16	0.581	0.996	0.253	1.19	2998-53_2	SL005194	Junctional adhesion molecule C
SL004686	10	9.94	9.88	9.83	9.73	10.1	10.1	10.2	10.2	10.2	0.62	0.997	0.0732	1.05	0.658	0.856	0.0758	1.05	0.319	0.999	0.179	1.13	0.393	0.966	0.184	1.14	0.573	0.911	0.127	1.09	0.613	0.826	0.088	1.06	0.305	0.975	0.243	1.18	0.354	0.957	0.254	1.19	0.485	0.996	0.19	1.14	2968-61_1	SL004686	Tumor necrosis factor ligand superfamily member 15
SL004639	12.1	12.1	12.2	12.1	12	12.2	12.1	12.4	12.5	12.3	0.268	0.997	0.135	1.1	0.363	0.733	-0.108	-1.08	0.705	0.999	0.047	1.03	0.387	0.964	0.13	1.09	0.472	0.89	0.113	1.08	0.322	0.695	-0.12	-1.09	0.929	0.995	-0.0146	-1.01	0.742	0.964	0.0625	1.04	0.784	0.996	0.0518	1.04	2658-27_1	SL004639	NT-3 growth factor receptor
SL000836	10.6	12.2	11.6	12.1	11.4	11.3	11.3	11.5	12.6	11	0.459	0.997	0.636	1.55	0.193	0.733	-1.53	-2.89	0.582	0.999	-0.675	-1.6	0.925	0.991	-0.138	-1.1	0.641	0.911	-0.721	-1.65	0.137	0.685	-1.77	-3.41	0.228	0.975	-1.95	-3.86	0.414	0.957	-1.53	-2.88	0.288	0.996	-1.98	-3.94	4915-64_2	SL000836	Hemoglobin
SL004182	8.75	8.93	8.79	8.76	8.78	8.76	8.75	8.74	8.63	8.83	0.96	0.997	0.00634	1	0.215	0.733	-0.189	-1.14	0.809	0.999	-0.0382	-1.03	0.588	0.982	-0.103	-1.07	0.564	0.911	0.115	1.08	0.185	0.685	-0.205	-1.15	0.549	0.975	-0.126	-1.09	0.413	0.957	-0.199	-1.15	0.904	0.996	0.0291	1.02	2449-1_4	SL004182	Calcium-dependent phospholipase A2
SL000343	11.1	11.1	11.1	11.1	11.1	11	11.1	11	10.9	10.9	0.608	0.997	-0.0652	-1.05	0.331	0.733	0.106	1.08	0.718	0.999	-0.0412	-1.03	0.584	0.982	-0.0753	-1.05	0.358	0.873	-0.132	-1.1	0.5	0.759	0.0742	1.05	0.159	0.975	-0.211	-1.16	0.133	0.957	-0.26	-1.2	0.0825	0.971	-0.3	-1.23	3061-61_2	SL000343	Cathepsin B
SL004648	9.41	9.38	9.54	9.22	9.58	9.38	9.27	9.39	9.26	9.42	0.725	0.997	-0.033	-1.02	0.47	0.763	-0.0763	-1.05	0.457	0.999	-0.0821	-1.06	0.561	0.982	0.0772	1.05	0.368	0.873	-0.125	-1.09	0.496	0.759	-0.0732	-1.05	0.652	0.975	-0.0658	-1.05	0.574	0.957	0.0949	1.07	0.517	0.996	-0.109	-1.08	5355-69_3	SL004648	Tumor necrosis factor ligand superfamily member 14
SL008085	9.34	9.3	9.24	9.4	9.34	9.15	9.19	9.17	9.34	9.07	0.301	0.997	-0.194	-1.14	0.512	0.774	0.0905	1.06	0.696	0.999	0.0562	1.04	0.226	0.881	0.21	1.16	0.685	0.92	-0.0735	-1.05	0.704	0.87	0.0528	1.04	0.448	0.975	-0.143	-1.1	0.974	0.995	-0.00704	-1	0.214	0.996	-0.27	-1.21	4693-72_2	SL008085	3-hydroxyisobutyrate dehydrogenase, mitochondrial
SL014130	8.46	8.39	8.4	8.44	8.32	8.35	8.39	8.33	8.3	8.18	0.254	0.997	-0.109	-1.08	0.171	0.733	0.114	1.08	0.704	0.999	0.033	1.02	0.974	0.993	0.0034	1	0.671	0.913	-0.0464	-1.03	0.118	0.685	0.132	1.1	0.267	0.975	0.127	1.09	0.423	0.957	0.106	1.08	0.725	0.996	0.0463	1.03	4429-51_2	SL014130	Carbohydrate sulfotransferase 6
SL011709	12.9	13.2	13	13	12.8	12.8	12.8	12.8	12.7	13	0.934	0.997	-0.0239	-1.02	0.257	0.733	-0.399	-1.32	0.906	0.999	-0.0433	-1.03	0.646	0.982	-0.203	-1.15	0.407	0.873	0.384	1.3	0.246	0.685	-0.416	-1.33	0.785	0.98	-0.132	-1.1	0.593	0.957	-0.3	-1.23	0.596	0.996	0.296	1.23	3897-61_1	SL011709	Pyridoxal phosphate phosphatase
SL004765	11.2	11.2	11.3	11	11.2	11	10.8	11.1	10.6	11.5	0.615	0.997	-0.142	-1.1	0.456	0.758	-0.248	-1.19	0.993	0.999	-0.00293	-1	0.989	0.993	0.00577	1	0.201	0.758	0.562	1.48	0.419	0.725	-0.274	-1.21	0.761	0.98	-0.14	-1.1	0.787	0.972	-0.143	-1.1	0.421	0.996	0.427	1.34	3822-54_2	SL004765	MAP kinase-activated protein kinase 3
SL010493	13	13.4	13.2	13.1	13.6	13	13	13.2	12.7	13.7	0.994	0.997	-0.00183	-1	0.17	0.733	-0.417	-1.33	0.939	0.999	0.024	1.02	0.681	0.982	-0.156	-1.11	0.725	0.936	0.14	1.1	0.187	0.685	-0.408	-1.33	0.865	0.986	0.0709	1.05	0.828	0.979	-0.105	-1.08	0.699	0.996	0.186	1.14	3419-49_2	SL010493	Calcium/calmodulin-dependent protein kinase type II subunit delta
SL004128	8.65	8.71	8.74	8.67	8.64	8.56	8.51	8.54	8.46	8.72	0.621	0.997	-0.0857	-1.06	0.33	0.733	-0.118	-1.09	0.408	0.999	-0.105	-1.08	0.555	0.982	-0.0898	-1.06	0.654	0.911	-0.0714	-1.05	0.399	0.714	-0.104	-1.07	0.859	0.986	-0.0296	-1.02	0.967	0.995	-0.00795	-1.01	0.989	0.996	0.00273	1	2806-49_2	SL004128	Activin receptor type-1B
SL004296	15.5	15.9	15.8	15.9	15.7	15.5	15.5	15.5	15.6	15.6	0.863	0.997	0.0572	1.04	0.22	0.733	-0.524	-1.44	0.521	0.999	-0.286	-1.22	0.631	0.982	-0.257	-1.2	0.865	0.971	-0.0951	-1.07	0.206	0.685	-0.551	-1.47	0.469	0.975	-0.427	-1.34	0.547	0.957	-0.411	-1.33	0.73	0.996	-0.235	-1.18	5012-67_1	SL004296	Adenylate kinase isoenzyme 1
SL000164	10.3	10.1	10.1	10.1	10.1	10.2	10.2	10	10.1	10.2	0.474	0.997	-0.137	-1.1	0.329	0.733	0.212	1.16	0.996	0.999	0.000996	1	0.423	0.982	0.219	1.16	0.448	0.877	0.216	1.16	0.172	0.685	0.296	1.23	0.132	0.963	0.444	1.36	0.0402	0.82	0.701	1.63	0.0546	0.862	0.654	1.57	3042-7_2	SL000164	Myoglobin
SL006998	11.3	11.6	11.4	11.2	11.7	11.2	11.1	11.4	10.8	12	0.671	0.997	-0.129	-1.09	0.385	0.733	-0.303	-1.23	0.604	0.999	0.189	1.14	0.857	0.982	-0.0787	-1.06	0.293	0.86	0.484	1.4	0.366	0.703	-0.321	-1.25	0.846	0.985	0.0935	1.07	0.743	0.964	-0.183	-1.13	0.483	0.996	0.39	1.31	4460-8_2	SL006998	3-phosphoinositide-dependent protein kinase 1
SL005358	13.1	13.5	13.4	13.4	13.3	13.2	13.1	13.2	13.1	13.2	0.806	0.997	0.0706	1.05	0.21	0.733	-0.465	-1.38	0.603	0.999	-0.201	-1.15	0.578	0.982	-0.259	-1.2	0.936	0.987	0.0391	1.03	0.19	0.685	-0.495	-1.41	0.483	0.975	-0.36	-1.28	0.466	0.957	-0.432	-1.35	0.842	0.996	-0.117	-1.08	4276-10_2	SL005358	Phosphatidylethanolamine-binding protein 1
SL006993	8.97	8.93	9.02	9.01	9.16	9.31	9.2	9.18	9.33	9.48	0.0907	0.997	0.346	1.27	0.588	0.818	-0.0826	-1.06	0.307	0.999	-0.163	-1.12	0.396	0.966	-0.163	-1.12	0.744	0.936	-0.0654	-1.05	0.446	0.737	-0.117	-1.08	0.0986	0.956	-0.347	-1.27	0.134	0.957	-0.364	-1.29	0.305	0.996	-0.247	-1.19	5006-71_1	SL006993	Mitogen-activated protein kinase 13
SL003916	11.8	11.8	11.9	11.9	11.7	11.6	11.7	11.7	11.7	11.6	0.164	0.997	-0.193	-1.14	0.283	0.733	0.139	1.1	0.561	0.999	-0.0789	-1.06	0.506	0.982	-0.108	-1.08	0.635	0.911	-0.0809	-1.06	0.18	0.685	0.175	1.13	0.526	0.975	0.112	1.08	0.626	0.957	0.0999	1.07	0.598	0.996	0.108	1.08	3199-54_2	SL003916	Kallikrein-12
SL000532	15.3	15.4	15.5	15.2	15.6	15.3	15	15.5	14.9	15.6	0.864	0.997	-0.0378	-1.03	0.208	0.733	-0.323	-1.25	0.634	0.999	0.127	1.09	0.91	0.991	-0.0366	-1.03	0.57	0.911	0.192	1.14	0.202	0.685	-0.334	-1.26	0.84	0.985	0.0717	1.05	0.812	0.979	-0.0973	-1.07	0.738	0.996	0.137	1.1	3043-49_2	SL000532	SPARC
SL000655	9.02	9.15	9.11	9.11	9.11	8.93	8.96	8.96	8.81	9.01	0.502	0.997	-0.0903	-1.06	0.507	0.773	-0.0981	-1.07	0.802	0.999	-0.0387	-1.03	0.203	0.855	-0.238	-1.18	0.929	0.987	0.0174	1.01	0.453	0.745	-0.113	-1.08	0.568	0.975	-0.116	-1.08	0.174	0.957	-0.322	-1.25	0.801	0.996	-0.0594	-1.04	5354-11_3	SL000655	Keratin, type I cytoskeletal 18
SL014113	9.34	9.38	9.47	9.46	9.36	9.43	9.59	9.56	9.68	9.46	0.499	0.997	0.0881	1.06	0.305	0.733	0.122	1.09	0.898	0.999	-0.0159	-1.01	0.702	0.982	0.057	1.04	0.337	0.873	-0.15	-1.11	0.268	0.685	0.133	1.1	0.774	0.98	0.0469	1.03	0.507	0.957	0.125	1.09	0.641	0.996	-0.0877	-1.06	5357-60_3	SL014113	Neuroligin-4, X-linked
SL001905	9.86	10	9.98	9.97	9.99	9.94	9.85	9.91	9.91	9.91	0.665	0.997	0.0818	1.06	0.184	0.733	-0.277	-1.21	0.699	0.999	-0.0838	-1.06	0.658	0.982	-0.116	-1.08	0.904	0.98	-0.033	-1.02	0.111	0.685	-0.335	-1.26	0.172	0.975	-0.389	-1.31	0.174	0.957	-0.448	-1.36	0.307	0.996	-0.335	-1.26	3893-64_1	SL001905	Mesothelin
SL008143	13.6	14	13.8	13.9	13.7	13.7	13.6	13.7	13.5	13.8	0.931	0.997	0.0265	1.02	0.238	0.733	-0.461	-1.38	0.756	0.999	-0.127	-1.09	0.699	0.982	-0.189	-1.14	0.485	0.892	0.358	1.28	0.219	0.685	-0.489	-1.4	0.61	0.975	-0.274	-1.21	0.574	0.957	-0.35	-1.27	0.732	0.996	0.212	1.16	3905-62_1	SL008143	Ubiquitin-conjugating enzyme E2 N
SL010470	10.9	10.8	10.9	11.3	11.1	10.8	10.8	11	11.2	10.8	0.772	0.997	-0.0527	-1.04	0.439	0.751	0.099	1.07	0.279	0.975	0.145	1.11	0.651	0.982	0.0727	1.05	0.694	0.922	0.0661	1.05	0.333	0.699	0.125	1.09	0.107	0.956	0.284	1.22	0.27	0.957	0.225	1.17	0.314	0.996	0.204	1.15	5363-51_3	SL010470	Semaphorin-3E
SL012698	11	11.2	11	11.2	10.8	11.2	11.1	11	11.2	10.9	0.471	0.997	0.207	1.15	0.281	0.733	-0.384	-1.31	0.674	0.999	-0.156	-1.11	0.495	0.982	-0.306	-1.24	0.571	0.911	-0.265	-1.2	0.231	0.685	-0.434	-1.35	0.395	0.975	-0.418	-1.34	0.299	0.957	-0.591	-1.51	0.355	0.996	-0.523	-1.44	5095-21_3	SL012698	Killer cell immunoglobulin-like receptor 2DL4
SL000017	12.3	12.2	12.2	12.5	12.4	12.3	12.5	12.3	12.5	12.5	0.825	0.997	-0.0617	-1.04	0.257	0.733	0.426	1.34	0.749	0.999	0.125	1.09	0.539	0.982	0.29	1.22	0.552	0.911	0.294	1.23	0.242	0.685	0.448	1.36	0.644	0.975	0.239	1.18	0.491	0.957	0.414	1.33	0.497	0.996	0.406	1.33	3050-7_2	SL000017	von Willebrand factor
SL006913	13.2	13.6	13.3	13.3	13.9	13.2	13.2	13.6	13	14.2	0.909	0.997	-0.0348	-1.02	0.337	0.733	-0.342	-1.27	0.45	0.999	0.281	1.22	0.916	0.991	-0.0475	-1.03	0.434	0.877	0.367	1.29	0.316	0.695	-0.364	-1.29	0.738	0.976	0.165	1.12	0.759	0.971	-0.175	-1.13	0.657	0.996	0.252	1.19	3813-3_2	SL006913	Tyrosine-protein kinase Fyn
SL005226	10.7	10.8	10.7	10.7	10.7	10.6	10.6	10.6	10.5	10.7	0.847	0.997	-0.0287	-1.02	0.262	0.733	-0.206	-1.15	0.815	0.999	-0.0449	-1.03	0.635	0.982	-0.109	-1.08	0.448	0.877	0.183	1.14	0.233	0.685	-0.223	-1.17	0.595	0.975	-0.134	-1.1	0.48	0.957	-0.207	-1.15	0.745	0.996	0.0948	1.07	2746-56_1	SL005226	Cytokine receptor-like factor 2
SL016563	9.76	9.71	9.73	9.82	9.64	9.62	9.66	9.57	9.59	9.53	0.109	0.997	-0.14	-1.1	0.336	0.733	0.0905	1.06	0.954	0.999	0.00565	1	0.295	0.925	-0.124	-1.09	0.78	0.945	0.0346	1.02	0.339	0.701	0.0915	1.07	0.932	0.995	0.0112	1.01	0.433	0.957	-0.118	-1.09	0.789	0.996	0.04	1.03	5280-68_5	SL016563	Mitochondrial glutamate carrier 2
SL004343	9.35	9.23	9.27	9.26	9.28	9.46	9.47	9.42	9.49	9.42	0.405	0.997	0.115	1.08	0.178	0.733	0.119	1.09	0.847	0.999	0.0177	1.01	0.983	0.993	0.00233	1	0.619	0.911	-0.0574	-1.04	0.217	0.685	0.11	1.08	0.834	0.985	-0.0254	-1.02	0.75	0.965	-0.0447	-1.03	0.474	0.996	-0.1	-1.07	3053-49_2	SL004343	Fms-related tyrosine kinase 3 ligand
SL010613	8.58	8.54	8.63	8.56	8.5	8.69	8.71	8.7	8.67	8.55	0.35	0.997	0.103	1.07	0.357	0.733	0.0644	1.05	0.777	0.999	-0.0207	-1.01	0.363	0.959	-0.0802	-1.06	0.555	0.911	-0.0543	-1.04	0.306	0.695	0.0729	1.05	0.803	0.982	0.0241	1.02	0.778	0.972	-0.0314	-1.02	0.927	0.996	-0.0101	-1.01	3376-49_2	SL010613	Interleukin-17 receptor D
SL008176	10.9	11.2	11	11.1	11.1	11	10.9	11	10.8	11.2	0.697	0.997	0.088	1.06	0.21	0.733	-0.367	-1.29	0.788	0.999	-0.0823	-1.06	0.546	0.982	-0.222	-1.17	0.761	0.937	0.117	1.08	0.188	0.685	-0.393	-1.31	0.588	0.975	-0.219	-1.16	0.428	0.957	-0.371	-1.29	0.969	0.996	-0.018	-1.01	5022-61_1	SL008176	Proteasome activator complex subunit 1
SL008039	12.7	12.9	12.7	12.7	12.7	12.7	12.6	12.6	12.4	12.7	0.885	0.997	0.0297	1.02	0.2	0.733	-0.349	-1.27	0.657	0.999	-0.126	-1.09	0.699	0.982	-0.132	-1.1	0.746	0.936	0.116	1.08	0.204	0.685	-0.353	-1.28	0.701	0.975	-0.144	-1.11	0.727	0.964	-0.152	-1.11	0.821	0.996	0.0979	1.07	4192-10_2	SL008039	Alcohol dehydrogenase [NADP(+)]
SL007620	9.6	9.58	9.76	9.8	9.91	9.66	9.72	9.72	9.67	9.63	0.778	0.997	0.062	1.04	0.43	0.747	0.0756	1.05	0.762	0.999	-0.0303	-1.02	0.85	0.982	0.0228	1.02	0.248	0.806	-0.146	-1.11	0.566	0.799	0.0556	1.04	0.301	0.975	-0.136	-1.1	0.543	0.957	-0.0926	-1.07	0.1	0.971	-0.251	-1.19	3815-14_1	SL007620	Interleukin-12 receptor subunit beta-2
SL004645	12.1	12	12.1	12.2	11.9	11.9	11.9	12	12.1	11.8	0.33	0.997	-0.142	-1.1	0.57	0.806	0.0721	1.05	0.504	0.999	0.0887	1.06	0.512	0.982	0.105	1.08	0.349	0.873	0.157	1.11	0.363	0.703	0.116	1.08	0.0663	0.891	0.319	1.25	0.0765	0.949	0.355	1.28	0.0549	0.862	0.384	1.3	2828-82_2	SL004645	Kunitz-type protease inhibitor 1
SL005629	10.1	10.3	10.3	10.2	10.4	10.2	10.2	10.2	10	10.4	0.478	0.997	0.126	1.09	0.202	0.733	-0.269	-1.21	0.565	0.999	-0.127	-1.09	0.749	0.982	-0.0848	-1.06	0.939	0.987	-0.0212	-1.01	0.164	0.685	-0.298	-1.23	0.334	0.975	-0.281	-1.22	0.452	0.957	-0.253	-1.19	0.604	0.996	-0.173	-1.13	3894-15_2	SL005629	N-acetyl-D-glucosamine kinase
SL009629	9.3	9.49	9.4	9.32	9.4	9.32	9.3	9.32	9.21	9.46	0.891	0.997	0.0201	1.01	0.239	0.733	-0.208	-1.16	0.693	0.999	-0.0728	-1.05	0.695	0.982	-0.0869	-1.06	0.543	0.911	0.141	1.1	0.204	0.685	-0.229	-1.17	0.46	0.975	-0.18	-1.13	0.469	0.957	-0.204	-1.15	0.9	0.996	0.0353	1.02	3891-56_1	SL009629	Methyl-CpG-binding domain protein 4
SL003323	12.3	12.3	12.3	12.5	12.3	12.1	12.2	12	12.1	11.9	0.275	0.997	-0.222	-1.17	0.259	0.733	0.144	1.11	0.707	0.999	-0.0502	-1.04	0.914	0.991	-0.0173	-1.01	0.425	0.877	-0.134	-1.1	0.252	0.685	0.149	1.11	0.89	0.989	-0.0244	-1.02	0.958	0.995	0.0108	1.01	0.593	0.996	-0.109	-1.08	3044-3_2	SL003323	C-C motif chemokine 18
SL004367	14.9	14.9	15	14.7	15.1	14.7	14.5	14.9	14.5	15.1	0.498	0.997	-0.143	-1.1	0.22	0.733	-0.256	-1.19	0.746	0.999	0.0704	1.05	0.724	0.982	0.0924	1.07	0.564	0.911	0.158	1.12	0.239	0.685	-0.251	-1.19	0.734	0.975	0.0981	1.07	0.713	0.964	0.123	1.09	0.576	0.996	0.186	1.14	3535-84_1	SL004367	Dickkopf-related protein 1
SL014308	9.55	9.89	9.66	9.64	9.53	9.65	9.62	9.66	9.48	9.71	0.661	0.997	0.106	1.08	0.217	0.733	-0.375	-1.3	0.841	0.999	-0.0633	-1.04	0.59	0.982	-0.205	-1.15	0.653	0.911	0.179	1.13	0.187	0.685	-0.408	-1.33	0.569	0.975	-0.238	-1.18	0.414	0.957	-0.396	-1.32	0.989	0.996	0.00689	1	4394-71_2	SL014308	Fibroblast growth factor 8 isoform A
SL003648	14.9	15.2	15.1	15.1	15	15	14.9	14.9	14.8	15	0.793	0.997	0.0644	1.05	0.23	0.733	-0.381	-1.3	0.643	0.999	-0.153	-1.11	0.589	0.982	-0.215	-1.16	0.738	0.936	0.139	1.1	0.213	0.685	-0.403	-1.32	0.539	0.975	-0.269	-1.21	0.5	0.957	-0.342	-1.27	0.961	0.996	0.0247	1.02	2647-66_2	SL003648	Rab GDP dissociation inhibitor beta
SL007756	11	10.8	11	11	10.8	11.2	11	11.4	11.5	11.1	0.16	0.997	0.207	1.15	0.693	0.867	-0.0503	-1.04	0.339	0.999	0.128	1.09	0.331	0.957	0.156	1.11	0.842	0.966	0.0336	1.02	0.688	0.862	-0.0522	-1.04	0.505	0.975	0.118	1.09	0.476	0.957	0.146	1.11	0.907	0.996	0.0238	1.02	4880-21_1	SL007756	Growth/differentiation factor 2
SL004864	10.1	10.4	10.3	10.3	10.4	10.2	10.1	10.1	9.95	10.3	0.897	0.997	0.0245	1.02	0.287	0.733	-0.24	-1.18	0.647	0.999	-0.108	-1.08	0.405	0.973	-0.236	-1.18	0.9	0.979	0.0371	1.03	0.254	0.685	-0.261	-1.2	0.475	0.975	-0.222	-1.17	0.316	0.957	-0.361	-1.28	0.832	0.996	-0.076	-1.05	3656-9_1	SL004864	Cadherin-12
SL010463	7.33	7.38	7.45	7.75	7.58	7.35	7.36	7.39	7.54	7.58	0.902	0.997	0.0187	1.01	0.776	0.909	-0.0404	-1.03	0.585	0.999	-0.0811	-1.06	0.201	0.855	-0.229	-1.17	0.855	0.968	-0.0341	-1.02	0.862	0.944	0.0243	1.02	0.171	0.975	0.261	1.2	0.512	0.957	0.144	1.11	0.167	0.996	0.304	1.23	3315-15_1	SL010463	Glypican-2
SL007804	11.5	11.5	11.5	11.4	11.3	11.7	11.7	11.9	11.9	11.5	0.0399	0.997	0.284	1.22	0.682	0.865	-0.053	-1.04	0.448	0.999	0.103	1.07	0.255	0.908	0.186	1.14	0.942	0.987	0.0123	1.01	0.456	0.746	-0.0967	-1.07	0.467	0.975	-0.128	-1.09	0.747	0.964	-0.0657	-1.05	0.288	0.996	-0.216	-1.16	3284-75_1	SL007804	Biglycan
SL002075	6.49	6.4	6.47	6.79	6.45	6.48	6.46	6.4	6.56	6.38	0.922	0.997	-0.00849	-1.01	0.506	0.773	0.0724	1.05	0.692	0.999	-0.045	-1.03	0.231	0.888	-0.164	-1.12	0.938	0.987	-0.0111	-1.01	0.469	0.748	0.0802	1.06	0.98	0.997	-0.00378	-1	0.492	0.957	-0.12	-1.09	0.864	0.996	0.0296	1.02	3497-13_2	SL002075	Interferon alpha-2
SL000384	7.01	6.92	6.92	6.86	6.44	7.12	7.14	7.13	7.31	7.02	0.745	0.997	0.106	1.08	0.409	0.743	0.112	1.08	0.273	0.964	0.156	1.11	0.813	0.982	-0.0403	-1.03	0.756	0.937	-0.0553	-1.04	0.316	0.695	0.138	1.1	0.119	0.956	0.292	1.22	0.615	0.957	0.109	1.08	0.711	0.996	0.0796	1.06	3022-4_2	SL000384	Cytotoxic T-lymphocyte protein 4
SL008380	11.8	11.6	11.6	11.7	11.5	11.7	11.6	11.6	11.7	11.5	0.416	0.997	-0.0978	-1.07	0.201	0.733	0.158	1.12	0.789	0.999	0.0343	1.02	0.579	0.982	0.0857	1.06	0.979	0.997	-0.00418	-1	0.13	0.685	0.188	1.14	0.242	0.975	0.197	1.15	0.177	0.957	0.263	1.2	0.419	0.996	0.157	1.11	4971-1_1	SL008380	Cathepsin Z
SL004131	9.88	9.79	9.84	9.84	9.6	10	10	10.1	10.1	9.82	0.214	0.997	0.15	1.11	0.686	0.867	0.0536	1.04	0.608	0.999	0.0713	1.05	0.289	0.924	0.177	1.13	0.496	0.894	0.119	1.09	0.699	0.867	0.0523	1.04	0.725	0.975	0.0647	1.05	0.424	0.957	0.17	1.13	0.595	0.996	0.112	1.08	5337-64_3	SL004131	T-lymphocyte activation antigen CD86
SL007003	11	11.3	11.2	11.2	11	11	11	11	10.9	11.1	0.921	0.997	-0.0223	-1.02	0.244	0.733	-0.328	-1.26	0.861	0.999	-0.0515	-1.04	0.67	0.982	-0.151	-1.11	0.509	0.899	0.245	1.19	0.232	0.685	-0.344	-1.27	0.734	0.975	-0.132	-1.1	0.595	0.957	-0.239	-1.18	0.713	0.996	0.165	1.12	4389-2_1	SL007003	Desert hedgehog protein N-product
SL004486	11.2	11.5	11.3	11.2	11.1	11.2	11.1	11.2	11.1	11.3	0.791	0.997	-0.0478	-1.03	0.209	0.733	-0.276	-1.21	0.999	0.999	0.000206	1	0.927	0.991	-0.0252	-1.02	0.521	0.91	0.185	1.14	0.171	0.685	-0.306	-1.24	0.601	0.975	-0.158	-1.12	0.571	0.957	-0.198	-1.15	0.934	0.996	0.0288	1.02	3132-1_1	SL004486	Vascular endothelial growth factor C
SL013488	15	15.1	15	14.8	14.9	14.8	14.7	14.9	14.3	15.1	0.547	0.997	-0.153	-1.11	0.419	0.746	-0.217	-1.16	0.774	0.999	0.0802	1.06	0.602	0.982	-0.176	-1.13	0.321	0.873	0.35	1.27	0.369	0.703	-0.245	-1.18	0.853	0.985	-0.0685	-1.05	0.43	0.957	-0.338	-1.26	0.633	0.996	0.203	1.15	4332-6_2	SL013488	C-type lectin domain family 1 member B
SL008190	7.37	7.35	7.34	7.39	7.38	7.53	7.52	7.47	7.67	7.58	0.342	0.997	0.167	1.12	0.975	0.988	0.00289	1	0.538	0.999	-0.0598	-1.04	0.549	0.982	-0.0701	-1.05	0.264	0.833	-0.137	-1.1	0.769	0.897	0.0275	1.02	0.58	0.975	0.0705	1.05	0.625	0.957	0.072	1.05	0.954	0.996	-0.00837	-1.01	5031-10_1	SL008190	Spectrin alpha chain, non-erythrocytic 1
SL005212	10.8	10.7	10.7	10.8	10.6	10.9	10.9	10.9	11	10.8	0.424	0.997	0.089	1.06	0.317	0.733	0.0771	1.05	0.475	0.999	0.0576	1.04	0.58	0.982	0.0536	1.04	0.68	0.918	0.0418	1.03	0.367	0.703	0.0708	1.05	0.82	0.984	0.0242	1.02	0.888	0.988	0.0173	1.01	0.942	0.996	0.0089	1.01	5114-65_3	SL005212	Prolactin receptor
SL004458	13.5	13.5	13.6	13.6	13.2	13.2	13.3	13.4	13.6	13.3	0.0565	0.997	-0.32	-1.25	0.278	0.733	0.167	1.12	0.494	0.999	0.11	1.08	0.599	0.982	0.102	1.07	0.807	0.954	-0.0494	-1.03	0.209	0.685	0.196	1.15	0.211	0.975	0.265	1.2	0.269	0.957	0.271	1.21	0.67	0.996	0.104	1.07	4982-54_1	SL004458	Elafin
SL014008	12.2	12.3	12.1	12.3	11.9	12.3	12.5	12.2	12.3	11.9	0.83	0.997	0.0386	1.03	0.207	0.733	0.218	1.16	0.577	0.999	0.101	1.07	0.851	0.982	-0.0408	-1.03	0.851	0.967	0.0428	1.03	0.31	0.695	0.177	1.13	0.622	0.975	-0.117	-1.08	0.311	0.957	-0.278	-1.21	0.528	0.996	-0.172	-1.13	4549-78_2	SL014008	Alpha-(1,3)-fucosyltransferase 5
SL003863	7.32	7.28	7.29	7.51	7.3	7.46	7.49	7.39	7.63	7.38	0.63	0.997	0.14	1.1	0.413	0.743	0.0632	1.04	0.635	0.999	-0.0383	-1.03	0.352	0.959	-0.0905	-1.06	0.64	0.911	-0.0474	-1.03	0.308	0.695	0.0797	1.06	0.645	0.975	0.0488	1.03	0.971	0.995	0.00441	1	0.752	0.996	0.0385	1.03	3201-49_2	SL003863	Kallikrein-5
SL006406	9.53	9.43	9.56	9.45	9.48	9.54	9.51	9.64	9.54	9.39	0.941	0.997	0.00695	1	0.364	0.733	0.0801	1.06	0.368	0.999	0.083	1.06	0.622	0.982	0.0546	1.04	0.76	0.937	-0.0354	-1.02	0.303	0.695	0.0923	1.07	0.227	0.975	0.147	1.11	0.375	0.957	0.125	1.09	0.841	0.996	0.0282	1.02	4564-2_2	SL006406	Plexin-C1
SL007385	8.53	8.67	8.58	8.41	8.68	8.42	8.43	8.48	8.29	8.69	0.319	0.997	-0.118	-1.09	0.292	0.733	-0.127	-1.09	0.906	0.999	0.0149	1.01	0.715	0.982	0.0552	1.04	0.401	0.873	0.133	1.1	0.312	0.695	-0.124	-1.09	0.855	0.985	0.0303	1.02	0.708	0.964	0.072	1.05	0.439	0.996	0.149	1.11	3321-2_2	SL007385	Interleukin-24
SL011232	9.36	9.48	9.37	9.39	9.48	9.36	9.24	9.31	9.14	9.38	0.99	0.997	0.00205	1	0.204	0.733	-0.244	-1.18	0.949	0.999	-0.0127	-1.01	0.647	0.982	-0.11	-1.08	0.72	0.934	0.0901	1.06	0.163	0.685	-0.272	-1.21	0.54	0.975	-0.161	-1.12	0.373	0.957	-0.272	-1.21	0.852	0.996	-0.0567	-1.04	3879-50_1	SL011232	Hsp90 co-chaperone Cdc37
SL008178	11.8	11.6	11.6	11.7	11.6	11.7	11.7	11.6	11.6	11.7	0.598	0.997	-0.0751	-1.05	0.196	0.733	0.183	1.14	0.965	0.999	-0.00654	-1	0.605	0.982	-0.0919	-1.07	0.924	0.985	-0.0177	-1.01	0.104	0.685	0.231	1.17	0.205	0.975	0.244	1.18	0.414	0.957	0.182	1.13	0.299	0.996	0.23	1.17	4979-34_2	SL008178	Dermatopontin
SL014468	12.7	12.7	12.6	12.8	12.6	12.6	12.7	12.6	12.6	12.6	0.378	0.997	-0.13	-1.09	0.358	0.733	0.153	1.11	0.517	0.999	0.113	1.08	0.663	0.982	-0.0912	-1.07	0.479	0.891	0.155	1.11	0.349	0.703	0.159	1.12	0.534	0.975	0.143	1.1	0.827	0.979	-0.0582	-1.04	0.485	0.996	0.185	1.14	4567-82_2	SL014468	SH2 domain-containing protein 1A
SL001795	10.7	10.6	10.7	10.7	10.7	10.6	10.7	10.6	10.6	10.6	0.679	0.997	-0.0653	-1.05	0.219	0.733	0.122	1.09	0.726	0.999	-0.0363	-1.03	0.634	0.982	-0.0592	-1.04	0.761	0.937	-0.0397	-1.03	0.15	0.685	0.145	1.11	0.541	0.975	0.0832	1.06	0.651	0.964	0.071	1.05	0.617	0.996	0.0783	1.06	3037-62_1	SL001795	Interleukin-1 beta
SL003308	7.71	7.66	7.59	7.62	7.48	7.6	7.61	7.61	7.67	7.44	0.346	0.997	-0.103	-1.07	0.599	0.825	0.0495	1.03	0.86	0.999	0.0174	1.01	0.646	0.982	-0.0544	-1.04	0.232	0.791	-0.149	-1.11	0.363	0.703	0.0854	1.06	0.106	0.956	0.207	1.15	0.302	0.957	0.153	1.11	0.791	0.996	0.0389	1.03	3055-54_2	SL003308	Interleukin-4 receptor subunit alpha
SL001995	10.2	10.4	10.5	10.3	10.8	10.1	9.98	10.3	9.9	10.6	0.526	0.997	-0.121	-1.09	0.183	0.733	-0.297	-1.23	0.843	0.999	-0.0459	-1.03	0.818	0.982	-0.0645	-1.05	0.793	0.952	-0.0769	-1.05	0.192	0.685	-0.296	-1.23	0.894	0.989	-0.0411	-1.03	0.868	0.986	-0.0592	-1.04	0.839	0.996	-0.0721	-1.05	2811-27_1	SL001995	Angiopoietin-1
SL002561	9.8	9.83	9.84	9.73	9.77	9.76	9.71	9.76	9.67	9.79	0.569	0.997	-0.0442	-1.03	0.275	0.733	-0.075	-1.05	0.473	0.999	-0.0514	-1.04	0.814	0.982	0.0203	1.01	0.67	0.913	0.0385	1.03	0.27	0.685	-0.0771	-1.05	0.509	0.975	-0.0627	-1.04	0.941	0.991	0.0081	1.01	0.802	0.996	0.0274	1.02	2962-50_2	SL002561	Parathyroid hormone-related protein
SL005221	13	13	13	12.9	13.3	12.9	13	13.1	12.9	13.4	0.796	0.997	-0.0365	-1.03	0.662	0.856	0.0618	1.04	0.601	0.999	0.0773	1.06	0.341	0.959	0.17	1.12	0.451	0.877	0.14	1.1	0.772	0.897	0.0416	1.03	0.878	0.987	-0.0299	-1.02	0.815	0.979	0.0527	1.04	0.878	0.996	0.0345	1.02	5129-12_3	SL005221	Scavenger receptor class F member 1
SL003199	12.8	12.7	12.8	12.8	12.8	12.9	12.9	12.8	12.9	12.6	0.535	0.997	0.0841	1.06	0.288	0.733	0.107	1.08	0.71	0.999	-0.0393	-1.03	0.968	0.991	0.00511	1	0.418	0.874	-0.108	-1.08	0.142	0.685	0.148	1.11	0.203	0.975	0.174	1.13	0.134	0.957	0.237	1.18	0.513	0.996	0.103	1.07	2844-53_2	SL003199	Tyrosine-protein kinase receptor Tie-1, soluble
SL004938	9.34	9.68	9.53	9.44	9.51	9.33	9.29	9.41	9.17	9.64	0.989	0.997	-0.00345	-1	0.239	0.733	-0.387	-1.31	0.89	0.999	-0.0476	-1.03	0.82	0.982	-0.094	-1.07	0.495	0.894	0.295	1.23	0.234	0.685	-0.398	-1.32	0.811	0.984	-0.109	-1.08	0.76	0.971	-0.16	-1.12	0.653	0.996	0.235	1.18	3877-67_2	SL004938	Calcium/calmodulin-dependent protein kinase kinase 1
SL005630	10.8	11.1	10.9	10.9	10.7	10.8	10.7	10.8	10.6	10.9	0.983	0.997	-0.00498	-1	0.248	0.733	-0.34	-1.27	0.801	0.999	-0.0773	-1.06	0.731	0.982	-0.127	-1.09	0.524	0.911	0.246	1.19	0.218	0.685	-0.369	-1.29	0.572	0.975	-0.23	-1.17	0.533	0.957	-0.293	-1.23	0.837	0.996	0.0959	1.07	3860-7_2	SL005630	Proteasome subunit alpha type-6
SL004872	11.1	11.2	11.3	11.1	11.4	10.8	10.7	10.9	10.7	11	0.146	0.997	-0.284	-1.22	0.212	0.733	-0.253	-1.19	0.953	0.999	-0.0126	-1.01	0.966	0.991	0.0107	1.01	0.555	0.911	0.157	1.12	0.276	0.685	-0.224	-1.17	0.615	0.975	0.14	1.1	0.582	0.957	0.177	1.13	0.338	0.996	0.308	1.24	2977-7_2	SL004872	Tumor necrosis factor receptor superfamily member EDAR
SL005159	8.75	8.83	8.75	8.77	8.72	8.67	8.68	8.67	8.58	8.65	0.411	0.997	-0.073	-1.05	0.525	0.776	-0.0729	-1.05	0.655	0.999	-0.0535	-1.04	0.264	0.916	-0.161	-1.12	0.804	0.954	-0.0374	-1.03	0.491	0.757	-0.0803	-1.06	0.559	0.975	-0.0927	-1.07	0.267	0.957	-0.204	-1.15	0.677	0.996	-0.076	-1.05	2715-25_2	SL005159	Erythropoietin receptor
SL007295	11.9	11.9	11.9	12	11.8	11.9	11.9	11.9	11.9	11.9	0.956	0.997	-0.00506	-1	0.971	0.987	0.00393	1	0.804	0.999	0.0282	1.02	0.282	0.921	-0.148	-1.11	0.406	0.873	0.119	1.09	0.989	0.993	0.00159	1	0.916	0.993	0.0159	1.01	0.356	0.957	-0.161	-1.12	0.538	0.996	0.107	1.08	5410-53_3	SL007295	Cadherin-15
SL000550	15.9	15.8	15.9	15.8	15.8	15.8	15.7	15.9	15.9	15.9	0.325	0.997	-0.0736	-1.05	0.377	0.733	-0.0662	-1.05	0.568	0.999	0.0447	1.03	0.991	0.994	0.00106	1	0.37	0.873	0.0884	1.06	0.69	0.862	-0.0292	-1.02	0.0172	0.682	0.24	1.18	0.065	0.909	0.214	1.16	0.0154	0.634	0.281	1.22	3389-7_2	SL000550	Plasma serine protease inhibitor
SL004580	10	10.1	10	9.89	9.79	9.88	9.88	10	10.1	10.1	0.554	0.997	-0.146	-1.11	0.884	0.951	-0.032	-1.02	0.374	0.999	0.204	1.15	0.601	0.982	0.144	1.11	0.366	0.873	0.262	1.2	0.918	0.958	0.0228	1.02	0.102	0.956	0.494	1.41	0.188	0.957	0.46	1.38	0.116	0.971	0.548	1.46	3684-78_3	SL004580	Macrophage scavenger receptor types I and II
SL014228	8.82	8.74	8.76	8.7	8.66	9.01	9.04	8.98	9.14	8.95	0.115	0.997	0.195	1.14	0.364	0.733	0.103	1.07	0.952	0.999	0.00716	1	0.303	0.932	0.147	1.11	0.944	0.987	0.0104	1.01	0.554	0.794	0.0672	1.05	0.24	0.975	-0.182	-1.13	0.741	0.964	-0.0591	-1.04	0.322	0.996	-0.176	-1.13	5128-53_3	SL014228	SLAM family member 6
SL011508	10.7	10.7	10.7	10.7	10.6	10.6	10.7	10.6	10.6	10.8	0.529	0.997	-0.0594	-1.04	0.858	0.942	0.0176	1.01	0.928	0.999	-0.00936	-1.01	0.297	0.929	-0.129	-1.09	0.382	0.873	0.113	1.08	0.796	0.912	0.0258	1.02	0.803	0.982	0.034	1.02	0.601	0.957	-0.0822	-1.06	0.32	0.996	0.156	1.11	4593-11_1	SL011508	Pituitary adenylate cyclase-activating polypeptide 27
SL006372	10.5	10.4	10.4	10.3	10.4	10.4	10.3	10.3	10.1	10.5	0.758	0.997	-0.0428	-1.03	0.357	0.733	-0.151	-1.11	0.687	0.999	-0.069	-1.05	0.718	0.982	-0.0743	-1.05	0.393	0.873	0.185	1.14	0.327	0.695	-0.164	-1.12	0.55	0.975	-0.135	-1.1	0.576	0.957	-0.147	-1.11	0.648	0.996	0.119	1.09	2878-66_2	SL006372	Tyrosine-protein kinase Yes
SL005575	8.65	8.64	8.7	8.64	8.62	9.07	8.96	9.07	8.88	8.69	0.219	0.997	0.419	1.34	0.306	0.733	-0.098	-1.07	0.592	0.999	-0.0535	-1.04	0.614	0.982	0.0607	1.04	0.599	0.911	-0.0662	-1.05	0.224	0.685	-0.118	-1.09	0.23	0.975	-0.158	-1.12	0.726	0.964	-0.0532	-1.04	0.264	0.996	-0.169	-1.12	4548-4_2	SL005575	Galactoside 3(4)-L-fucosyltransferase
SL001890	8.77	8.9	8.85	8.96	8.94	8.8	8.78	8.8	8.74	8.85	0.809	0.997	0.0314	1.02	0.33	0.733	-0.145	-1.11	0.595	0.999	-0.0826	-1.06	0.472	0.982	-0.135	-1.1	0.738	0.936	-0.0653	-1.05	0.217	0.685	-0.185	-1.14	0.146	0.975	-0.297	-1.23	0.119	0.957	-0.368	-1.29	0.238	0.996	-0.277	-1.21	2619-72_2	SL001890	Tumor-associated calcium signal transducer 2
SL006189	10.6	10.9	10.7	10.7	10.6	10.6	10.6	10.6	10.5	10.6	0.842	0.997	0.0458	1.03	0.231	0.733	-0.333	-1.26	0.774	0.999	-0.0834	-1.06	0.737	0.982	-0.117	-1.08	0.635	0.911	0.173	1.13	0.188	0.685	-0.372	-1.29	0.45	0.975	-0.289	-1.22	0.441	0.957	-0.341	-1.27	0.946	0.996	-0.0296	-1.02	5228-25_2	SL006189	Kinesin-like protein KIF23
SL000076	10.8	10.9	10.9	10.8	10.7	11.1	11	11.1	10.8	10.8	0.232	0.997	0.346	1.27	0.24	0.733	-0.264	-1.2	0.6	0.999	-0.123	-1.09	0.704	0.982	-0.107	-1.08	0.816	0.955	0.0686	1.05	0.175	0.685	-0.309	-1.24	0.243	0.975	-0.361	-1.28	0.305	0.957	-0.367	-1.29	0.639	0.996	-0.167	-1.12	3719-2_2	SL000076	Cyclin-dependent kinase inhibitor 1B
SL007228	12	12.3	12	12.1	11.9	11.9	11.9	11.9	11.7	12.1	0.814	0.997	-0.056	-1.04	0.321	0.733	-0.295	-1.23	0.979	0.999	0.00802	1.01	0.616	0.982	-0.187	-1.14	0.431	0.877	0.308	1.24	0.296	0.695	-0.316	-1.25	0.796	0.98	-0.106	-1.08	0.511	0.957	-0.312	-1.24	0.679	0.996	0.196	1.15	3379-29_1	SL007228	Protein kinase C iota type
SL004683	12.4	12.4	12.3	12.5	12	12.4	12.4	12.5	12.5	12.2	0.941	0.997	0.00999	1.01	0.843	0.938	0.0329	1.02	0.376	0.999	0.154	1.11	0.786	0.982	-0.0571	-1.04	0.327	0.873	0.215	1.16	0.874	0.947	0.027	1.02	0.593	0.975	0.123	1.09	0.733	0.964	-0.0911	-1.07	0.488	0.996	0.185	1.14	2735-6_4	SL004683	Noggin
SL006912	8.9	9.09	8.98	8.86	9.31	8.93	8.99	9	9.05	9.4	0.823	0.997	0.0332	1.02	0.359	0.733	-0.131	-1.1	0.928	0.999	0.0135	1.01	0.341	0.959	0.171	1.13	0.755	0.937	0.0586	1.04	0.35	0.703	-0.136	-1.1	0.95	0.995	-0.0125	-1.01	0.532	0.957	0.143	1.1	0.885	0.996	0.033	1.02	3810-50_2	SL006912	Tyrosine-protein kinase Fgr
SL010462	10.9	10.9	10.9	10.9	10.6	11	10.9	11.1	11.1	10.7	0.62	0.997	0.0796	1.06	0.841	0.938	-0.0256	-1.02	0.314	0.999	0.134	1.1	0.779	0.982	0.0448	1.03	0.396	0.873	0.142	1.1	0.632	0.83	-0.0613	-1.04	0.753	0.98	-0.0549	-1.04	0.424	0.957	-0.161	-1.12	0.826	0.996	-0.0442	-1.03	3613-62_5	SL010462	Ficolin-1
SL014091	8.9	8.85	8.92	9.47	9.3	8.76	8.7	8.8	8.73	8.73	0.749	0.997	-0.142	-1.1	0.966	0.986	-0.00773	-1.01	0.774	0.999	0.0545	1.04	0.189	0.841	-0.301	-1.23	0.881	0.974	-0.0358	-1.03	0.943	0.971	0.0131	1.01	0.511	0.975	0.165	1.12	0.534	0.957	-0.18	-1.13	0.8	0.996	0.0731	1.05	4569-52_2	SL014091	VPS10 domain-containing receptor SorCS2
SL010830	13.6	14.1	14	14.2	14	13.7	13.8	13.6	13.8	13.6	0.772	0.997	0.107	1.08	0.397	0.742	-0.394	-1.31	0.425	0.999	-0.389	-1.31	0.511	0.982	-0.384	-1.31	0.819	0.957	-0.14	-1.1	0.382	0.708	-0.414	-1.33	0.441	0.975	-0.496	-1.41	0.5	0.957	-0.502	-1.42	0.74	0.996	-0.246	-1.19	4706-17_2	SL010830	Protein 4.1
SL003201	12.9	12.9	12.9	12.9	12.8	12.8	12.8	12.8	12.8	12.5	0.291	0.997	-0.105	-1.08	0.808	0.926	0.0223	1.02	0.545	0.999	-0.0581	-1.04	0.391	0.966	-0.0991	-1.07	0.414	0.874	-0.0988	-1.07	0.63	0.83	0.0447	1.03	0.633	0.975	0.0601	1.04	0.839	0.979	0.0297	1.02	0.902	0.996	0.0179	1.01	3651-50_5	SL003201	Vascular endothelial growth factor receptor 2
SL010466	10.7	10.8	10.8	10.7	10.9	10.5	10.5	10.5	10.5	10.7	0.388	0.997	-0.172	-1.13	0.244	0.733	-0.168	-1.12	0.532	0.999	-0.094	-1.07	0.79	0.982	-0.0482	-1.03	0.99	0.998	-0.00231	-1	0.189	0.685	-0.192	-1.14	0.265	0.975	-0.222	-1.17	0.415	0.957	-0.187	-1.14	0.574	0.996	-0.128	-1.09	3685-53_1	SL010466	Membrane frizzled-related protein
SL005263	10.2	10.3	10.2	10.3	10.6	9.95	9.98	10	9.96	10.2	0.286	0.997	-0.219	-1.16	0.46	0.762	-0.0737	-1.05	0.353	0.999	0.0969	1.07	0.553	0.982	0.0744	1.05	0.806	0.954	0.0322	1.02	0.333	0.699	-0.0975	-1.07	0.832	0.985	-0.0289	-1.02	0.692	0.964	-0.0627	-1.04	0.559	0.996	-0.092	-1.07	3640-14_3	SL005263	alpha-2-macroglobulin receptor-associated protein
SL009791	11.4	11.6	11.5	11.4	11.5	11.2	11.1	11.2	11	11.5	0.619	0.997	-0.128	-1.09	0.275	0.733	-0.347	-1.27	0.647	0.999	-0.152	-1.11	0.608	0.982	-0.205	-1.15	0.696	0.923	0.163	1.12	0.251	0.685	-0.371	-1.29	0.524	0.975	-0.279	-1.21	0.498	0.957	-0.344	-1.27	0.941	0.996	0.0371	1.03	4450-26_2	SL009791	Heterogeneous nuclear ribonucleoprotein A/B
SL010492	11.5	11.9	11.7	11.6	12.2	11.5	11.5	11.8	11.2	12.3	0.893	0.997	-0.0357	-1.03	0.234	0.733	-0.364	-1.29	0.685	0.999	0.129	1.09	0.863	0.982	-0.0663	-1.05	0.66	0.912	0.176	1.13	0.221	0.685	-0.381	-1.3	0.923	0.994	0.0406	1.03	0.739	0.964	-0.163	-1.12	0.854	0.996	0.0891	1.06	3351-1_1	SL010492	Calcium/calmodulin-dependent protein kinase type II subunit beta
SL003322	12.7	12.7	12.7	12.8	12.6	12.6	12.7	12.6	12.7	12.3	0.526	0.997	-0.0933	-1.07	0.296	0.733	0.108	1.08	0.766	0.999	0.032	1.02	0.977	0.993	-0.00373	-1	0.432	0.877	-0.106	-1.08	0.287	0.691	0.112	1.08	0.706	0.975	0.0535	1.04	0.904	0.989	0.0197	1.01	0.603	0.996	-0.085	-1.06	2358-19_2	SL003322	Vascular endothelial growth factor receptor 3
SL005572	9.94	10.1	10.1	10	10.2	9.92	9.98	10	9.99	10.2	0.832	0.997	-0.0157	-1.01	0.445	0.755	-0.058	-1.04	0.665	0.999	-0.0344	-1.02	0.415	0.98	0.0779	1.06	0.545	0.911	0.0605	1.04	0.579	0.804	-0.0427	-1.03	0.656	0.975	0.0465	1.03	0.17	0.957	0.166	1.12	0.244	0.996	0.14	1.1	4775-34_3	SL005572	Gelsolin
SL000622	15.2	15.2	15.2	15.2	15.1	15.1	15.1	15.1	14.9	15.2	0.321	0.997	-0.108	-1.08	0.609	0.827	-0.0512	-1.04	0.773	0.999	0.0301	1.02	0.49	0.982	-0.087	-1.06	0.324	0.873	0.13	1.09	0.585	0.811	-0.0556	-1.04	0.962	0.997	0.00664	1	0.482	0.957	-0.113	-1.08	0.502	0.996	0.107	1.08	4906-35_1	SL000622	Coagulation Factor V
SL000615	9.66	9.92	9.79	9.82	9.69	9.64	9.64	9.69	9.53	9.69	0.912	0.997	-0.0205	-1.01	0.272	0.733	-0.254	-1.19	0.852	0.999	-0.0452	-1.03	0.525	0.982	-0.185	-1.14	0.701	0.925	0.117	1.08	0.269	0.685	-0.261	-1.2	0.799	0.981	-0.0814	-1.06	0.545	0.957	-0.224	-1.17	0.825	0.996	0.0815	1.06	3522-57_1	SL000615	Vasoactive Intestinal Peptide
SL006705	9.11	9.21	9.12	9.07	9.01	9.42	9.37	9.45	9.45	9.32	0.0281	0.997	0.309	1.24	0.41	0.743	-0.152	-1.11	0.759	0.999	0.0592	1.04	0.418	0.982	0.188	1.14	0.551	0.911	0.145	1.11	0.216	0.685	-0.228	-1.17	0.174	0.975	-0.34	-1.27	0.392	0.957	-0.246	-1.19	0.386	0.996	-0.249	-1.19	4271-75_2	SL006705	Prefoldin subunit 5
SL006920	11.6	11.7	11.7	11.4	11.7	11.5	11.4	11.6	11.1	12	0.766	0.997	-0.0723	-1.05	0.481	0.763	-0.206	-1.15	0.961	0.999	-0.015	-1.01	0.987	0.993	-0.00589	-1	0.258	0.828	0.435	1.35	0.466	0.748	-0.217	-1.16	0.858	0.986	-0.0724	-1.05	0.883	0.988	-0.0685	-1.05	0.416	0.996	0.378	1.3	5007-1_1	SL006920	Mitogen-activated protein kinase 14
SL007403	8.02	8.01	7.83	7.97	7.98	7.88	7.83	7.91	7.87	7.83	0.399	0.997	-0.142	-1.1	0.586	0.817	-0.0459	-1.03	0.39	0.999	0.0759	1.05	0.56	0.982	-0.0619	-1.04	0.524	0.911	-0.0708	-1.05	0.807	0.912	-0.0207	-1.01	0.0713	0.915	0.209	1.16	0.532	0.957	0.0833	1.06	0.647	0.996	0.0607	1.04	3804-66_2	SL007403	Dentin matrix acidic phosphoprotein 1
SL004556	13.9	13.8	13.8	13.9	13.7	13.9	13.8	13.9	14	13.9	0.819	0.997	-0.0212	-1.01	0.568	0.805	0.0517	1.04	0.423	0.999	0.0759	1.05	0.407	0.973	0.0945	1.07	0.728	0.936	0.0415	1.03	0.398	0.714	0.0771	1.05	0.0917	0.956	0.21	1.16	0.0947	0.957	0.24	1.18	0.224	0.996	0.174	1.13	5069-9_3	SL004556	Complement decay-accelerating factor
SL004457	10.9	10.8	10.8	10.5	10.9	10.5	10.4	10.5	10.2	10.9	0.112	0.997	-0.33	-1.26	0.597	0.825	-0.117	-1.08	0.42	0.999	0.186	1.14	0.802	0.982	-0.0694	-1.05	0.377	0.873	0.257	1.19	0.53	0.772	-0.141	-1.1	0.847	0.985	0.0588	1.04	0.554	0.957	-0.208	-1.16	0.709	0.996	0.131	1.1	3217-74_2	SL004457	Glia-derived nexin
SL014735	11.7	11.6	11.7	11.5	11.6	11.9	11.8	11.9	11.7	12.2	0.235	0.997	0.291	1.22	0.693	0.867	-0.0773	-1.06	0.745	0.999	-0.0666	-1.05	0.962	0.991	-0.0117	-1.01	0.22	0.783	0.317	1.25	0.559	0.794	-0.116	-1.08	0.316	0.975	-0.27	-1.21	0.453	0.957	-0.233	-1.18	0.709	0.996	0.116	1.08	5229-90_3	SL014735	Inosine-5'-monophosphate dehydrogenase 1
SL006915	9.4	9.41	9.42	9.38	9.35	9.53	9.57	9.54	9.45	9.42	0.296	0.997	0.13	1.09	0.62	0.831	0.0302	1.02	0.923	0.999	-0.00619	-1	0.567	0.982	-0.0439	-1.03	0.276	0.836	-0.0875	-1.06	0.665	0.848	0.0269	1.02	0.776	0.98	-0.024	-1.02	0.516	0.957	-0.0633	-1.04	0.28	0.996	-0.105	-1.08	2829-19_2	SL006915	Interleukin-27
SL000584	11.1	11.2	11.2	11.1	11.3	11	11	11.1	10.9	11.3	0.426	0.997	-0.0911	-1.07	0.432	0.747	-0.0988	-1.07	0.932	0.999	-0.0112	-1.01	0.593	0.982	-0.0844	-1.06	0.356	0.873	0.153	1.11	0.373	0.705	-0.114	-1.08	0.6	0.975	-0.091	-1.07	0.393	0.957	-0.171	-1.13	0.71	0.996	0.0742	1.05	2333-72_1	SL000584	Transforming growth factor beta-1
SL004515	8.82	8.95	8.81	8.66	8.45	8.37	8.35	8.42	8.43	8.37	0.0483	0.997	-0.45	-1.37	0.313	0.733	-0.151	-1.11	0.729	0.999	0.0541	1.04	0.809	0.982	-0.0454	-1.03	0.456	0.877	0.147	1.11	0.389	0.71	-0.131	-1.09	0.436	0.975	0.161	1.12	0.767	0.971	0.0706	1.05	0.29	0.996	0.252	1.19	3329-14_2	SL004515	Peptidoglycan recognition protein 1
SL004589	9.02	9.29	9.13	9.09	9.09	8.99	8.96	8.99	8.83	9.11	0.89	0.997	-0.0277	-1.02	0.246	0.733	-0.298	-1.23	0.784	0.999	-0.0733	-1.05	0.722	0.982	-0.115	-1.08	0.654	0.911	0.151	1.11	0.219	0.685	-0.321	-1.25	0.576	0.975	-0.198	-1.15	0.541	0.957	-0.25	-1.19	0.945	0.996	0.0282	1.02	2751-16_2	SL004589	Azurocidin
SL006919	8.73	9.03	8.85	8.85	8.91	8.69	8.66	8.72	8.53	8.79	0.833	0.997	-0.0465	-1.03	0.232	0.733	-0.324	-1.25	0.926	0.999	-0.0263	-1.02	0.652	0.982	-0.153	-1.11	0.758	0.937	0.11	1.08	0.205	0.685	-0.35	-1.27	0.664	0.975	-0.163	-1.12	0.485	0.957	-0.302	-1.23	0.954	0.996	-0.0249	-1.02	3865-53_1	SL006919	Ribosomal protein S6 kinase alpha-5
SL004482	11.1	10.9	11	10.9	10.7	11.3	11.2	11.3	11.4	11	0.116	0.997	0.208	1.16	0.792	0.916	0.0378	1.03	0.587	0.999	0.0817	1.06	0.343	0.959	0.172	1.13	0.493	0.894	0.13	1.09	0.826	0.924	0.0321	1.02	0.795	0.98	0.0517	1.04	0.545	0.957	0.139	1.1	0.662	0.996	0.1	1.07	4908-6_1	SL004482	Endoglin
SL000449	10.1	10.3	10.2	9.89	9.96	9.81	9.79	9.84	9.66	10.1	0.277	0.997	-0.272	-1.21	0.375	0.733	-0.207	-1.15	0.853	0.999	-0.0452	-1.03	0.749	0.982	-0.0937	-1.07	0.37	0.873	0.275	1.21	0.28	0.688	-0.255	-1.19	0.349	0.975	-0.3	-1.23	0.317	0.957	-0.372	-1.29	0.949	0.996	0.0235	1.02	3852-19_2	SL000449	DnaJ homolog subfamily B member 1
SL009324	12.6	12.5	12.4	12.6	12.4	12.7	12.6	12.5	12.7	12.5	0.582	0.997	0.0626	1.04	0.305	0.733	0.122	1.09	0.953	0.999	-0.00736	-1.01	0.424	0.982	0.12	1.09	0.881	0.974	-0.0234	-1.02	0.2	0.685	0.154	1.11	0.325	0.975	0.16	1.12	0.11	0.957	0.302	1.23	0.449	0.996	0.142	1.1	3438-10_2	SL009324	Follistatin-related protein 3
SL010460	10.7	10.6	10.6	10.4	10.5	10.6	10.6	10.6	10.8	10.4	0.735	0.997	-0.101	-1.07	0.551	0.793	0.0545	1.04	0.323	0.999	0.0946	1.07	0.539	0.982	0.0707	1.05	0.981	0.997	-0.0029	-1	0.395	0.714	0.0784	1.06	0.0796	0.949	0.221	1.17	0.152	0.957	0.208	1.16	0.399	0.996	0.122	1.09	3310-62_1	SL010460	Low affinity immunoglobulin gamma Fc region receptor II-b
SL004355	10.8	10.8	10.8	10.9	10.7	10.9	10.9	10.9	10.9	10.8	0.507	0.997	0.0845	1.06	0.45	0.756	0.0688	1.05	0.513	0.999	-0.0623	-1.04	0.404	0.973	-0.0957	-1.07	0.944	0.987	-0.00846	-1.01	0.486	0.754	0.0646	1.05	0.503	0.975	-0.0844	-1.06	0.411	0.957	-0.12	-1.09	0.834	0.996	-0.0303	-1.02	2783-18_2	SL004355	C-C motif chemokine 3-like 1
SL004145	9.06	9	9	9.08	8.93	8.93	8.93	8.9	8.9	8.82	0.118	0.997	-0.125	-1.09	0.48	0.763	0.0598	1.04	0.974	0.999	-0.00283	-1	0.292	0.925	-0.112	-1.08	0.765	0.939	-0.0334	-1.02	0.323	0.695	0.0843	1.06	0.274	0.975	0.127	1.09	0.829	0.979	0.0289	1.02	0.477	0.996	0.0947	1.07	5352-11_3	SL004145	Tumor necrosis factor receptor superfamily member 14
SL016129	11	11	11	10.8	10.9	11	11	10.9	11	11.1	0.616	0.997	0.0799	1.06	0.485	0.764	-0.0885	-1.06	0.359	0.999	-0.122	-1.09	0.738	0.982	-0.0533	-1.04	0.612	0.911	0.0846	1.06	0.51	0.767	-0.0851	-1.06	0.555	0.975	-0.104	-1.07	0.869	0.986	-0.0335	-1.02	0.611	0.996	0.103	1.07	4774-62_3	SL016129	Protein FAM107B
SL004469	15	15.1	15.2	14.9	15.4	15	14.8	15.2	14.7	15.5	0.943	0.997	0.017	1.01	0.237	0.733	-0.324	-1.25	0.894	0.999	0.0381	1.03	0.929	0.991	0.0307	1.02	0.603	0.911	0.187	1.14	0.226	0.685	-0.338	-1.26	0.922	0.993	-0.0373	-1.03	0.906	0.989	-0.0514	-1.04	0.796	0.996	0.113	1.08	3171-57_2	SL004469	Amyloid beta A4 protein
SL004689	12.7	12.6	12.6	12.7	12.8	12.7	12.6	12.4	12.4	12.6	0.759	0.997	-0.0358	-1.03	0.631	0.836	0.0684	1.05	0.385	0.999	-0.129	-1.09	0.433	0.982	-0.141	-1.1	0.757	0.937	-0.0581	-1.04	0.896	0.956	0.0185	1.01	0.0439	0.826	-0.393	-1.31	0.0576	0.909	-0.428	-1.35	0.155	0.996	-0.318	-1.25	3057-55_1	SL004689	WNT1-inducible-signaling pathway protein 1
SL000104	11.5	11.7	11.6	11.5	11.4	11.4	11.4	11.4	11.3	11.6	0.92	0.997	-0.0246	-1.02	0.398	0.742	-0.245	-1.18	0.74	0.999	-0.1	-1.07	0.554	0.982	-0.215	-1.16	0.472	0.89	0.274	1.21	0.334	0.699	-0.284	-1.22	0.439	0.975	-0.309	-1.24	0.338	0.957	-0.443	-1.36	0.882	0.996	0.0683	1.05	3412-7_1	SL000104	Apoptosis regulator Bcl-2
SL005488	13.7	13.7	13.7	13.8	13.7	13.7	13.8	13.7	13.8	13.6	0.869	0.997	0.0192	1.01	0.488	0.765	0.073	1.05	0.614	0.999	-0.0555	-1.04	0.768	0.982	-0.0389	-1.03	0.354	0.873	-0.129	-1.09	0.436	0.733	0.0833	1.06	0.995	0.997	-0.000903	-1	0.903	0.989	0.0206	1.01	0.656	0.996	-0.0746	-1.05	4467-49_2	SL005488	SPARC-like protein 1
SL012248	7.13	7.12	7.09	7.21	7.06	7.37	7.37	7.3	7.47	7.19	0.0799	0.997	0.237	1.18	0.923	0.967	0.0114	1.01	0.801	0.999	-0.0309	-1.02	0.779	0.982	-0.0413	-1.03	0.217	0.783	-0.191	-1.14	0.859	0.943	0.0211	1.01	0.899	0.989	0.0207	1.01	0.937	0.991	0.0148	1.01	0.453	0.996	-0.14	-1.1	4986-59_1	SL012248	Focal adhesion kinase 1
SL010250	14	14.2	14	14.1	13.9	14	14	14	13.9	14.2	0.875	0.997	0.0458	1.03	0.419	0.746	-0.282	-1.22	0.893	0.999	0.049	1.03	0.834	0.982	-0.0916	-1.07	0.329	0.873	0.449	1.36	0.348	0.703	-0.332	-1.26	0.647	0.975	-0.22	-1.16	0.489	0.957	-0.385	-1.31	0.74	0.996	0.183	1.14	5489-18_3	SL010250	Stress-induced-phosphoprotein 1
SL003919	12.7	12.6	12.7	12.6	12.7	12.6	12.6	12.5	12.4	12.6	0.642	0.997	-0.0401	-1.03	0.786	0.912	-0.0274	-1.02	0.454	0.999	-0.0792	-1.06	0.345	0.959	-0.12	-1.09	0.709	0.928	-0.0497	-1.04	0.824	0.923	-0.0229	-1.02	0.69	0.975	-0.0557	-1.04	0.558	0.957	-0.0946	-1.07	0.87	0.996	-0.0264	-1.02	3681-87_3	SL003919	Kallikrein-14
SL006610	12	12	12	12	11.9	12	12.2	12.1	12.1	11.9	0.437	0.997	0.0842	1.06	0.282	0.733	0.11	1.08	0.519	0.999	0.0689	1.05	0.856	0.982	0.0233	1.02	0.813	0.955	-0.0318	-1.02	0.268	0.685	0.115	1.08	0.495	0.975	0.0965	1.07	0.744	0.964	0.0534	1.04	0.978	0.996	-0.00448	-1	3175-51_5	SL006610	A disintegrin and metalloproteinase with thrombospondin motifs 13
SL011509	10.2	10.1	10.3	10.2	9.96	9.92	9.7	10.1	10.2	9.99	0.0826	0.997	-0.28	-1.21	0.337	0.733	-0.149	-1.11	0.53	0.999	0.102	1.07	0.96	0.991	0.00971	1.01	0.561	0.911	0.119	1.09	0.331	0.699	-0.154	-1.11	0.721	0.975	0.0766	1.05	0.942	0.991	-0.0181	-1.01	0.704	0.996	0.0939	1.07	3727-35_1	SL011509	Peptide YY
SL004852	10.3	10.1	10.2	10.2	10	10.7	10.7	10.6	10.8	10.4	0.0211	0.997	0.432	1.35	0.314	0.733	0.139	1.1	0.865	0.999	-0.0246	-1.02	0.803	0.982	0.0432	1.03	0.461	0.878	-0.134	-1.1	0.41	0.719	0.115	1.08	0.429	0.975	-0.151	-1.11	0.669	0.964	-0.094	-1.07	0.239	0.996	-0.258	-1.2	5060-62_3	SL004852	Programmed cell death 1 ligand 1
SL006480	8.8	8.79	8.8	8.82	8.87	8.63	8.54	8.53	8.57	8.57	0.26	0.997	-0.174	-1.13	0.424	0.747	-0.0704	-1.05	0.4	0.999	-0.0776	-1.06	0.875	0.987	-0.0175	-1.01	0.6	0.911	-0.0607	-1.04	0.386	0.71	-0.0776	-1.06	0.342	0.975	-0.116	-1.08	0.674	0.964	-0.0592	-1.04	0.482	0.996	-0.0984	-1.07	3479-71_2	SL006480	Trypsin-3
SL004837	10.1	10.4	10.2	10.1	10.1	10.1	10.1	10.1	9.97	10.2	0.985	0.997	-0.0037	-1	0.249	0.733	-0.293	-1.22	0.755	0.999	-0.0828	-1.06	0.89	0.991	-0.0443	-1.03	0.656	0.911	0.149	1.11	0.224	0.685	-0.315	-1.24	0.57	0.975	-0.199	-1.15	0.673	0.964	-0.171	-1.13	0.933	0.996	0.0337	1.02	4383-97_1	SL004837	Inhibin beta A chain:Inhibin beta B chain heterodimer
SL000605	14	14.3	14.1	14.2	14.1	14	14	14	14	14.2	0.922	0.997	0.0239	1.02	0.306	0.733	-0.319	-1.25	0.693	0.999	-0.129	-1.09	0.8	0.982	-0.0994	-1.07	0.54	0.911	0.251	1.19	0.274	0.685	-0.347	-1.27	0.522	0.975	-0.276	-1.21	0.602	0.957	-0.26	-1.2	0.83	0.996	0.106	1.08	2846-24_2	SL000605	Ubiquitin+1, truncated mutation for UbB
SL002655	11.2	11.4	11.2	11.2	11.2	11.1	11.1	11.2	11.1	11.3	0.82	0.997	-0.038	-1.03	0.241	0.733	-0.242	-1.18	0.959	0.999	-0.011	-1.01	0.822	0.982	-0.0584	-1.04	0.646	0.911	0.125	1.09	0.211	0.685	-0.263	-1.2	0.672	0.975	-0.12	-1.09	0.59	0.957	-0.178	-1.13	0.96	0.996	0.0165	1.01	2975-19_2	SL002655	Connective tissue growth factor
SL000617	13	13.1	13	13	13.2	13.2	13.2	13.2	13.1	13.1	0.131	0.997	0.15	1.11	0.558	0.797	-0.0692	-1.05	0.847	0.999	0.0238	1.02	0.983	0.993	-0.00323	-1	0.263	0.83	-0.175	-1.13	0.575	0.803	-0.0675	-1.05	0.841	0.985	0.0327	1.02	0.972	0.995	0.00655	1	0.379	0.996	-0.166	-1.12	3709-4_2	SL000617	Alanine aminotransferase 1
SL003970	8.08	8.06	8.12	8.04	8.13	8.1	8.1	8.1	8.17	8.11	0.68	0.997	0.025	1.02	0.91	0.962	0.00649	1	0.436	0.999	-0.0469	-1.03	0.574	0.982	0.0407	1.03	0.401	0.873	-0.0637	-1.05	0.62	0.828	0.0284	1.02	0.375	0.975	0.0691	1.05	0.0653	0.909	0.167	1.12	0.571	0.996	0.0508	1.04	3726-62_4	SL003970	Parathyroid hormone
SL003862	9.23	9.48	9.31	9.3	9.29	9.25	9.18	9.24	9.1	9.32	0.927	0.997	0.0207	1.01	0.237	0.733	-0.325	-1.25	0.905	0.999	-0.0342	-1.02	0.806	0.982	-0.0845	-1.06	0.69	0.92	0.144	1.11	0.182	0.685	-0.372	-1.29	0.451	0.975	-0.285	-1.22	0.413	0.957	-0.358	-1.28	0.812	0.996	-0.103	-1.07	3534-14_2	SL003862	CD40 ligand
SL004724	10.4	10.4	10.4	10.4	10.6	10.3	10.3	10.3	10.2	10.4	0.233	0.997	-0.0881	-1.06	0.362	0.733	0.0519	1.04	0.427	0.999	-0.0473	-1.03	0.876	0.988	-0.0112	-1.01	0.71	0.928	-0.0279	-1.02	0.326	0.695	0.0569	1.04	0.79	0.98	-0.0209	-1.01	0.847	0.979	0.0175	1.01	0.983	0.996	-0.00188	-1	2865-77_2	SL004724	Histone acetyltransferase KAT6A
SL004856	11.8	11.9	11.9	11.9	11.8	11.8	11.8	11.8	11.7	11.8	0.642	0.997	-0.0381	-1.03	0.324	0.733	-0.101	-1.07	0.648	0.999	-0.049	-1.03	0.532	0.982	-0.0807	-1.06	0.823	0.958	0.0302	1.02	0.312	0.695	-0.106	-1.08	0.61	0.975	-0.0725	-1.05	0.517	0.957	-0.106	-1.08	0.966	0.996	0.00699	1	2976-58_2	SL004856	Desmoglein-1
SL004010	13.2	13.2	13.3	13.4	13.3	13.2	13.2	13.3	13.3	13.2	0.665	0.997	-0.0589	-1.04	0.511	0.774	0.0584	1.04	0.514	0.999	0.0606	1.04	0.489	0.982	0.0774	1.06	0.594	0.911	0.0624	1.04	0.469	0.748	0.0655	1.05	0.425	0.975	0.0981	1.07	0.406	0.957	0.118	1.09	0.483	0.996	0.0994	1.07	2475-1_3	SL004010	Mast/stem cell growth factor receptor Kit
SL003176	11.2	11.1	11.2	11.3	11.1	11.2	11.2	11.1	11.1	11	0.3	0.997	-0.0928	-1.07	0.269	0.733	0.102	1.07	0.938	0.999	-0.00755	-1.01	0.778	0.982	-0.0327	-1.02	0.586	0.911	0.066	1.05	0.22	0.685	0.115	1.08	0.634	0.975	0.0606	1.04	0.778	0.972	0.0415	1.03	0.363	0.996	0.133	1.1	2770-51_2	SL003176	C-C motif chemokine 1
SL004726	10.4	10.4	10.4	10.4	10.2	10.4	10.5	10.4	10.4	10.3	0.729	0.997	-0.0254	-1.02	0.256	0.733	0.1	1.07	0.785	0.999	0.0251	1.02	0.949	0.991	-0.00703	-1	0.629	0.911	0.056	1.04	0.251	0.685	0.103	1.07	0.74	0.977	0.0404	1.03	0.945	0.991	0.00966	1.01	0.612	0.996	0.0712	1.05	2822-56_2	SL004726	CD97 antigen
SL008421	9	9.22	9.11	9.05	9.04	9.05	9.07	9.05	9.02	9.06	0.766	0.997	0.0428	1.03	0.265	0.733	-0.189	-1.14	0.652	0.999	-0.0798	-1.06	0.699	0.982	-0.0823	-1.06	0.932	0.987	-0.0189	-1.01	0.255	0.685	-0.196	-1.15	0.609	0.975	-0.12	-1.09	0.642	0.964	-0.126	-1.09	0.828	0.996	-0.0584	-1.04	3174-2_1	SL008421	A disintegrin and metalloproteinase with thrombospondin motifs 1
SL010491	10.3	10.6	10.5	10.3	10.9	10.4	10.3	10.5	10.2	11	0.712	0.997	0.0869	1.06	0.209	0.733	-0.322	-1.25	0.958	0.999	-0.014	-1.01	0.982	0.993	0.00736	1.01	0.922	0.985	0.033	1.02	0.202	0.685	-0.333	-1.26	0.835	0.985	-0.0735	-1.05	0.888	0.988	-0.0575	-1.04	0.95	0.996	-0.0258	-1.02	3350-53_2	SL010491	Calcium/calmodulin-dependent protein kinase type II subunit alpha
SL004759	11.3	11.7	11.5	11.8	11.4	11.7	11.8	11.6	11.7	11.6	0.148	0.997	0.354	1.28	0.431	0.747	-0.229	-1.17	0.532	0.999	-0.19	-1.14	0.454	0.982	-0.274	-1.21	0.911	0.98	-0.0426	-1.03	0.355	0.703	-0.273	-1.21	0.293	0.975	-0.422	-1.34	0.257	0.957	-0.526	-1.44	0.557	0.996	-0.271	-1.21	2612-5_2	SL004759	Eukaryotic translation initiation factor 5
SL003717	12.2	12.2	12.2	12.1	12.3	12.2	12.1	12.2	12.1	12.3	0.935	0.997	0.00626	1	0.5	0.773	-0.057	-1.04	0.7	0.999	0.034	1.02	0.59	0.982	-0.0572	-1.04	0.406	0.873	0.0925	1.07	0.515	0.77	-0.056	-1.04	0.737	0.976	0.0392	1.03	0.703	0.964	-0.0515	-1.04	0.468	0.996	0.0976	1.07	5340-24_3	SL003717	Caspase-10
SL001802	11.4	11.7	11.5	11.6	11.6	11.3	11.3	11.3	11.1	11.5	0.71	0.997	-0.0884	-1.06	0.297	0.733	-0.31	-1.24	0.791	0.999	-0.0822	-1.06	0.582	0.982	-0.205	-1.15	0.726	0.936	0.137	1.1	0.276	0.685	-0.33	-1.26	0.645	0.975	-0.189	-1.14	0.498	0.957	-0.322	-1.25	0.947	0.996	0.0315	1.02	2989-17_2	SL001802	Interferon gamma
SL000437	14.3	12.9	13.4	12.9	14.1	13.6	13.4	13.2	12.6	14	0.42	0.997	-0.676	-1.6	0.225	0.733	1.25	2.37	0.813	0.999	0.253	1.19	0.993	0.994	0.0118	1.01	0.824	0.958	-0.3	-1.23	0.174	0.685	1.42	2.67	0.412	0.975	1.16	2.23	0.541	0.957	0.998	2	0.715	0.996	0.594	1.51	3054-3_2	SL000437	Haptoglobin
SL009431	9.03	9.12	9.11	8.94	9.28	8.99	9.01	9	8.94	9.03	0.829	0.997	-0.0348	-1.02	0.456	0.758	-0.0748	-1.05	0.849	0.999	-0.02	-1.01	0.622	0.982	-0.0622	-1.04	0.389	0.873	-0.114	-1.08	0.349	0.703	-0.0952	-1.07	0.354	0.975	-0.128	-1.09	0.261	0.957	-0.18	-1.13	0.167	0.996	-0.22	-1.16	3886-72_1	SL009431	Histidine triad nucleotide-binding protein 1
SL004708	13.9	14.1	14.2	13.9	14.4	13.8	13.5	14.1	13.3	14.5	0.757	0.997	-0.114	-1.08	0.258	0.733	-0.485	-1.4	0.876	0.999	0.0695	1.05	0.847	0.982	-0.104	-1.07	0.633	0.911	0.268	1.2	0.247	0.685	-0.506	-1.42	0.947	0.995	-0.0395	-1.03	0.745	0.964	-0.223	-1.17	0.813	0.996	0.161	1.12	4544-4_3	SL004708	Connective tissue-activating peptide III
SL014071	10.8	11	10.9	10.9	10.8	10.8	10.8	10.8	10.6	10.9	0.871	0.997	-0.0316	-1.02	0.3	0.733	-0.252	-1.19	0.803	0.999	-0.0634	-1.04	0.75	0.982	-0.0976	-1.07	0.563	0.911	0.185	1.14	0.262	0.685	-0.278	-1.21	0.552	0.975	-0.2	-1.15	0.526	0.957	-0.247	-1.19	0.896	0.996	0.0503	1.04	4547-59_2	SL014071	Leucine-rich repeat transmembrane protein FLRT1
SL010973	9.69	9.91	9.8	9.82	9.7	9.74	9.75	9.69	9.68	9.63	0.767	0.997	0.0463	1.03	0.313	0.733	-0.209	-1.16	0.564	0.999	-0.125	-1.09	0.648	0.982	-0.119	-1.09	0.957	0.991	-0.0147	-1.01	0.225	0.685	-0.255	-1.19	0.201	0.975	-0.365	-1.29	0.249	0.957	-0.381	-1.3	0.443	0.996	-0.252	-1.19	3859-50_2	SL010973	Proteasome subunit alpha type-1
SL005204	9.58	9.73	9.66	9.59	9.71	9.63	9.65	9.63	9.46	9.61	0.781	0.997	0.0438	1.03	0.359	0.733	-0.123	-1.09	0.497	0.999	-0.0952	-1.07	0.713	0.982	-0.0619	-1.04	0.73	0.936	-0.0607	-1.04	0.386	0.71	-0.118	-1.09	0.704	0.975	-0.0704	-1.05	0.871	0.987	-0.0348	-1.02	0.865	0.996	-0.0362	-1.03	3056-11_1	SL005204	NKG2-D type II integral membrane protein
SL003191	13.1	13.2	13.4	13	13.6	13	12.7	13.3	12.5	13.7	0.774	0.997	-0.105	-1.08	0.268	0.733	-0.47	-1.39	0.843	0.999	0.0878	1.06	0.904	0.991	-0.0643	-1.05	0.603	0.911	0.29	1.22	0.245	0.685	-0.502	-1.42	0.89	0.989	-0.0808	-1.06	0.714	0.964	-0.248	-1.19	0.854	0.996	0.124	1.09	2790-54_2	SL003191	Neutrophil-activating peptide 2
SL007680	11.6	11.5	11.6	11.5	11.5	11.6	11.6	11.6	11.7	11.5	0.326	0.997	0.0668	1.05	0.495	0.768	0.0498	1.04	0.737	0.999	-0.0257	-1.02	0.946	0.991	0.00624	1	0.326	0.873	-0.0946	-1.07	0.319	0.695	0.0731	1.05	0.328	0.975	0.0975	1.07	0.223	0.957	0.14	1.1	0.814	0.996	0.027	1.02	5116-62_2	SL007680	Roundabout homolog 2
SL004338	8.89	8.95	8.92	8.9	8.81	8.87	8.88	8.92	8.86	8.72	0.695	0.997	-0.0242	-1.02	0.479	0.763	-0.0435	-1.03	0.671	0.999	0.0273	1.02	0.45	0.982	-0.0584	-1.04	0.586	0.911	-0.0441	-1.03	0.498	0.759	-0.0424	-1.03	0.697	0.975	0.0331	1.02	0.596	0.957	-0.0521	-1.04	0.695	0.996	-0.0384	-1.03	2763-66_2	SL004338	Fibroblast growth factor 20
SL012754	12.7	12.7	12.8	12.6	13.1	12.7	12.5	12.6	12.5	12.9	0.784	0.997	-0.0362	-1.03	0.387	0.736	-0.142	-1.1	0.467	0.999	-0.125	-1.09	0.922	0.991	-0.0204	-1.01	0.611	0.911	-0.11	-1.08	0.323	0.695	-0.165	-1.12	0.281	0.975	-0.245	-1.19	0.564	0.957	-0.151	-1.11	0.382	0.996	-0.229	-1.17	4771-10_3	SL012754	Acid sphingomyelinase-like phosphodiesterase 3a
SL011616	9.43	9.72	9.58	9.58	9.5	9.73	9.7	9.75	9.76	9.69	0.22	0.997	0.3	1.23	0.269	0.733	-0.314	-1.24	0.755	0.999	-0.0923	-1.07	0.658	0.982	-0.158	-1.12	0.869	0.971	-0.0614	-1.04	0.189	0.685	-0.378	-1.3	0.27	0.975	-0.43	-1.35	0.244	0.957	-0.526	-1.44	0.379	0.996	-0.395	-1.32	4997-19_1	SL011616	Eukaryotic initiation factor 4A-III
SL004853	10.6	10.8	10.8	10.4	11	10.5	10.4	10.6	10.3	11.1	0.508	0.997	-0.141	-1.1	0.223	0.733	-0.319	-1.25	0.938	0.999	-0.0214	-1.01	0.861	0.982	-0.0575	-1.04	0.907	0.98	0.0403	1.03	0.208	0.685	-0.336	-1.26	0.758	0.98	-0.111	-1.08	0.71	0.964	-0.155	-1.11	0.907	0.996	-0.0483	-1.03	5061-27_3	SL004853	ICOS ligand
SL010489	12.5	12.5	12.5	12.4	12.6	12.4	12.4	12.5	12.2	12.6	0.391	0.997	-0.0872	-1.06	0.681	0.865	0.0442	1.03	0.483	0.999	0.0791	1.06	0.827	0.982	-0.0295	-1.02	0.363	0.873	0.129	1.09	0.736	0.886	0.0369	1.03	0.786	0.98	0.0405	1.03	0.678	0.964	-0.0716	-1.05	0.596	0.996	0.0911	1.07	3592-4_3	SL010489	Calcium/calmodulin-dependent protein kinase type 1
SL007328	10.7	10.6	10.7	10.7	10.6	10.6	10.6	10.7	10.8	10.6	0.581	0.997	-0.0479	-1.03	0.424	0.747	0.068	1.05	0.722	0.999	0.0316	1.02	0.394	0.966	0.0913	1.07	0.854	0.968	-0.0206	-1.01	0.329	0.699	0.0841	1.06	0.318	0.975	0.117	1.08	0.174	0.957	0.184	1.14	0.636	0.996	0.0637	1.05	5092-51_3	SL007328	Protein jagged-1
SL005167	7.99	7.99	8.02	7.99	7.97	8.07	8.16	8.15	8.2	8.12	0.531	0.997	0.0756	1.05	0.291	0.733	0.0917	1.07	0.654	0.999	0.0407	1.03	0.81	0.982	0.0262	1.02	0.699	0.925	0.0441	1.03	0.312	0.695	0.0895	1.06	0.809	0.984	0.029	1.02	0.922	0.991	0.0135	1.01	0.813	0.996	0.0326	1.02	4909-68_1	SL005167	Galectin-8
SL012783	9.39	9.38	9.35	9.37	9.08	9.4	9.47	9.28	9.4	9.2	0.95	0.997	0.0105	1.01	0.52	0.776	0.0887	1.06	0.457	0.999	-0.107	-1.08	0.58	0.982	-0.096	-1.07	0.618	0.911	-0.0905	-1.06	0.292	0.695	0.144	1.11	0.314	0.975	0.187	1.14	0.296	0.957	0.225	1.17	0.35	0.996	0.2	1.15	3191-50_2	SL012783	WAP, kazal, immunoglobulin, kunitz and NTR domain-containing protein 1
SL004348	9.74	10	9.9	9.85	9.78	9.71	9.71	9.75	9.61	9.75	0.859	0.997	-0.0318	-1.02	0.282	0.733	-0.254	-1.19	0.754	0.999	-0.0773	-1.06	0.674	0.982	-0.125	-1.09	0.77	0.941	0.0908	1.06	0.264	0.685	-0.269	-1.2	0.637	0.975	-0.154	-1.11	0.581	0.957	-0.208	-1.16	0.968	0.996	0.0153	1.01	4396-54_1	SL004348	Interferon lambda-1
SL004855	8.41	8.53	8.58	8.54	8.59	8.34	8.45	8.62	8.54	8.58	0.518	0.997	-0.0674	-1.05	0.905	0.96	-0.0137	-1.01	0.28	0.975	0.13	1.09	0.821	0.982	0.0325	1.02	0.593	0.911	0.0805	1.06	0.768	0.897	-0.0342	-1.02	0.895	0.989	0.0208	1.01	0.637	0.964	-0.0859	-1.06	0.882	0.996	-0.0268	-1.02	2974-61_2	SL004855	Contactin-1
SL004354	12.4	12.3	12.4	12.3	12.3	12.3	12.3	12.3	12.3	12.1	0.164	0.997	-0.141	-1.1	0.317	0.733	0.104	1.07	0.578	0.999	0.0604	1.04	0.959	0.991	0.00675	1	0.651	0.911	-0.0618	-1.04	0.233	0.685	0.126	1.09	0.223	0.975	0.174	1.13	0.429	0.957	0.131	1.09	0.759	0.996	0.0504	1.04	3035-80_2	SL004354	Interleukin-19
SL001737	9.74	9.83	9.8	9.84	10.1	9.53	9.56	9.64	9.54	9.7	0.258	0.997	-0.205	-1.15	0.557	0.797	-0.0687	-1.05	0.506	0.999	0.0812	1.06	0.486	0.982	0.102	1.07	0.617	0.911	-0.0769	-1.05	0.443	0.737	-0.0908	-1.06	0.823	0.984	-0.036	-1.03	0.892	0.988	-0.0253	-1.02	0.299	0.996	-0.193	-1.14	4829-43_6	SL001737	14-3-3 protein sigma
SL007324	10.1	10.2	10.1	10	10.1	10.2	10.2	10.2	10	10.3	0.509	0.997	0.096	1.07	0.344	0.733	-0.122	-1.09	0.952	0.999	-0.00813	-1.01	0.928	0.991	-0.0146	-1.01	0.436	0.877	0.132	1.1	0.291	0.693	-0.139	-1.1	0.592	0.975	-0.0955	-1.07	0.594	0.957	-0.11	-1.08	0.822	0.996	0.0462	1.03	3427-63_2	SL007324	Casein kinase II subunit alpha
SL005193	12.9	13	12.9	13	12.9	12.8	12.9	13	12.9	12.9	0.5	0.997	-0.0685	-1.05	0.662	0.856	-0.0559	-1.04	0.459	0.999	0.0992	1.07	0.645	0.982	0.0741	1.05	0.454	0.877	0.126	1.09	0.613	0.826	-0.0658	-1.05	0.792	0.98	0.0466	1.03	0.934	0.991	0.0168	1.01	0.715	0.996	0.0744	1.05	2997-8_1	SL005193	Junctional adhesion molecule B
SL000479	10.1	10.2	10.1	10.1	10.1	9.98	10.1	10	9.97	10.1	0.224	0.997	-0.137	-1.1	0.3	0.733	0.0729	1.05	0.816	0.999	0.0171	1.01	0.587	0.982	-0.048	-1.03	0.772	0.942	0.0268	1.02	0.247	0.685	0.0828	1.06	0.477	0.975	0.069	1.05	0.939	0.991	0.00853	1.01	0.485	0.996	0.078	1.06	4717-55_2	SL000479	Interleukin-3
SL010517	10.6	10.5	10.6	10.5	10.5	10.7	10.6	10.6	10.6	10.6	0.421	0.997	0.079	1.06	0.584	0.815	0.0599	1.04	0.673	0.999	-0.0483	-1.03	0.686	0.982	-0.0556	-1.04	0.351	0.873	-0.134	-1.1	0.624	0.828	0.0546	1.04	0.616	0.975	-0.0759	-1.05	0.624	0.957	-0.0857	-1.06	0.354	0.996	-0.162	-1.12	3471-49_1	SL010517	Serine/threonine-protein kinase 16
SL004626	8.91	8.95	8.89	8.84	8.8	8.84	8.93	8.89	8.84	8.73	0.301	0.997	-0.0717	-1.05	0.413	0.743	0.0552	1.04	0.401	0.999	0.0593	1.04	0.75	0.982	0.027	1.02	0.885	0.974	0.0128	1.01	0.457	0.746	0.0511	1.04	0.688	0.975	0.0374	1.03	0.977	0.995	0.00316	1	0.935	0.996	-0.00877	-1.01	3168-8_2	SL004626	A disintegrin and metalloproteinase with thrombospondin motifs 5
SL004118	12.8	12.7	12.8	12.8	12.6	12.9	12.9	12.9	12.9	12.7	0.524	0.997	0.0693	1.05	0.32	0.733	0.115	1.08	0.968	0.999	0.00485	1	0.901	0.991	-0.018	-1.01	0.484	0.892	-0.107	-1.08	0.24	0.685	0.138	1.1	0.433	0.975	0.125	1.09	0.54	0.957	0.113	1.08	0.948	0.996	0.0119	1.01	3232-28_2	SL004118	Tartrate-resistant acid phosphatase type 5
SL006923	8.73	8.74	8.73	8.71	8.81	9.1	9.1	9.06	9.13	9.23	0.209	0.997	0.365	1.29	0.979	0.988	-0.00247	-1	0.69	0.999	-0.0391	-1.03	0.358	0.959	-0.109	-1.08	0.485	0.892	-0.0864	-1.06	0.868	0.944	0.0158	1.01	0.658	0.975	0.0574	1.04	0.98	0.995	-0.00375	-1	0.953	0.996	0.00885	1.01	2875-15_2	SL006923	TATA-box-binding protein
SL008773	12.3	12.2	12.2	12.2	12	12.3	12.2	12.3	12.5	12.2	0.817	0.997	-0.0301	-1.02	0.784	0.912	0.0342	1.02	0.687	0.999	0.0524	1.04	0.37	0.959	0.141	1.1	0.504	0.899	0.11	1.08	0.603	0.822	0.0654	1.05	0.204	0.975	0.218	1.16	0.106	0.957	0.321	1.25	0.167	0.996	0.273	1.21	3290-50_2	SL008773	CD109 antigen
SL005694	9.96	10.3	10.1	10	10	10	9.97	9.99	9.82	10.2	0.848	0.997	0.0555	1.04	0.314	0.733	-0.361	-1.28	0.763	0.999	-0.113	-1.08	0.783	0.982	-0.124	-1.09	0.584	0.911	0.258	1.2	0.256	0.685	-0.414	-1.33	0.428	0.975	-0.392	-1.31	0.454	0.957	-0.428	-1.35	0.976	0.996	-0.0172	-1.01	5018-68_1	SL005694	Peroxiredoxin-6
SL001691	11.5	11.7	11.6	11.6	11.4	11.5	11.5	11.6	11.5	11.6	0.971	0.997	0.00622	1	0.303	0.733	-0.221	-1.17	0.994	0.999	0.00178	1	0.887	0.991	-0.0384	-1.03	0.53	0.911	0.177	1.13	0.257	0.685	-0.247	-1.19	0.646	0.975	-0.136	-1.1	0.581	0.957	-0.189	-1.14	0.903	0.996	0.0413	1.03	4487-1_1	SL001691	Fibroblast growth factor 7
SL004142	9.89	9.99	9.92	9.99	10.1	10	10.1	10	10	10.4	0.465	0.997	0.159	1.12	0.487	0.765	-0.085	-1.06	0.694	0.999	-0.0503	-1.04	0.448	0.982	-0.117	-1.08	0.608	0.911	0.0824	1.06	0.483	0.753	-0.0874	-1.06	0.71	0.975	-0.0629	-1.04	0.505	0.957	-0.13	-1.09	0.719	0.996	0.07	1.05	2514-65_3	SL004142	Ephrin-B3
SL004687	9	9.2	9.1	9.04	9.02	9.01	9.02	9.02	8.94	9.06	0.92	0.997	0.014	1.01	0.276	0.733	-0.199	-1.15	0.723	0.999	-0.0677	-1.05	0.746	0.982	-0.0743	-1.05	0.811	0.955	0.0575	1.04	0.228	0.685	-0.224	-1.17	0.425	0.975	-0.201	-1.15	0.451	0.957	-0.22	-1.16	0.798	0.996	-0.0742	-1.05	3010-53_2	SL004687	Thymic stromal lymphopoietin
SL002705	12.1	12.3	12.4	12.1	12.8	11.9	11.7	12.2	11.6	12.7	0.649	0.997	-0.157	-1.11	0.245	0.733	-0.468	-1.38	0.873	0.999	-0.0672	-1.05	0.84	0.982	-0.102	-1.07	0.82	0.957	0.12	1.09	0.249	0.685	-0.473	-1.39	0.868	0.986	-0.0924	-1.07	0.841	0.979	-0.129	-1.09	0.881	0.996	0.0956	1.07	3474-19_2	SL002705	Thrombospondin-1
SL010505	8.77	8.76	8.75	8.77	8.73	8.65	8.68	8.59	8.56	8.75	0.174	0.997	-0.12	-1.09	0.611	0.827	0.0395	1.03	0.614	0.999	-0.0409	-1.03	0.328	0.955	-0.0956	-1.07	0.991	0.998	0.00116	1	0.466	0.748	0.0572	1.04	0.622	0.975	0.0526	1.04	0.959	0.995	0.00628	1	0.446	0.996	0.0935	1.07	3823-9_1	SL010505	Megakaryocyte-associated tyrosine-protein kinase
SL000483	7.08	7.07	7.07	7.17	7.18	7.16	7.12	7.12	7.15	7.18	0.466	0.997	0.0753	1.05	0.75	0.901	-0.0238	-1.02	0.737	0.999	-0.0262	-1.02	0.442	0.982	-0.0723	-1.05	0.416	0.874	-0.0801	-1.06	0.905	0.958	0.00877	1.01	0.148	0.975	0.146	1.11	0.321	0.957	0.115	1.08	0.437	0.996	0.0898	1.06	4140-3_2	SL000483	Interleukin-7
SL000586	9	9.05	9.02	9.06	8.85	9.07	9.03	9.09	9.13	8.96	0.552	0.997	0.0678	1.05	0.416	0.743	-0.0815	-1.06	0.704	0.999	0.0397	1.03	0.756	0.982	-0.0392	-1.03	0.453	0.877	0.0991	1.07	0.364	0.703	-0.0924	-1.07	0.895	0.989	-0.0182	-1.01	0.523	0.957	-0.102	-1.07	0.792	0.996	0.0419	1.03	4157-2_1	SL000586	Thrombin
SL016928	15.6	15.5	15.8	16	15.5	15.4	15.6	15.5	15.5	15.2	0.714	0.997	-0.143	-1.1	0.236	0.733	0.191	1.14	0.911	0.999	-0.0188	-1.01	0.938	0.991	-0.0158	-1.01	0.851	0.967	-0.0399	-1.03	0.223	0.685	0.2	1.15	0.897	0.989	0.0289	1.02	0.888	0.988	0.0362	1.03	0.978	0.996	0.00715	1	5487-7_3	SL016928	SLAM family member 7
SL000458	8.52	8.53	8.5	8.36	8.29	8.49	8.49	8.51	8.62	8.44	0.901	0.997	-0.0222	-1.02	0.855	0.942	-0.0161	-1.01	0.705	0.999	0.0349	1.02	0.705	0.982	0.042	1.03	0.286	0.85	-0.124	-1.09	0.885	0.951	0.0127	1.01	0.121	0.956	0.187	1.14	0.136	0.957	0.208	1.16	0.849	0.996	0.0264	1.02	3716-63_2	SL000458	Interferon gamma receptor 1
SL004271	9.21	9.2	9.1	9.11	9.04	9.17	9.17	9.17	9.27	9.22	0.846	0.997	-0.0354	-1.02	0.903	0.959	0.0122	1.01	0.765	0.999	0.0312	1.02	0.477	0.982	0.0895	1.06	0.358	0.873	0.121	1.09	0.917	0.958	-0.0105	-1.01	0.518	0.975	-0.0888	-1.06	0.795	0.977	-0.0413	-1.03	0.986	0.996	0.00275	1	3034-1_2	SL004271	Glial fibrillary acidic protein
SL000581	11.2	11.5	11.4	11.4	11.2	11.2	11.2	11.2	11.3	11.3	0.853	0.997	0.047	1.03	0.289	0.733	-0.347	-1.27	0.676	0.999	-0.143	-1.1	0.847	0.982	-0.0793	-1.06	0.733	0.936	0.147	1.11	0.244	0.685	-0.388	-1.31	0.426	0.975	-0.36	-1.28	0.546	0.957	-0.316	-1.24	0.897	0.996	-0.0675	-1.05	2794-60_2	SL000581	Superoxide dismutase [Cu-Zn]
SL000445	7.08	7.06	7.04	7.17	7.07	7.08	7.07	7.08	7.06	7.06	0.982	0.997	-0.00208	-1	0.902	0.959	0.012	1.01	0.815	0.999	0.0239	1.02	0.363	0.959	-0.112	-1.08	0.463	0.879	-0.0943	-1.07	0.653	0.84	0.0439	1.03	0.149	0.975	0.192	1.14	0.64	0.964	0.0717	1.05	0.638	0.996	0.0721	1.05	2769-3_2	SL000445	Protein Rev_HV2BE
SL000524	9.42	9.66	9.36	8.96	8.93	9.19	9.26	8.94	8.82	8.8	0.316	0.997	-0.233	-1.18	0.552	0.793	-0.174	-1.13	0.358	0.999	-0.281	-1.22	0.825	0.982	-0.0813	-1.06	0.665	0.912	0.167	1.12	0.4	0.714	-0.248	-1.19	0.0938	0.956	-0.675	-1.6	0.272	0.957	-0.51	-1.42	0.63	0.996	-0.222	-1.17	2788-55_1	SL000524	Stromelysin-1
SL006132	9.9	10.1	9.96	9.97	9.91	9.88	9.88	9.89	9.85	9.94	0.876	0.997	-0.0235	-1.02	0.286	0.733	-0.195	-1.14	0.913	0.999	-0.0207	-1.01	0.865	0.982	-0.039	-1.03	0.619	0.911	0.119	1.09	0.256	0.685	-0.211	-1.16	0.672	0.975	-0.107	-1.08	0.649	0.964	-0.133	-1.1	0.906	0.996	0.0343	1.02	3889-64_2	SL006132	Lamin-B1
SL016553	11.5	11.7	11.6	11.6	11.5	11.5	11.6	11.5	11.5	11.5	0.863	0.997	-0.0247	-1.02	0.604	0.825	-0.0843	-1.06	0.555	0.999	-0.1	-1.07	0.371	0.959	-0.183	-1.14	0.929	0.987	-0.019	-1.01	0.613	0.826	-0.0836	-1.06	0.668	0.975	-0.0964	-1.07	0.492	0.957	-0.179	-1.13	0.953	0.996	-0.0152	-1.01	5254-69_3	SL016553	cGMP-inhibited 3',5'-cyclic phosphodiesterase A
SL004671	10.6	10.6	10.6	10.6	10.6	10.6	10.6	10.6	10.6	10.8	0.906	0.997	0.0122	1.01	0.466	0.763	-0.043	-1.03	0.687	0.999	0.0248	1.02	0.933	0.991	0.00628	1	0.397	0.873	0.0658	1.05	0.382	0.708	-0.0523	-1.04	0.763	0.98	-0.0245	-1.02	0.613	0.957	-0.0475	-1.03	0.855	0.996	0.0171	1.01	5383-14_3	SL004671	Tumor necrosis factor receptor superfamily member 13C
SL003334	12	11.9	11.9	12	11.8	12	11.9	11.9	11.9	11.9	0.963	0.997	-0.00336	-1	0.89	0.954	-0.0111	-1.01	0.699	0.999	-0.0326	-1.02	0.371	0.959	-0.091	-1.07	0.504	0.899	0.071	1.05	0.815	0.918	-0.0192	-1.01	0.501	0.975	-0.0751	-1.05	0.288	0.957	-0.137	-1.1	0.821	0.996	0.0291	1.02	2714-78_2	SL003334	Endothelial monocyte-activating polypeptide 2
SL004209	13	12.9	13.1	12.9	13.1	13.1	13	13	12.9	13.2	0.707	0.997	0.0634	1.04	0.919	0.966	0.0135	1.01	0.304	0.999	-0.144	-1.1	0.619	0.982	-0.0837	-1.06	0.766	0.939	0.0523	1.04	0.817	0.918	0.0315	1.02	0.791	0.98	-0.0489	-1.03	0.926	0.991	0.0199	1.01	0.492	0.996	0.146	1.11	4961-17_1	SL004209	Annexin A2
SL004875	10.3	10.4	10.3	10.3	10.3	10.4	10.4	10.4	10.3	10.3	0.938	0.997	0.00452	1	0.514	0.775	0.0385	1.03	0.494	0.999	0.0422	1.03	0.669	0.982	-0.0318	-1.02	0.567	0.911	0.0446	1.03	0.79	0.908	0.0156	1.01	0.323	0.975	-0.0789	-1.06	0.0777	0.954	-0.164	-1.12	0.415	0.996	-0.075	-1.05	2994-71_2	SL004875	Interleukin-1 receptor-like 2
SL011448	8.77	8.75	8.73	8.77	8.5	8.64	8.66	8.65	8.71	8.59	0.445	0.997	-0.135	-1.1	0.716	0.882	0.0395	1.03	0.68	0.999	0.0468	1.03	0.311	0.94	0.138	1.1	0.786	0.948	-0.0387	-1.03	0.766	0.897	0.0329	1.02	0.939	0.995	0.0116	1.01	0.564	0.957	0.1	1.07	0.67	0.996	-0.0735	-1.05	3730-81_2	SL011448	Tumor necrosis factor receptor superfamily member 4
SL004147	9.78	9.75	9.78	9.72	9.77	9.81	9.85	9.85	9.83	9.76	0.731	0.997	0.0303	1.02	0.331	0.733	0.0662	1.05	0.546	0.999	0.043	1.03	0.762	0.982	0.0259	1.02	1	1	-1.75e-05	-1	0.351	0.703	0.0646	1.05	0.712	0.975	0.0347	1.02	0.877	0.988	0.0169	1.01	0.94	0.996	-0.00819	-1.01	2631-50_2	SL004147	Interleukin-10 receptor subunit beta
SL004329	10.2	10.5	10.4	10.4	10.6	10.4	10.5	10.6	10.5	10.6	0.181	0.997	0.143	1.1	0.377	0.733	-0.124	-1.09	0.461	0.999	0.108	1.08	0.8	0.982	0.0447	1.03	0.979	0.997	0.00488	1	0.411	0.719	-0.117	-1.08	0.461	0.975	0.143	1.1	0.713	0.964	0.0826	1.06	0.861	0.996	0.0392	1.03	2752-62_2	SL004329	Growth/differentiation factor 5
SL001774	11.2	11.2	11.1	11.2	10.8	11.2	11.3	11.1	11.2	10.9	0.653	0.997	0.0665	1.05	0.679	0.865	0.0609	1.04	0.473	0.999	-0.111	-1.08	0.57	0.982	-0.105	-1.08	0.538	0.911	0.12	1.09	0.601	0.822	0.0784	1.06	0.928	0.994	-0.0185	-1.01	0.984	0.995	-0.00476	-1	0.369	0.996	0.211	1.16	4696-2_2	SL001774	Fatty acid-binding protein, heart
SL006675	14.3	14.2	14.2	14.3	14.1	14.4	14.4	14.3	14.4	14.2	0.267	0.997	0.098	1.07	0.508	0.773	0.0716	1.05	0.743	0.999	0.037	1.03	0.951	0.991	0.00835	1.01	0.364	0.873	0.129	1.09	0.558	0.794	0.0644	1.05	0.994	0.997	-0.00113	-1	0.847	0.979	-0.0332	-1.02	0.595	0.996	0.0915	1.07	5345-51_3	SL006675	Cytoskeleton-associated protein 2
SL004670	9.59	9.56	9.6	9.64	9.32	9.5	9.48	9.49	9.54	9.3	0.613	0.997	-0.0827	-1.06	0.941	0.977	0.00802	1.01	0.792	0.999	0.0298	1.02	0.278	0.921	-0.148	-1.11	0.735	0.936	0.0483	1.03	0.855	0.941	0.0201	1.01	0.53	0.975	0.0939	1.07	0.651	0.964	-0.0781	-1.06	0.517	0.996	0.112	1.08	2939-10_2	SL004670	Artemin
SL003043	10.9	10.9	11.1	10.7	11.4	11.1	10.7	11.2	10.8	11.5	0.643	0.997	0.136	1.1	0.268	0.733	-0.321	-1.25	0.772	0.999	-0.0875	-1.06	0.823	0.982	0.0812	1.06	0.979	0.997	0.00998	1.01	0.246	0.685	-0.342	-1.27	0.614	0.975	-0.201	-1.15	0.926	0.991	-0.0429	-1.03	0.824	0.996	-0.102	-1.07	2480-58_3	SL003043	Metalloproteinase inhibitor 3
SL001999	8.41	8.57	8.41	8.15	8.5	8.31	8.28	8.34	8.11	8.66	0.536	0.997	-0.0988	-1.07	0.287	0.733	-0.189	-1.14	0.922	0.999	0.0181	1.01	0.839	0.982	0.0452	1.03	0.68	0.918	0.0963	1.07	0.236	0.685	-0.214	-1.16	0.641	0.975	-0.114	-1.08	0.727	0.964	-0.0985	-1.07	0.904	0.996	-0.0339	-1.02	4245-80_2	SL001999	E3 ubiquitin-protein ligase Mdm2
SL004208	13.3	13.6	13.5	13.4	13.8	13.3	13.5	13.4	13.2	13.9	0.817	0.997	-0.0392	-1.03	0.548	0.792	-0.0998	-1.07	0.624	0.999	-0.0851	-1.06	0.406	0.973	-0.174	-1.13	0.796	0.952	-0.0566	-1.04	0.728	0.884	-0.0583	-1.04	0.555	0.975	0.134	1.1	0.804	0.977	0.0653	1.05	0.542	0.996	0.16	1.12	4960-72_1	SL004208	Annexin A1
SL000324	11.2	11.1	11.1	11.2	10.9	11.3	11.3	11.2	11.2	11	0.357	0.997	0.0909	1.06	0.321	0.733	0.112	1.08	0.717	0.999	-0.0426	-1.03	0.666	0.982	-0.0609	-1.04	0.831	0.96	-0.0314	-1.02	0.182	0.685	0.15	1.11	0.291	0.975	0.161	1.12	0.361	0.957	0.161	1.12	0.334	0.996	0.17	1.12	2429-27_4	SL000324	Complement component C8
SL001718	10	10.1	10.1	9.99	10.1	9.89	9.89	9.87	9.83	9.87	0.182	0.997	-0.149	-1.11	0.284	0.733	-0.0742	-1.05	0.847	0.999	-0.0139	-1.01	0.915	0.991	0.00923	1.01	0.701	0.925	-0.0349	-1.02	0.116	0.685	-0.107	-1.08	0.0432	0.826	-0.188	-1.14	0.0923	0.957	-0.181	-1.13	0.0533	0.862	-0.207	-1.15	3072-4_2	SL001718	Interleukin-13
SL010498	6.64	6.58	6.62	6.79	6.61	6.8	6.83	6.79	6.9	6.66	0.381	0.997	0.164	1.12	0.406	0.743	0.0867	1.06	0.932	0.999	-0.00929	-1.01	0.933	0.991	-0.011	-1.01	0.424	0.877	-0.11	-1.08	0.204	0.685	0.132	1.1	0.107	0.956	0.228	1.17	0.13	0.957	0.247	1.19	0.444	0.996	0.124	1.09	3432-21_2	SL010498	Ephrin type-A receptor 3
SL001713	8.09	8.04	8.12	8.17	8.14	8.03	8.05	8.04	8.03	7.91	0.698	0.997	-0.0572	-1.04	0.376	0.733	0.0715	1.05	0.826	0.999	-0.0186	-1.01	0.628	0.982	-0.0492	-1.03	0.601	0.911	-0.0555	-1.04	0.205	0.685	0.102	1.07	0.188	0.975	0.144	1.11	0.311	0.957	0.128	1.09	0.404	0.996	0.105	1.08	3498-53_2	SL001713	Interleukin-17A
SL000125	9.22	9.16	9.19	9.18	9.15	9.29	9.3	9.3	9.24	9.25	0.556	0.997	0.071	1.05	0.33	0.733	0.0702	1.05	0.741	0.999	0.0248	1.02	0.779	0.982	-0.0254	-1.02	0.657	0.911	-0.042	-1.03	0.208	0.685	0.0912	1.07	0.168	0.975	0.136	1.1	0.4	0.957	0.0956	1.07	0.55	0.996	0.0676	1.05	4851-25_1	SL000125	Interleukin-1 alpha
SL000338	13.4	13.6	13.6	13.5	13.5	13.5	13.6	13.6	13.7	13.6	0.574	0.997	0.0616	1.04	0.825	0.934	-0.0194	-1.01	0.544	0.999	-0.0557	-1.04	0.569	0.982	0.063	1.04	0.441	0.877	0.0891	1.06	0.634	0.83	-0.0421	-1.03	0.144	0.975	-0.176	-1.13	0.623	0.957	-0.0684	-1.05	0.829	0.996	-0.0299	-1.02	3026-5_2	SL000338	Calpastatin
SL010519	12.6	12.5	12.5	12.4	12.4	12.5	12.5	12.4	12.4	12.5	0.659	0.997	-0.0423	-1.03	0.272	0.733	0.104	1.08	0.787	0.999	-0.0268	-1.02	0.839	0.982	-0.0242	-1.02	0.931	0.987	-0.0108	-1.01	0.221	0.685	0.118	1.09	0.73	0.975	0.0451	1.03	0.72	0.964	0.0542	1.04	0.69	0.996	0.0602	1.04	4476-22_2	SL010519	Tyrosine-protein kinase ZAP-70
SL004635	11.3	11.2	11.2	11.1	11.1	11.4	11.4	11.3	11.4	11.2	0.436	0.997	0.0949	1.07	0.324	0.733	0.108	1.08	0.984	0.999	0.0023	1	0.955	0.991	0.00778	1.01	0.553	0.911	-0.0852	-1.06	0.188	0.685	0.144	1.11	0.19	0.975	0.195	1.14	0.205	0.957	0.218	1.16	0.538	0.996	0.105	1.08	3421-54_2	SL004635	Tumor necrosis factor ligand superfamily member 8
SL004253	10.9	10.9	10.8	10.8	10.8	10.9	10.9	10.8	10.8	10.8	0.884	0.997	-0.0124	-1.01	0.598	0.825	0.0453	1.03	0.92	0.999	0.00899	1.01	0.309	0.939	-0.11	-1.08	0.954	0.991	-0.00657	-1	0.568	0.8	0.0501	1.04	0.776	0.98	0.0339	1.02	0.546	0.957	-0.0832	-1.06	0.895	0.996	0.018	1.01	4708-3_2	SL004253	Estradiol 17-beta-dehydrogenase 1
SL002081	12.8	12.7	12.7	12.7	12.8	12.8	12.7	12.7	12.8	12.6	0.943	0.997	0.00767	1.01	0.579	0.813	0.0526	1.04	0.841	0.999	-0.0199	-1.01	0.613	0.982	0.0603	1.04	0.396	0.873	-0.106	-1.08	0.297	0.695	0.0974	1.07	0.0884	0.956	0.217	1.16	0.0312	0.736	0.318	1.25	0.381	0.996	0.128	1.09	2819-23_2	SL002081	Cadherin-5
SL011404	10.2	10.1	10.2	10.2	10.1	10.3	10.3	10.3	10.3	10.3	0.356	0.997	0.102	1.07	0.484	0.764	0.0536	1.04	0.992	0.999	-0.000755	-1	0.385	0.964	-0.0838	-1.06	0.776	0.942	-0.0287	-1.02	0.327	0.695	0.0757	1.05	0.269	0.975	0.116	1.08	0.719	0.964	0.0435	1.03	0.473	0.996	0.0866	1.06	5255-22_3	SL011404	cAMP-specific 3',5'-cyclic phosphodiesterase 4D
SL000306	8.76	8.82	8.76	8.68	8.82	8.83	8.87	8.9	8.78	8.91	0.438	0.997	0.076	1.05	0.719	0.882	-0.0287	-1.02	0.577	0.999	0.0465	1.03	0.72	0.982	-0.036	-1.03	0.388	0.873	-0.0907	-1.06	0.602	0.822	-0.0422	-1.03	0.821	0.984	-0.0249	-1.02	0.371	0.957	-0.114	-1.08	0.204	0.996	-0.161	-1.12	3723-1_2	SL000306	Brain natriuretic peptide 32
SL003849	9.11	9.08	9.13	9.11	9.12	8.99	8.96	8.96	8.94	8.85	0.139	0.997	-0.121	-1.09	0.985	0.99	0.00127	1	0.527	0.999	-0.0442	-1.03	0.892	0.991	-0.0114	-1.01	0.345	0.873	-0.0831	-1.06	0.804	0.912	0.0168	1.01	0.68	0.975	0.0378	1.03	0.463	0.957	0.0779	1.06	0.983	0.996	-0.00219	-1	2764-20_2	SL003849	Fibroblast growth factor 9
SL001815	15.1	15.1	15.1	15	15	15	15	15.1	15.1	15	0.782	0.997	-0.0255	-1.02	0.835	0.938	0.0145	1.01	0.594	0.999	0.0388	1.03	0.403	0.973	0.0733	1.05	0.598	0.911	0.0484	1.03	0.777	0.899	0.02	1.01	0.479	0.975	0.0681	1.05	0.345	0.957	0.105	1.08	0.485	0.996	0.0774	1.06	5008-51_1	SL001815	Superoxide dismutase [Mn], mitochondrial
SL010494	9.88	10	9.98	10	9.98	9.88	9.88	10.1	10	10.1	0.989	0.997	-0.00274	-1	0.48	0.763	-0.158	-1.12	0.546	0.999	0.141	1.1	0.778	0.982	0.0792	1.06	0.546	0.911	0.178	1.13	0.559	0.794	-0.133	-1.1	0.376	0.975	0.274	1.21	0.532	0.957	0.224	1.17	0.387	0.996	0.309	1.24	3422-4_2	SL010494	Cyclin-dependent kinase 1:G2/mitotic-specific cyclin-B1 complex
SL000527	13.6	13.5	13.5	13.6	13.3	13.6	13.3	13.5	13.6	13.1	0.945	0.997	-0.0176	-1.01	0.559	0.797	-0.161	-1.12	0.858	0.999	-0.0516	-1.04	0.97	0.992	-0.0129	-1.01	0.338	0.873	-0.349	-1.27	0.586	0.811	-0.153	-1.11	0.984	0.997	-0.00774	-1.01	0.937	0.991	0.0349	1.02	0.488	0.996	-0.306	-1.24	2579-17_5	SL000527	Matrix metalloproteinase-9
SL000461	11	10.8	10.7	10.4	9.66	10.8	10.8	10.5	10.2	9.96	0.755	0.997	-0.213	-1.16	0.529	0.779	0.2	1.15	0.671	0.999	0.141	1.1	0.982	0.993	0.00895	1.01	0.397	0.873	-0.355	-1.28	0.415	0.724	0.263	1.2	0.281	0.975	0.473	1.39	0.465	0.957	0.371	1.29	0.956	0.996	-0.0277	-1.02	4135-84_2	SL000461	Immunoglobulin E
SL004070	10.4	10.9	10.7	10.7	10.7	10.5	10.6	10.6	10.5	10.7	0.764	0.997	0.0884	1.06	0.329	0.733	-0.371	-1.29	0.643	0.999	-0.184	-1.14	0.732	0.982	-0.163	-1.12	0.943	0.987	-0.036	-1.03	0.291	0.693	-0.408	-1.33	0.469	0.975	-0.38	-1.3	0.534	0.957	-0.377	-1.3	0.704	0.996	-0.23	-1.17	4474-19_2	SL004070	Ubiquitin
SL009207	8.58	8.82	8.69	8.75	8.65	8.65	8.71	8.62	8.71	8.63	0.677	0.997	0.0678	1.05	0.402	0.742	-0.181	-1.13	0.644	0.999	-0.104	-1.07	0.619	0.982	-0.135	-1.1	0.719	0.934	-0.102	-1.07	0.339	0.701	-0.209	-1.16	0.389	0.975	-0.256	-1.19	0.383	0.957	-0.3	-1.23	0.461	0.996	-0.252	-1.19	4210-19_2	SL009207	Dynactin subunit 2
SL004899	6.93	6.91	6.98	6.82	6.6	6.61	6.68	6.63	6.72	6.38	0.212	0.997	-0.317	-1.25	0.41	0.743	0.0887	1.06	0.939	0.999	-0.00857	-1.01	0.545	0.982	-0.0818	-1.06	0.624	0.911	-0.0694	-1.05	0.225	0.685	0.13	1.09	0.149	0.975	0.211	1.16	0.351	0.957	0.157	1.11	0.381	0.996	0.147	1.11	4228-37_2	SL004899	Heat shock cognate 71 kDa protein
SL004492	9.3	9.21	9.3	9.15	9.15	9.54	9.51	9.53	9.58	9.45	0.211	0.997	0.246	1.19	0.629	0.835	0.0443	1.03	0.661	0.999	-0.0422	-1.03	0.377	0.959	0.102	1.07	0.781	0.946	-0.0337	-1.02	0.693	0.863	0.0369	1.03	0.521	0.975	-0.0815	-1.06	0.686	0.964	0.0595	1.04	0.62	0.996	-0.0725	-1.05	3835-11_2	SL004492	Toll-like receptor 2
SL003332	9.75	9.8	9.78	9.56	9.89	9.69	9.67	9.65	9.48	10.1	0.57	0.997	-0.0684	-1.05	0.6	0.825	-0.066	-1.05	0.629	0.999	-0.0636	-1.05	0.855	0.982	-0.0289	-1.02	0.389	0.873	0.143	1.1	0.544	0.787	-0.0777	-1.06	0.471	0.975	-0.126	-1.09	0.632	0.959	-0.0964	-1.07	0.683	0.996	0.0818	1.06	2838-53_1	SL003332	Matrix metalloproteinase-17
SL010510	10.3	10.4	10.2	10.2	10.4	10.4	10.4	10.5	10.4	10.9	0.605	0.997	0.132	1.1	0.512	0.774	-0.117	-1.08	0.997	0.999	0.000689	1	0.473	0.982	0.162	1.12	0.565	0.911	0.136	1.1	0.466	0.748	-0.133	-1.1	0.742	0.977	-0.0815	-1.06	0.801	0.977	0.0721	1.05	0.848	0.996	0.0546	1.04	3388-58_2	SL010510	Serine/threonine-protein kinase PAK 7
SL003761	9.92	9.93	9.98	9.73	9.88	10	9.99	10.1	9.87	10.2	0.405	0.997	0.104	1.07	0.714	0.882	-0.0458	-1.03	0.955	0.999	-0.00737	-1.01	0.614	0.982	0.0794	1.06	0.348	0.873	0.155	1.11	0.544	0.787	-0.0766	-1.05	0.321	0.975	-0.17	-1.13	0.62	0.957	-0.0983	-1.07	0.976	0.996	-0.00602	-1	3831-21_1	SL003761	Phosphatidylinositol 3,4,5-trisphosphate 3-phosphatase and dual-specificity protein phosphatase PTEN
SL005199	7.93	7.7	7.64	7.62	7.58	7.78	7.69	7.64	7.8	7.38	0.635	0.997	-0.153	-1.11	0.301	0.733	0.141	1.1	0.806	0.999	-0.0349	-1.02	0.729	0.982	0.0593	1.04	0.924	0.985	-0.017	-1.01	0.197	0.685	0.178	1.13	0.397	0.975	0.158	1.12	0.212	0.957	0.27	1.21	0.42	0.996	0.174	1.13	2730-58_2	SL005199	MHC class I polypeptide-related sequence A
SL003974	9.4	9.41	9.45	9.24	9.39	9.17	9.13	9.17	9.02	9.25	0.0451	0.997	-0.235	-1.18	0.508	0.773	-0.0453	-1.03	0.654	0.999	-0.0321	-1.02	0.435	0.982	-0.0673	-1.05	0.91	0.98	-0.0102	-1.01	0.479	0.753	-0.0493	-1.03	0.575	0.975	-0.0531	-1.04	0.411	0.957	-0.0902	-1.06	0.776	0.996	-0.031	-1.02	3758-68_3	SL003974	Activated Protein C
SL007774	9.45	9.39	9.34	9.4	9.39	9.44	9.4	9.37	9.33	9.24	0.914	0.997	-0.0154	-1.01	0.663	0.857	0.0329	1.02	0.904	0.999	-0.0095	-1.01	0.427	0.982	-0.0756	-1.05	0.516	0.908	-0.0646	-1.05	0.723	0.881	0.0272	1.02	0.705	0.975	-0.0395	-1.03	0.371	0.957	-0.108	-1.08	0.434	0.996	-0.0942	-1.07	5093-47_3	SL007774	Protein jagged-2
SL004346	8.51	8.57	8.54	8.48	8.62	8.47	8.46	8.48	8.36	8.65	0.616	0.997	-0.0401	-1.03	0.438	0.751	-0.0661	-1.05	0.812	0.999	-0.0212	-1.01	0.472	0.982	-0.0772	-1.05	0.776	0.942	0.0319	1.02	0.44	0.736	-0.067	-1.05	0.826	0.984	-0.0259	-1.02	0.546	0.957	-0.0824	-1.06	0.841	0.996	0.0273	1.02	4138-25_2	SL004346	Interleukin-20
SL000590	15.2	15.2	15.2	15.2	15.2	15.3	15.3	15.3	15.2	15.2	0.0506	0.997	0.139	1.1	0.862	0.942	-0.00915	-1.01	0.811	0.999	-0.0132	-1.01	0.364	0.959	-0.0602	-1.04	0.559	0.911	-0.0406	-1.03	0.765	0.897	-0.016	-1.01	0.497	0.975	-0.0494	-1.03	0.237	0.957	-0.0997	-1.07	0.363	0.996	-0.0763	-1.05	2706-69_2	SL000590	Thyroxine-binding globulin
SL000588	10.7	10.7	10.6	10.6	10.6	10.9	10.9	10.8	10.8	10.9	0.285	0.997	0.169	1.12	0.924	0.967	0.00629	1	0.86	0.999	-0.0122	-1.01	0.334	0.959	-0.0806	-1.06	0.599	0.911	0.0459	1.03	0.908	0.958	0.00781	1.01	0.964	0.997	-0.00416	-1	0.498	0.957	-0.0719	-1.05	0.61	0.996	0.0538	1.04	3873-51_2	SL000588	Thyroid peroxidase
SL010384	12.4	12.5	12.5	12.4	12.8	12.2	12.2	12.3	12	12.6	0.496	0.997	-0.138	-1.1	0.289	0.733	-0.236	-1.18	0.93	0.999	0.0206	1.01	0.818	0.982	-0.0646	-1.05	0.803	0.954	0.0731	1.05	0.271	0.685	-0.25	-1.19	0.869	0.986	-0.0506	-1.04	0.69	0.964	-0.142	-1.1	0.993	0.996	0.00289	1	5490-53_3	SL010384	Testican-1
SL008835	8.63	8.62	8.65	8.56	8.58	8.64	8.65	8.66	8.62	8.56	0.801	0.997	0.0158	1.01	0.753	0.902	0.017	1.01	0.706	0.999	-0.0213	-1.01	0.768	0.982	0.02	1.01	0.34	0.873	-0.0678	-1.05	0.759	0.897	0.0168	1.01	0.768	0.98	-0.022	-1.02	0.824	0.979	0.0192	1.01	0.425	0.996	-0.0686	-1.05	3876-15_2	SL008835	Asialoglycoprotein receptor 1
SL005170	10.1	10.3	10.2	10.2	10.2	10.2	10.2	10.2	10.2	10.2	0.579	0.997	0.0392	1.03	0.362	0.733	-0.0766	-1.05	0.82	0.999	-0.02	-1.01	0.786	0.982	-0.0287	-1.02	0.599	0.911	0.0582	1.04	0.253	0.685	-0.097	-1.07	0.268	0.975	-0.128	-1.09	0.273	0.957	-0.146	-1.11	0.716	0.996	-0.0482	-1.03	2988-57_2	SL005170	Inducible T-cell costimulator
SL007871	13.6	13.6	13.5	13.7	13.4	13.6	13.6	13.5	13.5	13.4	0.936	0.997	-0.00937	-1.01	0.992	0.993	-0.00149	-1	0.894	0.999	0.0206	1.01	0.378	0.959	-0.165	-1.12	0.508	0.899	0.13	1.09	0.965	0.982	-0.00665	-1	0.974	0.997	-0.00667	-1	0.413	0.957	-0.195	-1.14	0.665	0.996	0.103	1.07	4786-58_3	SL007871	UMP-CMP kinase
SL006523	9	8.87	9.01	9.11	8.81	9.08	9.1	9.02	9.23	8.8	0.675	0.997	0.0757	1.05	0.453	0.757	0.157	1.12	0.734	0.999	-0.0745	-1.05	0.641	0.982	-0.123	-1.09	0.561	0.911	-0.16	-1.12	0.397	0.714	0.181	1.13	0.865	0.986	0.0491	1.03	0.972	0.995	0.0118	1.01	0.909	0.996	-0.0382	-1.03	4455-89_2	SL006523	Lactadherin
SL000087	9.69	9.89	9.75	9.46	9.78	9.55	9.6	9.52	9.27	9.93	0.475	0.997	-0.146	-1.11	0.445	0.755	-0.14	-1.1	0.535	0.999	-0.119	-1.09	0.613	0.982	-0.117	-1.08	0.973	0.997	0.00816	1.01	0.389	0.71	-0.161	-1.12	0.369	0.975	-0.228	-1.17	0.422	0.957	-0.235	-1.18	0.733	0.996	-0.0994	-1.07	4673-13_2	SL000087	Interleukin-6
SL007560	10.7	10.7	10.7	10.6	10.7	10.6	10.6	10.6	10.5	10.8	0.479	0.997	-0.0568	-1.04	0.68	0.865	-0.0337	-1.02	0.935	0.999	-0.00698	-1	0.696	0.982	-0.0402	-1.03	0.345	0.873	0.102	1.07	0.646	0.836	-0.0382	-1.03	0.786	0.98	-0.0307	-1.02	0.613	0.957	-0.066	-1.05	0.547	0.996	0.0784	1.06	3399-31_2	SL007560	Stabilin-2
SL004066	8.14	8.13	8.16	8.11	8.13	8.12	8.13	8.11	8.1	8.11	0.739	0.997	-0.0176	-1.01	0.71	0.879	0.0189	1.01	0.467	0.999	-0.0386	-1.03	0.77	0.982	-0.0187	-1.01	0.495	0.894	-0.0456	-1.03	0.469	0.748	0.0367	1.03	0.418	0.975	0.0558	1.04	0.291	0.957	0.0842	1.06	0.549	0.996	0.0476	1.03	2447-7_4	SL004066	Group IIE secretory phospholipase A2
SL004353	8.1	8.21	8.14	8.27	7.94	8.11	8.17	8.11	8.1	7.95	0.95	0.997	0.0097	1.01	0.678	0.865	-0.0474	-1.03	0.939	0.999	-0.0092	-1.01	0.395	0.966	-0.122	-1.09	0.575	0.911	-0.0845	-1.06	0.578	0.804	-0.0645	-1.05	0.528	0.975	-0.0996	-1.07	0.227	0.957	-0.221	-1.17	0.34	0.996	-0.174	-1.13	4136-40_2	SL004353	Interleukin-17D
SL008639	11.6	11.6	11.7	11.7	11.5	11.7	11.8	11.9	11.9	11.7	0.233	0.997	0.146	1.11	0.808	0.926	0.0233	1.02	0.482	0.999	0.0703	1.05	0.605	0.982	0.0623	1.04	0.53	0.911	0.0792	1.06	0.923	0.959	0.00943	1.01	0.983	0.997	-0.00288	-1	0.909	0.989	-0.0174	-1.01	0.964	0.996	0.00694	1	3198-4_1	SL008639	Iduronate 2-sulfatase
SL005797	11.4	11.1	11.2	10.9	10.9	11.5	11.3	11.2	11.2	11	0.33	0.997	0.173	1.13	0.969	0.986	-0.00541	-1	0.546	0.999	-0.0881	-1.06	0.78	0.982	-0.049	-1.03	0.381	0.873	-0.161	-1.12	0.854	0.941	0.0259	1.02	0.685	0.975	0.0777	1.06	0.552	0.957	0.132	1.1	0.991	0.996	0.00255	1	3216-2_2	SL005797	Polymeric immunoglobulin receptor
SL000493	10.5	10.8	10.8	10.6	10.9	10.5	10.5	10.6	10.4	10.9	0.88	0.997	-0.0347	-1.02	0.304	0.733	-0.285	-1.22	0.801	0.999	-0.0728	-1.05	0.967	0.991	-0.0142	-1.01	0.794	0.952	0.0949	1.07	0.291	0.693	-0.298	-1.23	0.709	0.975	-0.143	-1.1	0.837	0.979	-0.0908	-1.06	0.954	0.996	0.0255	1.02	3890-8_2	SL000493	L-lactate dehydrogenase B chain
SL000470	9.48	9.62	9.53	9.5	9.5	9.41	9.45	9.44	9.34	9.44	0.535	0.997	-0.0621	-1.04	0.376	0.733	-0.114	-1.08	0.905	0.999	-0.016	-1.01	0.66	0.982	-0.0713	-1.05	0.656	0.911	0.0757	1.05	0.339	0.701	-0.126	-1.09	0.671	0.975	-0.0756	-1.05	0.509	0.957	-0.136	-1.1	0.935	0.996	0.0168	1.01	4493-92_1	SL000470	Interleukin-11
SL002702	9.17	9.14	9.19	9.24	9.27	9.14	9.16	9.19	9.14	9.3	0.838	0.997	-0.0285	-1.02	0.617	0.829	0.0486	1.03	0.836	0.999	0.021	1.01	0.438	0.982	-0.0949	-1.07	0.588	0.911	0.0692	1.05	0.339	0.701	0.0918	1.07	0.057	0.834	0.25	1.19	0.306	0.957	0.154	1.11	0.051	0.862	0.295	1.23	5359-65_3	SL002702	Serine/threonine-protein kinase pim-1
SL005703	14.2	14.2	14.3	14.2	14.1	14.2	14.3	14.3	14.4	14.2	0.768	0.997	0.0221	1.02	0.626	0.833	0.0429	1.03	0.501	0.999	0.0619	1.04	0.51	0.982	0.073	1.05	0.802	0.954	0.0291	1.02	0.528	0.772	0.0564	1.04	0.272	0.975	0.134	1.1	0.282	0.957	0.151	1.11	0.475	0.996	0.0998	1.07	5107-7_2	SL005703	Neurogenic locus notch homolog protein 1
SL005189	8.67	8.64	8.7	8.58	8.61	8.74	8.76	8.79	8.76	8.68	0.504	0.997	0.0732	1.05	0.622	0.832	0.0431	1.03	0.913	0.999	0.01	1.01	0.949	0.991	-0.00699	-1	0.338	0.873	-0.111	-1.08	0.618	0.828	0.0444	1.03	0.887	0.989	0.0172	1.01	0.995	0.998	0.00083	1	0.458	0.996	-0.103	-1.07	5089-11_3	SL005189	Interleukin-7 receptor subunit alpha
SL008945	8.15	8.18	7.66	8.06	7.54	8.43	8.45	8.16	8.47	8.35	0.548	0.997	0.283	1.22	0.966	0.986	-0.0164	-1.01	0.993	0.999	0.00347	1	0.465	0.982	0.352	1.28	0.425	0.877	0.402	1.32	0.896	0.956	0.0508	1.04	0.496	0.975	0.359	1.28	0.227	0.957	0.739	1.67	0.216	0.996	0.753	1.68	4471-50_2	SL008945	Protein-glutamine gamma-glutamyltransferase E
SL005219	12.3	12.3	12.3	12.4	12.1	11.9	12	11.8	12.2	11.3	0.614	0.997	-0.459	-1.37	0.428	0.747	0.105	1.08	0.837	0.999	-0.0285	-1.02	0.812	0.982	-0.0396	-1.03	0.506	0.899	-0.116	-1.08	0.346	0.703	0.127	1.09	0.634	0.975	0.0873	1.06	0.683	0.964	0.0865	1.06	0.992	0.996	-0.002	-1	3007-7_2	SL005219	Sialic acid-binding Ig-like lectin 9
SL004751	9.36	9.49	9.42	9.32	9.57	9.29	9.33	9.35	9.19	9.53	0.461	0.997	-0.0657	-1.05	0.319	0.733	-0.0926	-1.07	0.906	0.999	0.0114	1.01	0.93	0.991	-0.0103	-1.01	0.699	0.925	0.0473	1.03	0.249	0.685	-0.109	-1.08	0.564	0.975	-0.0738	-1.05	0.486	0.957	-0.103	-1.07	0.802	0.996	-0.0369	-1.03	2622-18_1	SL004751	Heme oxygenase 2
SL017610	11.8	12	12	11.8	12.1	11.8	11.8	12	11.4	12.3	0.901	0.997	-0.035	-1.02	0.661	0.856	-0.134	-1.1	0.762	0.999	0.0963	1.07	0.956	0.991	0.0213	1.01	0.35	0.873	0.375	1.3	0.653	0.84	-0.139	-1.1	0.875	0.987	0.066	1.05	0.981	0.995	-0.0116	-1.01	0.477	0.996	0.346	1.27	2986-49_2	SL017610	Gro-beta/gamma
SL003104	8.21	8.28	8.26	8.25	8.33	8.23	8.22	8.31	8.3	8.37	0.885	0.997	0.0156	1.01	0.46	0.762	-0.0733	-1.05	0.697	0.999	0.0404	1.03	0.542	0.982	0.0762	1.05	0.76	0.937	0.04	1.03	0.69	0.862	-0.0396	-1.03	0.107	0.956	0.218	1.16	0.0852	0.957	0.27	1.21	0.167	0.996	0.216	1.16	4128-27_2	SL003104	C-C motif chemokine 24
SL002646	9.1	9.15	9.11	9.08	9.04	9.26	9.38	9.37	9.5	9.15	0.471	0.997	0.16	1.12	0.65	0.852	0.066	1.05	0.812	0.999	0.0362	1.03	0.631	0.982	0.0879	1.06	0.415	0.874	-0.156	-1.11	0.866	0.944	0.0247	1.02	0.359	0.975	-0.183	-1.13	0.513	0.957	-0.15	-1.11	0.106	0.971	-0.372	-1.29	5002-76_1	SL002646	Matrix metalloproteinase-14
SL000070	9.38	9.27	9.41	9.47	9.29	9.45	9.35	9.57	9.63	9.28	0.616	0.997	0.0791	1.06	0.965	0.986	0.00628	1	0.501	0.999	0.101	1.07	0.482	0.982	0.127	1.09	0.651	0.911	0.0856	1.06	0.876	0.947	0.0227	1.02	0.344	0.975	0.188	1.14	0.334	0.957	0.222	1.17	0.454	0.996	0.171	1.13	4842-62_2	SL000070	Glypican-3
SL005195	12.7	12.8	12.7	12.7	12.3	12.8	13	12.8	13	12.6	0.571	0.997	0.0975	1.07	0.34	0.733	0.169	1.12	0.998	0.999	0.00039	1	0.754	0.982	0.0696	1.05	0.71	0.928	0.0864	1.06	0.27	0.685	0.198	1.15	0.524	0.975	0.155	1.11	0.398	0.957	0.238	1.18	0.394	0.996	0.239	1.18	5099-14_3	SL005195	Lymphocyte activation gene 3 protein
SL009213	13	12.9	13	12.9	13.3	13.1	12.9	13	12.9	13.2	0.733	0.997	0.0607	1.04	0.879	0.948	-0.0253	-1.02	0.71	0.999	-0.0645	-1.05	0.534	0.982	0.13	1.09	0.438	0.877	-0.169	-1.12	0.915	0.958	-0.0179	-1.01	0.912	0.993	-0.0254	-1.02	0.516	0.957	0.172	1.13	0.621	0.996	-0.131	-1.09	3179-51_2	SL009213	Lysosomal protective protein
SL003690	10.4	10.5	10.4	10.6	10.2	10.5	10.5	10.5	10.6	10.3	0.522	0.997	0.124	1.09	0.615	0.827	-0.11	-1.08	0.996	0.999	0.00115	1	0.423	0.982	-0.221	-1.17	0.619	0.911	-0.144	-1.1	0.524	0.772	-0.142	-1.1	0.583	0.975	-0.166	-1.12	0.25	0.957	-0.403	-1.32	0.376	0.996	-0.309	-1.24	5424-55_3	SL003690	Tumor necrosis factor receptor superfamily member 11A
SL000305	8.09	8.07	8.05	8.07	7.89	8.51	8.47	8.38	8.65	8.4	0.0808	0.997	0.42	1.34	0.857	0.942	-0.0248	-1.02	0.64	0.999	-0.0675	-1.05	0.844	0.982	-0.034	-1.02	0.359	0.873	-0.167	-1.12	0.93	0.962	-0.0123	-1.01	0.994	0.997	-0.00134	-1	0.863	0.985	0.038	1.03	0.644	0.996	-0.101	-1.07	4368-8_2	SL000305	beta-nerve growth factor
SL004851	10.7	10.9	10.8	10.8	10.8	10.8	10.9	10.9	10.7	10.9	0.695	0.997	0.0639	1.05	0.51	0.773	-0.0908	-1.06	0.915	0.999	-0.0153	-1.01	0.546	0.982	-0.105	-1.08	0.571	0.911	0.103	1.07	0.447	0.737	-0.107	-1.08	0.604	0.975	-0.0986	-1.07	0.375	0.957	-0.195	-1.14	0.925	0.996	0.0206	1.01	2969-11_1	SL004851	Serine/threonine-protein kinase receptor R3
SL005210	14	13.8	13.9	14	13.7	14	13.9	14	14.2	13.9	0.811	0.997	-0.036	-1.03	0.471	0.763	0.131	1.09	0.577	0.999	0.105	1.08	0.767	0.982	0.0674	1.05	0.649	0.911	0.108	1.08	0.27	0.685	0.199	1.15	0.0577	0.834	0.468	1.38	0.104	0.957	0.463	1.38	0.0998	0.971	0.467	1.38	5109-24_3	SL005210	Neuronal cell adhesion molecule
SL003173	12.7	12.8	13.1	12.9	13.2	12.4	12.4	12.6	12.3	12.8	0.178	0.997	-0.31	-1.24	0.473	0.763	-0.165	-1.12	0.6	0.999	-0.126	-1.09	0.576	0.982	-0.162	-1.12	0.887	0.974	0.043	1.03	0.509	0.767	-0.155	-1.11	0.823	0.984	-0.071	-1.05	0.782	0.972	-0.102	-1.07	0.79	0.996	0.0975	1.07	2985-35_1	SL003173	Growth-regulated alpha protein
SL003189	9.39	9.37	9.24	9.69	8.91	9.49	9.62	9.56	9.67	9.12	0.715	0.997	0.102	1.07	0.326	0.733	0.152	1.11	0.981	0.999	0.00377	1	0.695	0.982	0.0763	1.05	0.967	0.993	-0.00854	-1.01	0.368	0.703	0.142	1.1	0.814	0.984	-0.0505	-1.04	0.945	0.991	0.0172	1.01	0.801	0.996	-0.0621	-1.04	4922-13_1	SL003189	C-C motif chemokine 19
SL004016	13.2	13.1	13.1	13.2	13	13.1	13	13.1	13.1	12.9	0.26	0.997	-0.115	-1.08	0.891	0.955	0.0135	1.01	0.895	0.999	-0.0136	-1.01	0.336	0.959	-0.12	-1.09	0.69	0.92	-0.0519	-1.04	0.876	0.947	0.0157	1.01	0.987	0.997	-0.00215	-1	0.498	0.957	-0.107	-1.08	0.797	0.996	-0.0406	-1.03	2436-49_4	SL004016	C-X-C motif chemokine 16
SL003872	13.1	12.9	13	13	12.9	13	12.9	13	13.1	13	0.497	0.997	-0.0659	-1.05	0.415	0.743	0.0899	1.06	0.54	0.999	0.0707	1.05	0.803	0.982	0.0346	1.02	0.905	0.98	-0.0173	-1.01	0.319	0.695	0.111	1.08	0.226	0.975	0.184	1.14	0.367	0.957	0.159	1.12	0.587	0.996	0.095	1.07	2620-4_2	SL003872	Interleukin-6 receptor subunit beta
SL008611	12.4	12.4	12.6	12.6	12.6	12.3	12.3	12.6	12.6	12.3	0.716	0.997	-0.0921	-1.07	0.992	0.993	-0.00174	-1	0.522	0.999	0.118	1.09	0.625	0.982	0.108	1.08	0.495	0.894	-0.158	-1.12	0.844	0.936	-0.035	-1.02	0.81	0.984	-0.0581	-1.04	0.765	0.971	-0.0836	-1.06	0.235	0.996	-0.332	-1.26	3173-49_2	SL008611	N-acylethanolamine-hydrolyzing acid amidase
SL004661	8.92	9.06	9.08	9.08	9.05	8.95	9.05	9.06	9.04	9.1	0.654	0.997	0.0333	1.02	0.545	0.792	-0.0505	-1.04	0.53	0.999	-0.055	-1.04	0.579	0.982	-0.0583	-1.04	0.849	0.967	-0.021	-1.01	0.648	0.837	-0.0387	-1.03	0.948	0.995	0.0075	1.01	0.942	0.991	0.0097	1.01	0.759	0.996	0.0407	1.03	3280-49_2	SL004661	Aggrecan core protein
SL000268	14.6	14.6	14.6	14.5	14.5	14.6	14.6	14.6	14.6	14.4	0.615	0.997	0.0444	1.03	0.635	0.84	-0.0432	-1.03	0.434	0.999	-0.0745	-1.05	0.853	0.982	-0.0212	-1.01	0.632	0.911	-0.0574	-1.04	0.53	0.772	-0.058	-1.04	0.224	0.975	-0.153	-1.11	0.463	0.957	-0.107	-1.08	0.352	0.996	-0.135	-1.1	3710-49_2	SL000268	Angiostatin
SL000047	9.99	10.2	10.1	9.79	10.2	9.94	9.95	10	9.85	10.2	0.782	0.997	-0.0455	-1.03	0.344	0.733	-0.199	-1.15	0.803	0.999	-0.0546	-1.04	0.728	0.982	0.0916	1.07	0.944	0.987	-0.0194	-1.01	0.276	0.685	-0.232	-1.17	0.422	0.975	-0.232	-1.17	0.761	0.971	-0.102	-1.07	0.559	0.996	-0.194	-1.14	2952-75_2	SL000047	Insulin-like growth factor I
SL008808	12.6	12.8	12.7	12.7	12.6	12.6	12.6	12.6	12.5	12.7	0.94	0.997	-0.0131	-1.01	0.36	0.733	-0.202	-1.15	0.852	0.999	-0.0431	-1.03	0.758	0.982	-0.0854	-1.06	0.731	0.936	0.0995	1.07	0.314	0.695	-0.226	-1.17	0.573	0.975	-0.172	-1.13	0.522	0.957	-0.225	-1.17	0.938	0.996	-0.0273	-1.02	3902-21_2	SL008808	S-phase kinase-associated protein 1
SL002695	10.3	10.3	10.3	10.2	10.4	10.4	10.3	10.4	10.2	10.6	0.624	0.997	0.0727	1.05	0.652	0.852	-0.0676	-1.05	0.957	0.999	-0.00843	-1.01	0.882	0.989	0.028	1.02	0.355	0.873	0.182	1.13	0.668	0.85	-0.0653	-1.05	0.987	0.997	0.00346	1	0.864	0.985	0.041	1.03	0.416	0.996	0.194	1.14	3192-3_2	SL002695	Cytosolic non-specific dipeptidase
SL000009	7.11	7.09	7.13	7.23	7.12	7.51	7.53	7.49	7.92	7.62	0.236	0.997	0.401	1.32	0.766	0.904	0.0394	1.03	0.924	0.999	0.0133	1.01	0.88	0.989	0.0253	1.02	0.334	0.873	0.169	1.12	0.628	0.83	0.0651	1.05	0.414	0.975	0.149	1.11	0.412	0.957	0.173	1.13	0.151	0.996	0.303	1.23	2616-23_18	SL000009	Receptor tyrosine-protein kinase erbB-2
SL013988	8.92	8.95	9	8.98	9.34	8.83	8.81	8.81	8.65	9.06	0.657	0.997	-0.085	-1.06	0.657	0.856	-0.0522	-1.04	0.482	0.999	-0.0864	-1.06	0.79	0.982	-0.0393	-1.03	0.59	0.911	-0.0833	-1.06	0.659	0.843	-0.0529	-1.04	0.579	0.975	-0.0902	-1.06	0.817	0.979	-0.0434	-1.03	0.642	0.996	-0.087	-1.06	4428-1_2	SL013988	Carbohydrate sulfotransferase 2
SL011100	9.99	10	9.98	9.87	9.93	9.98	9.91	9.99	9.92	10	0.902	0.997	-0.011	-1.01	0.33	0.733	-0.0859	-1.06	0.956	0.999	0.00507	1	0.904	0.991	0.0133	1.01	0.791	0.952	0.0306	1.02	0.238	0.685	-0.105	-1.08	0.425	0.975	-0.0965	-1.07	0.486	0.957	-0.0974	-1.07	0.617	0.996	-0.0697	-1.05	5062-60_3	SL011100	CD226 antigen
SL008909	11.9	11.8	11.9	11.8	12	11.8	11.7	11.7	11.6	11.8	0.173	0.997	-0.101	-1.07	0.946	0.977	0.00558	1	0.717	0.999	-0.0311	-1.02	0.712	0.982	-0.0381	-1.03	0.382	0.873	-0.0945	-1.07	0.925	0.96	-0.00785	-1.01	0.367	0.975	-0.102	-1.07	0.377	0.957	-0.116	-1.08	0.207	0.996	-0.165	-1.12	3622-33_4	SL008909	Legumain
SL014470	9.86	9.87	9.83	9.95	10.1	9.58	9.62	9.55	9.49	9.67	0.185	0.997	-0.275	-1.21	0.845	0.938	0.0203	1.01	0.869	0.999	0.0179	1.01	0.362	0.959	-0.119	-1.09	0.711	0.929	-0.0505	-1.04	0.821	0.92	0.0239	1.02	0.795	0.98	0.0373	1.03	0.555	0.957	-0.0981	-1.07	0.849	0.996	-0.0314	-1.02	5262-57_3	SL014470	Breast cancer anti-estrogen resistance protein 3
SL003331	9.89	9.91	9.86	9.78	10	9.91	9.92	9.88	9.92	10.1	0.843	0.997	0.0152	1.01	0.943	0.977	-0.00544	-1	0.946	0.999	0.00534	1	0.863	0.982	0.0165	1.01	0.32	0.873	-0.0997	-1.07	0.821	0.92	-0.0174	-1.01	0.579	0.975	-0.0581	-1.04	0.664	0.964	-0.0526	-1.04	0.18	0.996	-0.162	-1.12	5268-49_3	SL003331	Matrix metalloproteinase-16
SL000433	10.8	10.6	11	10.8	10.4	10.5	10.1	10.4	10.9	10.6	0.193	0.997	-0.381	-1.3	0.583	0.814	-0.159	-1.12	0.405	0.999	-0.252	-1.19	0.862	0.982	-0.0631	-1.04	0.99	0.998	-0.00454	-1	0.605	0.822	-0.152	-1.11	0.587	0.975	-0.217	-1.16	0.956	0.995	-0.0252	-1.02	0.948	0.996	0.0298	1.02	4891-50_1	SL000433	Glucagon
SL000515	8.26	8.26	8.29	8.21	8.17	8.18	8.25	8.24	8.18	8.1	0.335	0.997	-0.072	-1.05	0.357	0.733	0.0677	1.05	0.816	0.999	0.0179	1.01	0.95	0.991	0.00575	1	0.731	0.936	-0.0332	-1.02	0.226	0.685	0.0896	1.06	0.184	0.975	0.134	1.1	0.257	0.957	0.132	1.1	0.483	0.996	0.081	1.06	2785-15_2	SL000515	C-C motif chemokine 8
SL000401	8.29	8.31	8.33	8.22	8.29	8.28	8.28	8.27	8.27	8.42	0.94	0.997	-0.00661	-1	0.784	0.912	-0.02	-1.01	0.411	0.999	-0.0628	-1.04	0.818	0.982	0.0212	1.01	0.642	0.911	0.0447	1.03	0.74	0.888	-0.0246	-1.02	0.389	0.975	-0.0871	-1.06	0.963	0.995	-0.00534	-1	0.859	0.996	0.0206	1.01	5308-89_2	SL000401	Neutrophil elastase
SL010328	9.75	9.92	9.92	9.84	9.89	9.84	9.89	9.89	9.82	9.93	0.531	0.997	0.094	1.07	0.423	0.747	-0.133	-1.1	0.586	0.999	-0.0942	-1.07	0.8	0.982	-0.0526	-1.04	0.958	0.991	0.0114	1.01	0.322	0.695	-0.166	-1.12	0.234	0.975	-0.271	-1.21	0.351	0.957	-0.246	-1.19	0.533	0.996	-0.163	-1.12	3892-21_2	SL010328	Mediator of RNA polymerase II transcription subunit 1
SL018625	12.2	12	12	12.1	11.9	12.1	12	11.9	12.1	11.8	0.545	0.997	-0.0744	-1.05	0.371	0.733	0.122	1.09	0.899	0.999	-0.018	-1.01	0.917	0.991	-0.0179	-1.01	0.676	0.918	-0.0751	-1.05	0.286	0.691	0.148	1.11	0.535	0.975	0.117	1.08	0.553	0.957	0.129	1.09	0.789	0.996	0.0578	1.04	3647-49_4	SL018625	Toll-like receptor 4:Lymphocyte antigen 96 complex
SL003930	11.4	11.4	11.4	11.3	11.5	11.4	11.3	11.4	11.2	11.6	0.952	0.997	0.00623	1	0.433	0.747	-0.0956	-1.07	0.692	0.999	-0.0505	-1.04	0.778	0.982	-0.0433	-1.03	0.702	0.925	0.0614	1.04	0.396	0.714	-0.105	-1.08	0.545	0.975	-0.102	-1.07	0.61	0.957	-0.0993	-1.07	0.957	0.996	0.0106	1.01	4995-16_1	SL003930	15-hydroxyprostaglandin dehydrogenase [NAD(+)]
SL010449	9.05	9.02	9	8.98	8.94	9.07	9.11	9.06	9.11	8.99	0.775	0.997	0.0203	1.01	0.384	0.733	0.0626	1.04	0.967	0.999	0.00314	1	0.663	0.982	0.0395	1.03	0.829	0.959	-0.0205	-1.01	0.315	0.695	0.0734	1.05	0.543	0.975	0.0603	1.04	0.375	0.957	0.102	1.07	0.753	0.996	0.0359	1.03	3289-19_2	SL010449	Carbonic anhydrase-related protein 10
SL003300	14.9	15	14.8	14.9	14.5	15.1	15.2	15	15.1	15	0.307	0.997	0.149	1.11	0.665	0.857	0.0507	1.04	0.79	0.999	-0.0326	-1.02	0.817	0.982	0.0342	1.02	0.41	0.874	0.127	1.09	0.807	0.912	0.0289	1.02	0.359	0.975	-0.148	-1.11	0.623	0.957	-0.0915	-1.07	0.943	0.996	0.0133	1.01	4913-78_1	SL003300	C-C motif chemokine 16
SL004151	9.79	9.77	9.76	9.75	9.75	9.89	9.93	9.87	9.9	9.99	0.384	0.997	0.107	1.08	0.436	0.751	0.0598	1.04	0.555	0.999	-0.0473	-1.03	0.93	0.991	0.00845	1.01	0.863	0.971	-0.0174	-1.01	0.459	0.748	0.0578	1.04	0.588	0.975	-0.0576	-1.04	0.983	0.995	-0.00268	-1	0.822	0.996	-0.0275	-1.02	3445-53_2	SL004151	Interleukin-15 receptor subunit alpha
SL004901	7.99	7.93	7.95	8.07	7.87	8.07	8.02	7.99	8.19	7.89	0.346	0.997	0.0812	1.06	0.984	0.99	0.0019	1	0.656	0.999	-0.0441	-1.03	0.586	0.982	-0.0649	-1.05	0.485	0.892	-0.0872	-1.06	0.91	0.958	-0.0109	-1.01	0.393	0.975	-0.112	-1.08	0.359	0.957	-0.139	-1.1	0.307	0.996	-0.154	-1.11	4278-14_3	SL004901	Protein disulfide-isomerase
SL011772	9.25	9.4	9.36	9.25	9.27	9.29	9.33	9.31	9.32	9.25	0.735	0.997	0.0367	1.03	0.437	0.751	-0.104	-1.07	0.619	0.999	-0.0696	-1.05	0.947	0.991	0.0112	1.01	0.73	0.936	-0.0607	-1.04	0.406	0.717	-0.113	-1.08	0.522	0.975	-0.118	-1.09	0.845	0.979	-0.0419	-1.03	0.609	0.996	-0.109	-1.08	4267-81_3	SL011772	Pescadillo homolog
SL008916	11.1	11.2	11.2	11.2	11.3	11.2	11.2	11.3	11.1	11.4	0.772	0.997	0.0318	1.02	0.694	0.867	-0.0372	-1.03	0.386	0.999	0.0857	1.06	0.871	0.985	-0.0194	-1.01	0.837	0.962	0.0256	1.02	0.763	0.897	-0.0289	-1.02	0.322	0.975	0.13	1.09	0.851	0.979	0.0284	1.02	0.647	0.996	0.0689	1.05	3608-12_1	SL008916	Dipeptidyl peptidase 2
SL010501	11.6	11.6	11.7	11.7	11.7	11.5	11.5	11.4	11.5	11.5	0.295	0.997	-0.135	-1.1	0.827	0.934	0.0213	1.01	0.624	0.999	-0.0501	-1.04	0.467	0.982	0.0894	1.06	0.69	0.92	0.0512	1.04	0.666	0.849	0.0426	1.03	0.64	0.975	0.0627	1.04	0.173	0.957	0.212	1.16	0.294	0.996	0.163	1.12	3628-3_4	SL010501	Dual specificity mitogen-activated protein kinase kinase 2
SL001729	10	9.93	9.97	10.1	9.97	10.1	10.1	10.1	10.1	9.92	0.681	0.997	0.0525	1.04	0.426	0.747	0.0916	1.07	0.562	0.999	0.0697	1.05	0.969	0.991	0.00565	1	0.985	0.998	0.00276	1	0.482	0.753	0.0823	1.06	0.897	0.989	0.0206	1.01	0.794	0.977	-0.0479	-1.03	0.802	0.996	-0.0457	-1.03	4840-73_1	SL001729	Granulocyte colony-stimulating factor
SL006911	8.72	8.72	8.73	8.71	8.54	8.76	8.78	8.72	8.81	8.6	0.683	0.997	0.0346	1.02	0.732	0.887	0.0265	1.02	0.389	0.999	-0.0698	-1.05	0.845	0.982	-0.019	-1.01	0.79	0.95	-0.0272	-1.02	0.607	0.822	0.0403	1.03	0.973	0.997	0.00354	1	0.621	0.957	0.0609	1.04	0.712	0.996	0.0452	1.03	2853-68_2	SL006911	Serine/threonine-protein kinase Chk1
SL003305	9.94	10.1	10	10	10.1	9.8	9.94	9.79	9.75	10	0.619	0.997	-0.138	-1.1	0.764	0.904	-0.0439	-1.03	0.844	0.999	-0.03	-1.02	0.426	0.982	-0.147	-1.11	0.655	0.911	0.0861	1.06	0.628	0.83	-0.0718	-1.05	0.379	0.975	-0.177	-1.13	0.188	0.957	-0.308	-1.24	0.798	0.996	-0.0594	-1.04	3151-6_1	SL003305	Interleukin-2 receptor subunit alpha
SL003793	9.12	9.12	9.08	8.98	8.98	9.22	9.26	9.18	9.07	9.22	0.189	0.997	0.107	1.08	0.697	0.868	0.0369	1.03	0.957	0.999	0.00532	1	0.81	0.982	0.0287	1.02	0.386	0.873	0.108	1.08	0.912	0.958	-0.0103	-1.01	0.0551	0.834	-0.244	-1.18	0.0979	0.957	-0.243	-1.18	0.344	0.996	-0.138	-1.1	2864-2_3	SL003793	Dual specificity mitogen-activated protein kinase kinase 1
SL004919	12.7	13.1	12.9	12.9	12.9	12.7	12.6	12.7	12.6	12.9	0.793	0.997	-0.0848	-1.06	0.371	0.733	-0.394	-1.31	0.835	0.999	-0.0955	-1.07	0.797	0.982	-0.142	-1.1	0.847	0.967	0.111	1.08	0.349	0.703	-0.42	-1.34	0.703	0.975	-0.232	-1.17	0.679	0.964	-0.291	-1.22	0.973	0.996	-0.0236	-1.02	3855-56_1	SL004919	Peroxiredoxin-1
SL004149	11.4	11.3	11.3	11.4	11.1	11.5	11.5	11.4	11.6	11.2	0.464	0.997	0.093	1.07	0.375	0.733	0.121	1.09	0.957	0.999	0.00768	1.01	0.71	0.982	0.0637	1.05	0.899	0.979	0.0228	1.02	0.332	0.699	0.134	1.1	0.671	0.975	0.0797	1.06	0.513	0.957	0.142	1.1	0.664	0.996	0.0939	1.07	2633-52_2	SL004149	Interleukin-13 receptor subunit alpha-1
SL007471	11	10.9	10.9	10.9	10.9	10.8	10.8	10.7	10.7	10.7	0.0481	0.997	-0.215	-1.16	0.581	0.813	0.0485	1.03	0.737	0.999	0.0308	1.02	0.48	0.982	-0.0781	-1.06	0.899	0.979	0.0146	1.01	0.603	0.822	0.0465	1.03	0.866	0.986	0.0205	1.01	0.525	0.957	-0.0893	-1.06	0.974	0.996	0.00448	1	3665-64_3	SL007471	Collectin-12
SL014029	9.26	9.28	9.27	9.11	9.27	9.23	9.21	9.24	9.1	9.33	0.665	0.997	-0.0383	-1.03	0.658	0.856	-0.0327	-1.02	0.94	0.999	-0.00581	-1	0.542	0.982	0.0568	1.04	0.551	0.911	0.0581	1.04	0.57	0.8	-0.0427	-1.03	0.566	0.975	-0.0585	-1.04	0.996	0.998	-0.000619	-1	0.959	0.996	0.00609	1	4468-21_2	SL014029	Sphingosine kinase 2
SL003182	10.1	10.1	10.2	10.2	10.4	10.1	10	10.2	10.2	10.4	0.63	0.997	-0.056	-1.04	0.962	0.986	-0.00516	-1	0.838	0.999	0.0232	1.02	0.385	0.964	0.119	1.09	0.745	0.936	0.0465	1.03	0.584	0.809	0.0575	1.04	0.014	0.682	0.355	1.28	0.00421	0.366	0.48	1.39	0.0243	0.783	0.374	1.3	4917-62_1	SL003182	Integrin alpha-V: beta-5 complex
SL013754	9.65	9.6	9.61	9.68	9.6	9.55	9.56	9.5	9.47	9.46	0.304	0.997	-0.0965	-1.07	0.414	0.743	0.0558	1.04	0.899	0.999	-0.00909	-1.01	0.69	0.982	-0.0342	-1.02	0.809	0.955	0.0218	1.02	0.349	0.703	0.065	1.05	0.674	0.975	0.0396	1.03	0.863	0.985	0.0189	1.01	0.52	0.996	0.0698	1.05	4462-8_2	SL013754	Ras GTPase-activating protein 1
SL004415	9.76	9.92	9.8	9.84	9.8	9.77	9.81	9.75	9.68	9.8	0.938	0.997	0.0116	1.01	0.464	0.763	-0.126	-1.09	0.833	0.999	-0.038	-1.03	0.651	0.982	-0.0977	-1.07	0.734	0.936	0.0769	1.05	0.355	0.703	-0.161	-1.12	0.342	0.975	-0.225	-1.17	0.271	0.957	-0.302	-1.23	0.692	0.996	-0.108	-1.08	2805-6_2	SL004415	Angiotensin-converting enzyme 2
SL000002	13.5	13.5	13.4	13.5	13.4	13.4	13.4	13.4	13.4	13.3	0.169	0.997	-0.133	-1.1	0.95	0.979	0.00509	1	0.468	0.999	0.0615	1.04	0.608	0.982	0.0523	1.04	0.749	0.936	-0.0342	-1.02	0.961	0.98	0.00404	1	0.618	0.975	0.056	1.04	0.722	0.964	0.0462	1.03	0.759	0.996	-0.0397	-1.03	2597-8_3	SL000002	Vascular endothelial growth factor A
SL003310	9.81	9.63	9.69	9.68	9.8	10	9.73	9.91	10	10	0.367	0.997	0.21	1.16	0.468	0.763	-0.102	-1.07	0.778	0.999	-0.0413	-1.03	0.61	0.982	0.0899	1.06	0.885	0.974	0.0266	1.02	0.229	0.685	-0.167	-1.12	0.0425	0.826	-0.384	-1.31	0.193	0.957	-0.284	-1.22	0.151	0.996	-0.312	-1.24	4867-15_2	SL003310	Vascular endothelial growth factor A, isoform 121
SL001902	11.2	11.1	11.1	11.2	11	11.4	11.4	11.3	11.3	11.2	0.147	0.997	0.205	1.15	0.566	0.804	0.0658	1.05	0.764	0.999	-0.0359	-1.03	0.654	0.982	-0.0647	-1.05	0.611	0.911	-0.0768	-1.05	0.409	0.719	0.0956	1.07	0.439	0.975	0.122	1.09	0.556	0.957	0.107	1.08	0.664	0.996	0.0786	1.06	2816-50_2	SL001902	Basal Cell Adhesion Molecule
SL000310	10.7	10.6	10.7	10.9	10.9	10.8	10.8	10.9	10.9	11.2	0.6	0.997	0.0987	1.07	0.777	0.91	0.0607	1.04	0.515	0.999	0.146	1.11	0.788	0.982	-0.0727	-1.05	0.602	0.911	0.147	1.11	0.521	0.772	0.138	1.1	0.0594	0.834	0.553	1.47	0.272	0.957	0.371	1.29	0.103	0.971	0.549	1.46	3285-23_2	SL000310	Complement C1r subcomponent
SL006910	10.5	10.4	10.5	10.5	10.1	10.8	10.6	10.8	10.8	10.4	0.211	0.997	0.225	1.17	0.524	0.776	-0.0974	-1.07	0.71	0.999	0.0593	1.04	0.948	0.991	-0.0125	-1.01	0.585	0.911	0.11	1.08	0.475	0.753	-0.111	-1.08	0.948	0.995	-0.0139	-1.01	0.706	0.964	-0.0923	-1.07	0.877	0.996	0.0376	1.03	3364-76_2	SL006910	Cathepsin L2
SL004359	9.02	9.22	9.14	9.19	9.04	9.02	9.15	9.15	9.09	9.14	0.933	0.997	0.00841	1.01	0.552	0.793	-0.0796	-1.06	0.905	0.999	0.0167	1.01	0.619	0.982	-0.0837	-1.06	0.631	0.911	0.0845	1.06	0.465	0.748	-0.0993	-1.07	0.636	0.975	-0.0874	-1.06	0.356	0.957	-0.197	-1.15	0.931	0.996	-0.0183	-1.01	4145-58_2	SL004359	Neurotrophin-3
SL000142	8.4	8.28	8.26	8.23	8.17	8.8	8.63	8.82	8.7	8.56	0.0644	0.997	0.399	1.32	0.83	0.935	-0.0512	-1.04	0.592	0.999	0.134	1.1	0.474	0.982	-0.215	-1.16	0.99	0.998	0.00411	1	0.925	0.96	-0.0229	-1.02	0.39	0.975	0.283	1.22	0.892	0.988	-0.052	-1.04	0.689	0.996	0.152	1.11	5035-7_1	SL000142	Thymidylate synthase
SL005361	12	12	12	11.9	12	11.9	11.9	11.8	11.7	12	0.447	0.997	-0.0658	-1.05	0.915	0.964	-0.0102	-1.01	0.655	0.999	-0.0452	-1.03	0.428	0.982	-0.0964	-1.07	0.991	0.998	-0.00145	-1	0.914	0.958	-0.0106	-1.01	0.724	0.975	-0.0473	-1.03	0.524	0.957	-0.0986	-1.07	0.982	0.996	-0.00351	-1	4712-28_2	SL005361	Apolipoprotein D
SL005200	9.64	9.47	9.52	9.48	9.28	9.88	9.77	9.78	9.83	9.62	0.207	0.997	0.239	1.18	0.722	0.885	0.0532	1.04	0.732	0.999	0.0535	1.04	0.473	0.982	0.135	1.1	0.801	0.954	0.0495	1.03	0.778	0.899	0.043	1.03	0.998	0.998	-0.000492	-1	0.75	0.965	0.0762	1.05	0.987	0.996	-0.00377	-1	5102-55_3	SL005200	MHC class I polypeptide-related sequence B
SL007729	16.6	16.6	16.6	16.6	16.4	16.5	16.4	16.5	16.6	16.6	0.714	0.997	-0.0785	-1.06	0.745	0.897	-0.0366	-1.03	0.549	0.999	-0.0704	-1.05	0.566	0.982	-0.0814	-1.06	0.87	0.971	-0.0243	-1.02	0.768	0.897	-0.0338	-1.02	0.719	0.975	-0.056	-1.04	0.715	0.964	-0.0656	-1.05	0.955	0.996	-0.01	-1.01	4964-67_1	SL007729	Endoplasmic reticulum aminopeptidase 1
SL007059	12.7	12.7	12.8	12.6	12.9	12.7	12.7	12.8	12.6	13	0.97	0.997	0.00353	1	0.614	0.827	-0.0548	-1.04	0.8	0.999	0.0288	1.02	0.895	0.991	0.018	1.01	0.487	0.892	0.0997	1.07	0.608	0.822	-0.0568	-1.04	0.904	0.993	0.0181	1.01	0.971	0.995	0.0064	1	0.607	0.996	0.0891	1.06	3623-84_4	SL007059	Lymphocyte antigen 86
SL011631	13.8	14	13.9	13.9	13.8	13.9	14	14	14	13.9	0.505	0.997	0.161	1.12	0.677	0.865	-0.118	-1.08	0.788	0.999	0.0795	1.06	0.788	0.982	0.0957	1.07	0.48	0.891	0.263	1.2	0.571	0.8	-0.162	-1.12	0.686	0.975	-0.158	-1.12	0.718	0.964	-0.163	-1.12	0.948	0.996	0.029	1.02	3854-24_1	SL011631	Nascent polypeptide-associated complex subunit alpha
SL012457	13	13	13.1	13.3	13.2	13	13.1	13.2	13.2	13.3	0.687	0.997	0.0629	1.04	0.731	0.887	0.0709	1.05	0.871	0.999	0.035	1.02	0.474	0.982	-0.186	-1.14	0.69	0.92	-0.108	-1.08	0.548	0.788	0.125	1.09	0.257	0.975	0.321	1.25	0.7	0.964	0.126	1.09	0.592	0.996	0.174	1.13	4562-1_2	SL012457	Neurexophilin-1
SL006921	11.5	11.8	11.6	11.5	12.1	11.7	12.1	11.9	11.6	12.3	0.373	0.997	0.205	1.15	0.494	0.768	0.157	1.11	0.854	0.999	0.0442	1.03	0.84	0.982	-0.0584	-1.04	0.621	0.911	-0.149	-1.11	0.678	0.855	0.096	1.07	0.377	0.975	-0.278	-1.21	0.261	0.957	-0.41	-1.33	0.198	0.996	-0.467	-1.38	5227-60_3	SL006921	[Pyruvate dehydrogenase (acetyl-transferring)] kinase isozyme 1, mitochondrial
SL009202	8.84	8.81	8.89	8.82	8.85	8.96	8.94	8.96	8.94	8.91	0.254	0.997	0.115	1.08	0.85	0.94	0.0138	1.01	0.588	0.999	-0.0413	-1.03	0.848	0.982	0.0176	1.01	0.517	0.908	-0.0622	-1.04	0.91	0.958	0.00837	1.01	0.487	0.975	-0.07	-1.05	0.906	0.989	-0.0138	-1.01	0.435	0.996	-0.0906	-1.06	5094-62_3	SL009202	Junctional adhesion molecule-like
SL007122	12.4	12.7	12.5	12.6	12.3	12.4	12.6	12.5	12.5	12.3	0.701	0.997	0.0958	1.07	0.438	0.751	-0.258	-1.2	0.978	0.999	-0.00975	-1.01	0.696	0.982	-0.163	-1.12	0.87	0.971	0.0716	1.05	0.372	0.705	-0.302	-1.23	0.598	0.975	-0.243	-1.18	0.433	0.957	-0.417	-1.34	0.765	0.996	-0.158	-1.12	3197-70_2	SL007122	Insulin-degrading enzyme
SL000540	8.96	9.03	9.03	9.02	9.1	9.05	9.05	9.12	9.11	9.26	0.517	0.997	0.0918	1.07	0.414	0.743	-0.0769	-1.05	0.988	0.999	-0.00144	-1	0.965	0.991	0.00518	1	0.747	0.936	0.04	1.03	0.545	0.787	-0.0577	-1.04	0.438	0.975	0.1	1.07	0.438	0.957	0.116	1.08	0.347	0.996	0.141	1.1	4150-75_2	SL000540	Plasmin
SL004925	9.71	9.67	9.64	9.58	9.63	9.76	9.71	9.7	9.72	9.82	0.665	0.997	0.0488	1.03	0.909	0.962	-0.00661	-1	0.99	0.999	-0.00078	-1	0.977	0.993	0.00206	1	0.385	0.873	0.0661	1.05	0.535	0.777	-0.0351	-1.02	0.0507	0.834	-0.151	-1.11	0.0701	0.909	-0.162	-1.12	0.352	0.996	-0.0825	-1.06	4959-2_1	SL004925	Anterior gradient protein 2 homolog
SL004737	9.87	9.8	9.85	9.75	9.83	9.93	9.92	9.86	9.99	9.96	0.73	0.997	0.0632	1.04	0.505	0.773	0.0549	1.04	0.638	0.999	-0.0405	-1.03	0.801	0.982	0.026	1.02	0.848	0.967	0.0207	1.01	0.792	0.908	0.0216	1.02	0.0525	0.834	-0.217	-1.16	0.197	0.957	-0.166	-1.12	0.231	0.996	-0.153	-1.11	5033-27_1	SL004737	Tropomyosin alpha-1 chain
SL014094	9.61	9.71	9.67	9.7	9.63	9.65	9.69	9.64	9.64	9.65	0.701	0.997	0.032	1.02	0.509	0.773	-0.0522	-1.04	0.69	0.999	-0.033	-1.02	0.734	0.982	-0.0338	-1.02	0.815	0.955	0.0244	1.02	0.389	0.71	-0.069	-1.05	0.263	0.975	-0.122	-1.09	0.299	0.957	-0.131	-1.09	0.612	0.996	-0.0634	-1.04	4551-72_3	SL014094	Adhesion G-protein coupled receptor G5
SL008865	9.12	9.22	9.14	9.13	9.13	9.2	9.22	9.17	9.2	9.06	0.432	0.997	0.0825	1.06	0.525	0.776	-0.0807	-1.06	0.704	0.999	-0.0505	-1.04	0.78	0.982	0.0446	1.03	0.71	0.928	-0.0621	-1.04	0.462	0.748	-0.0949	-1.07	0.473	0.975	-0.126	-1.09	0.853	0.98	-0.0375	-1.03	0.499	0.996	-0.137	-1.1	4280-47_2	SL008865	Proteasome subunit alpha type-2
SL005214	14	13.8	13.9	13.8	13.6	14	13.9	14	14.1	13.7	0.943	0.997	0.00945	1.01	0.518	0.776	0.106	1.08	0.797	0.999	0.0442	1.03	0.628	0.982	0.1	1.07	0.833	0.96	0.0457	1.03	0.467	0.748	0.122	1.09	0.58	0.975	0.126	1.09	0.472	0.957	0.189	1.14	0.63	0.996	0.126	1.09	5122-92_2	SL005214	Semaphorin-6A
SL004939	11.5	11.7	11.6	11.5	12	11.4	11.5	11.6	11.2	12	0.881	0.997	-0.0291	-1.02	0.532	0.78	-0.137	-1.1	0.797	0.999	0.0589	1.04	0.619	0.982	-0.137	-1.1	0.833	0.96	0.0607	1.04	0.484	0.753	-0.156	-1.11	0.887	0.989	-0.0429	-1.03	0.479	0.957	-0.248	-1.19	0.909	0.996	-0.0399	-1.03	3005-5_2	SL004939	Tyrosine-protein phosphatase non-receptor type 1
SL004591	9.7	9.77	9.72	9.64	9.75	9.71	9.75	9.73	9.57	9.83	0.906	0.997	0.0151	1.01	0.696	0.868	-0.0357	-1.03	0.731	0.999	-0.0328	-1.02	0.491	0.982	-0.0792	-1.06	0.988	0.998	0.00175	1	0.839	0.932	-0.0188	-1.01	0.653	0.975	0.0565	1.04	0.901	0.989	0.018	1.01	0.535	0.996	0.0899	1.06	2719-3_4	SL004591	Granulocyte colony-stimulating factor receptor
SL008504	12.1	11.6	11.7	11.6	11.6	11.9	11.3	11.6	11.7	11.8	0.328	0.997	-0.144	-1.1	0.668	0.858	-0.0775	-1.06	0.664	0.999	-0.082	-1.06	0.689	0.982	0.0909	1.07	0.646	0.911	0.109	1.08	0.905	0.958	-0.0216	-1.02	0.386	0.975	0.214	1.16	0.149	0.957	0.413	1.33	0.159	0.996	0.401	1.32	3616-3_5	SL008504	N-acetylglucosamine-6-sulfatase
SL004579	13.3	13.3	13.3	13.4	13.3	13.5	13.5	13.4	13.5	13.2	0.301	0.997	0.118	1.09	0.638	0.841	0.0566	1.04	0.978	0.999	-0.00352	-1	0.826	0.982	0.0332	1.02	0.494	0.894	-0.108	-1.08	0.531	0.772	0.0765	1.05	0.539	0.975	0.102	1.07	0.44	0.957	0.148	1.11	0.982	0.996	-0.0043	-1	2637-77_2	SL004579	Macrophage mannose receptor 1
SL007453	9.02	8.93	8.58	8.74	8.36	8.69	8.64	8.71	8.76	8.44	0.254	0.997	-0.33	-1.26	0.778	0.91	0.0354	1.02	0.421	0.999	0.106	1.08	0.959	0.991	-0.00807	-1.01	0.956	0.991	0.00912	1.01	0.644	0.835	0.0587	1.04	0.186	0.975	0.229	1.17	0.527	0.957	0.126	1.09	0.511	0.996	0.131	1.1	5004-69_1	SL007453	Mitogen-activated protein kinase 11
SL004064	9.15	9.1	9.19	9.14	9.06	9.22	9.19	9.31	9.36	9.28	0.478	0.997	0.0745	1.05	0.901	0.959	0.0148	1.01	0.812	0.999	0.0297	1.02	0.573	0.982	0.0847	1.06	0.564	0.911	0.0908	1.06	0.746	0.89	-0.0382	-1.03	0.12	0.956	-0.251	-1.19	0.235	0.957	-0.221	-1.17	0.315	0.996	-0.186	-1.14	4910-21_1	SL004064	Phospholipase A2
SL007207	8.38	8.31	8.33	8.53	8.4	8.25	8.16	8.16	8.33	8.26	0.206	0.997	-0.128	-1.09	0.814	0.931	-0.0222	-1.02	0.785	0.999	-0.0268	-1.02	0.596	0.982	-0.0628	-1.04	0.578	0.911	-0.0689	-1.05	0.642	0.834	0.0414	1.03	0.0116	0.682	0.31	1.24	0.0317	0.736	0.304	1.23	0.0609	0.865	0.263	1.2	3340-53_1	SL007207	Thrombospondin-4
SL004752	9.05	9.04	9.03	8.99	8.9	9	9.01	8.95	8.89	8.92	0.418	0.997	-0.0551	-1.04	0.665	0.858	0.0251	1.02	0.697	0.999	-0.0236	-1.02	0.617	0.982	-0.0365	-1.03	0.717	0.934	0.0277	1.02	0.716	0.878	0.0215	1.01	0.594	0.975	-0.0428	-1.03	0.536	0.957	-0.0574	-1.04	0.924	0.996	0.00877	1.01	2760-2_2	SL004752	Protein FAM107A
SL003703	10.7	10.8	10.7	10.6	10.9	10.7	10.7	10.8	10.6	10.8	0.968	0.997	-0.00379	-1	0.679	0.865	-0.0445	-1.03	0.651	0.999	0.0508	1.04	0.63	0.982	0.0651	1.05	0.742	0.936	0.0466	1.03	0.569	0.8	-0.062	-1.04	0.777	0.98	-0.0419	-1.03	0.834	0.979	-0.0359	-1.03	0.792	0.996	-0.045	-1.03	3413-50_2	SL003703	Bcl-2-related protein A1
SL004119	8.03	8.01	7.99	8.15	8.03	8.18	8.17	8.2	8.24	8.1	0.112	0.997	0.153	1.11	0.923	0.967	0.0094	1.01	0.562	0.999	0.0591	1.04	0.549	0.982	-0.0734	-1.05	0.959	0.991	-0.00654	-1	0.905	0.958	0.0118	1.01	0.593	0.975	0.0719	1.05	0.703	0.964	-0.0594	-1.04	0.968	0.996	0.00614	1	4122-12_2	SL004119	Epithelial discoidin domain-containing receptor 1
SL004155	12.7	12.7	12.7	12.9	12.5	13.1	13	13.2	13.4	13	0.0629	0.997	0.412	1.33	0.742	0.894	-0.042	-1.03	0.503	0.999	0.0894	1.06	0.853	0.982	0.0297	1.02	0.742	0.936	0.0552	1.04	0.741	0.888	-0.043	-1.03	0.632	0.975	0.0845	1.06	0.905	0.989	0.0243	1.02	0.804	0.996	0.0503	1.04	3459-49_2	SL004155	Platelet-derived growth factor receptor beta
SL001797	10.4	10.4	10.4	10.4	10.3	10.4	10.4	10.3	10.3	10.3	0.657	0.997	-0.0303	-1.02	0.547	0.792	0.0476	1.03	0.915	0.999	-0.00884	-1.01	0.864	0.982	0.017	1.01	0.586	0.911	0.0566	1.04	0.489	0.756	0.0556	1.04	0.756	0.98	0.034	1.02	0.614	0.957	0.0637	1.05	0.432	0.996	0.0989	1.07	3450-4_2	SL001797	Kallikrein-6
SL003177	9.12	9.16	9.12	9.2	9.05	9.18	9.26	9.23	9.25	9.15	0.472	0.997	0.059	1.04	0.597	0.825	0.0432	1.03	0.617	0.999	0.0428	1.03	0.74	0.982	-0.0341	-1.02	0.807	0.954	0.0263	1.02	0.434	0.733	0.0646	1.05	0.165	0.975	0.156	1.11	0.491	0.957	0.0892	1.06	0.286	0.996	0.138	1.1	2842-68_1	SL003177	Intercellular adhesion molecule 2
SL004160	9.53	9.42	9.63	9.62	9.55	9.55	9.42	9.65	9.75	9.49	0.86	0.997	0.0196	1.01	0.837	0.938	-0.021	-1.01	0.941	0.999	0.0079	1.01	0.454	0.982	0.0964	1.07	0.774	0.942	-0.0386	-1.03	0.937	0.967	0.00806	1.01	0.249	0.975	0.161	1.12	0.104	0.957	0.264	1.2	0.482	0.996	0.113	1.08	4866-59_2	SL004160	BDNF/NT-3 growth factors receptor
SL013490	10.5	10.5	10.5	10.5	10.2	10.7	10.8	10.8	10.9	10.4	0.142	0.997	0.189	1.14	0.521	0.776	0.0893	1.06	0.672	0.999	0.0615	1.04	0.783	0.982	0.0483	1.03	0.875	0.973	-0.0289	-1.02	0.577	0.804	0.079	1.06	0.971	0.997	0.00692	1	0.96	0.995	-0.0112	-1.01	0.709	0.996	-0.0828	-1.06	4328-2_2	SL013490	Brother of CDO
SL002621	14.6	14.6	14.6	14.5	14.7	14.5	14.5	14.5	14.3	14.7	0.605	0.997	-0.0675	-1.05	0.966	0.986	-0.00603	-1	0.925	0.999	0.0139	1.01	0.77	0.982	-0.0521	-1.04	0.441	0.877	0.144	1.1	0.899	0.956	-0.0183	-1.01	0.794	0.98	-0.0512	-1.04	0.587	0.957	-0.123	-1.09	0.724	0.996	0.0796	1.06	2911-27_2	SL002621	Midkine
SL004605	10.9	10.9	11	10.9	10.9	11.2	11.2	11.3	11.3	11.1	0.0294	0.997	0.28	1.21	0.679	0.865	-0.0246	-1.02	0.732	0.999	0.0213	1.01	0.567	0.982	0.0429	1.03	0.787	0.948	0.0212	1.01	0.436	0.733	-0.0462	-1.03	0.25	0.975	-0.0931	-1.07	0.381	0.957	-0.0817	-1.06	0.324	0.996	-0.0917	-1.07	4957-1_2	SL004605	40S ribosomal protein SA
SL010379	10.4	10.5	10.5	10.5	10.5	10.4	10.4	10.3	10.3	10.3	0.523	0.997	-0.0642	-1.05	0.862	0.942	-0.0173	-1.01	0.625	0.999	-0.051	-1.04	0.554	0.982	-0.0743	-1.05	0.796	0.952	-0.034	-1.02	0.735	0.886	-0.0342	-1.02	0.308	0.975	-0.141	-1.1	0.281	0.957	-0.172	-1.13	0.44	0.996	-0.122	-1.09	3222-11_2	SL010379	Semaphorin-3A
SL000658	9.58	9.66	9.59	9.53	9.55	9.54	9.6	9.56	9.54	9.52	0.597	0.997	-0.0402	-1.03	0.836	0.938	-0.0191	-1.01	0.864	0.999	0.0165	1.01	0.911	0.991	0.013	1.01	0.444	0.877	0.0933	1.07	0.788	0.907	-0.0253	-1.02	0.898	0.989	-0.0164	-1.01	0.877	0.988	-0.0229	-1.02	0.679	0.996	0.0608	1.04	3190-43_1	SL000658	Growth arrest-specific protein 1
SL004008	11.8	11.8	11.7	11.7	11.5	11.6	11.6	11.5	11.6	11.4	0.221	0.997	-0.21	-1.16	0.92	0.966	0.0124	1.01	0.54	0.999	-0.0794	-1.06	0.989	0.993	-0.00223	-1	0.594	0.911	-0.087	-1.06	0.973	0.984	0.00433	1	0.476	0.975	-0.122	-1.09	0.806	0.977	-0.0486	-1.03	0.513	0.996	-0.129	-1.09	3514-49_2	SL004008	Myeloblastin
SL004845	12	12	12	11.9	12.1	11.9	11.9	11.9	11.7	12.1	0.891	0.997	-0.0161	-1.01	0.615	0.827	-0.0717	-1.05	0.821	0.999	-0.0337	-1.02	0.565	0.982	-0.103	-1.07	0.889	0.975	0.0262	1.02	0.493	0.757	-0.099	-1.07	0.365	0.975	-0.178	-1.13	0.253	0.957	-0.26	-1.2	0.607	0.996	-0.116	-1.08	3612-6_4	SL004845	Ephrin type-B receptor 4
SL003770	11.9	11.8	11.9	11.8	11.6	11.9	11.7	11.8	11.8	11.7	0.676	0.997	-0.0451	-1.03	0.755	0.902	-0.0315	-1.02	0.783	0.999	-0.0291	-1.02	0.541	0.982	-0.0776	-1.06	0.761	0.937	0.0404	1.03	0.896	0.956	0.013	1.01	0.129	0.956	0.207	1.15	0.254	0.957	0.179	1.13	0.0818	0.971	0.273	1.21	3221-54_1	SL003770	Secreted frizzled-related protein 1
SL000344	9.61	9.55	9.57	9.51	9.61	9.57	9.58	9.53	9.48	9.62	0.628	0.997	-0.0381	-1.03	0.443	0.755	0.068	1.05	0.864	0.999	-0.0158	-1.01	0.908	0.991	-0.0129	-1.01	0.952	0.991	-0.00695	-1	0.321	0.695	0.0888	1.06	0.439	0.975	0.0941	1.07	0.447	0.957	0.107	1.08	0.468	0.996	0.102	1.07	3180-46_2	SL000344	Cathepsin D
SL004360	7.97	7.94	7.98	7.93	7.82	7.89	7.92	7.87	7.95	7.74	0.513	0.997	-0.0851	-1.06	0.446	0.755	0.0714	1.05	0.933	0.999	-0.00823	-1.01	0.893	0.991	0.0159	1.01	0.887	0.974	-0.0175	-1.01	0.273	0.685	0.103	1.07	0.214	0.975	0.159	1.12	0.181	0.957	0.198	1.15	0.316	0.996	0.147	1.11	4146-58_2	SL004360	Neurotrophin-4
SL012469	9.11	9.07	9.1	8.98	9.23	9.3	9.28	9.27	9.32	9.35	0.193	0.997	0.187	1.14	0.851	0.941	0.0227	1.02	0.87	0.999	-0.0208	-1.01	0.959	0.991	-0.00786	-1.01	0.456	0.877	-0.119	-1.09	0.62	0.828	0.0605	1.04	0.281	0.975	0.179	1.13	0.274	0.957	0.21	1.16	0.683	0.996	0.0779	1.06	4991-12_1	SL012469	Glypican-5
SL004768	11.5	11.5	11.5	11.4	11.7	11.3	11.3	11.3	11.1	11.6	0.272	0.997	-0.128	-1.09	0.752	0.901	-0.0402	-1.03	0.836	0.999	-0.0276	-1.02	0.979	0.993	-0.00429	-1	0.499	0.895	0.113	1.08	0.758	0.897	-0.04	-1.03	0.882	0.988	-0.0261	-1.02	0.989	0.996	-0.00271	-1	0.571	0.996	0.115	1.08	2849-49_1	SL004768	Allograft inflammatory factor 1
SL008378	8.74	8.77	8.8	8.59	8.91	8.5	8.47	8.58	8.43	8.82	0.192	0.997	-0.238	-1.18	0.667	0.858	-0.0614	-1.04	0.719	0.999	0.0537	1.04	0.788	0.982	-0.0482	-1.03	0.645	0.911	-0.0867	-1.06	0.811	0.915	-0.0346	-1.02	0.321	0.975	0.195	1.14	0.641	0.964	0.106	1.08	0.814	0.996	0.0531	1.04	4184-43_3	SL008378	Eukaryotic translation initiation factor 4E-binding protein 2
SL008644	12.1	12	12.2	11.9	12	13	12.9	12.9	13.1	12.6	0.0216	0.997	0.855	1.81	0.732	0.887	0.0523	1.04	0.619	0.999	-0.0794	-1.06	0.962	0.991	-0.00921	-1.01	0.637	0.911	-0.0949	-1.07	0.592	0.815	0.0828	1.06	0.697	0.975	0.0819	1.06	0.493	0.957	0.167	1.12	0.79	0.996	0.0644	1.05	4535-50_2	SL008644	ADP-ribosyl cyclase/cyclic ADP-ribose hydrolase 2
SL004148	8.84	8.81	8.82	8.68	8.84	8.74	8.76	8.72	8.69	8.7	0.344	0.997	-0.0995	-1.07	0.501	0.773	0.0507	1.04	0.781	0.999	-0.0218	-1.02	0.838	0.982	0.0194	1.01	0.943	0.987	-0.00709	-1	0.499	0.759	0.0518	1.04	0.879	0.987	-0.0158	-1.01	0.829	0.979	0.026	1.02	0.992	0.996	-0.00113	-1	2632-5_2	SL004148	Interleukin-12 receptor subunit beta-1
SL000506	10.8	11	11.1	11	11.2	10.8	10.9	11	10.8	11.2	0.947	0.997	0.0176	1.01	0.548	0.792	-0.138	-1.1	0.807	0.999	-0.0586	-1.04	0.828	0.982	-0.0628	-1.04	0.745	0.936	0.0982	1.07	0.47	0.748	-0.168	-1.12	0.487	0.975	-0.22	-1.16	0.515	0.957	-0.239	-1.18	0.867	0.996	-0.0612	-1.04	2953-31_2	SL000506	Luteinizing hormone
SL007327	10.5	10.6	10.5	10.6	10.3	10.6	10.6	10.5	10.8	10.4	0.645	0.997	0.095	1.07	0.928	0.969	-0.0171	-1.01	0.601	0.999	-0.104	-1.07	0.745	0.982	-0.0778	-1.06	0.667	0.912	-0.108	-1.08	0.97	0.984	0.00716	1	0.926	0.994	0.0243	1.02	0.838	0.979	0.062	1.04	0.95	0.996	0.0189	1.01	3636-37_4	SL007327	Oxidized low-density lipoprotein receptor 1
SL016567	10.9	11	10.9	10.8	11.4	10.8	10.9	10.9	10.7	11.5	0.689	0.997	-0.0607	-1.04	0.888	0.953	-0.0238	-1.02	0.56	0.999	0.103	1.07	0.74	0.982	-0.0703	-1.05	0.755	0.937	0.0691	1.05	0.865	0.944	-0.029	-1.02	0.748	0.98	0.0749	1.05	0.709	0.964	-0.1	-1.07	0.876	0.996	0.0418	1.03	5259-2_3	SL016567	Mitogen-activated protein kinase kinase kinase 7:TGF-beta-activated kinase 1 and MAP3K7-binding protein 1 fusion
SL000064	10.3	10.3	10.3	10.3	10.4	10.2	10.2	10.2	10.3	10.3	0.522	0.997	-0.0958	-1.07	0.966	0.986	-0.00543	-1	0.755	0.999	0.042	1.03	0.504	0.982	0.108	1.08	0.886	0.974	-0.0242	-1.02	0.798	0.912	0.0332	1.02	0.163	0.975	0.246	1.19	0.105	0.957	0.331	1.26	0.382	0.996	0.177	1.13	3378-49_2	SL000064	Kallikrein-7
SL005224	7.86	7.91	7.87	7.81	8	7.87	7.94	7.95	7.8	8.1	0.936	0.997	0.00994	1.01	0.875	0.946	0.0199	1.01	0.688	0.999	0.0531	1.04	0.605	0.982	-0.0822	-1.06	0.743	0.936	0.0546	1.04	0.757	0.897	0.0397	1.03	0.366	0.975	0.158	1.12	0.875	0.988	0.0318	1.02	0.431	0.996	0.158	1.12	3473-78_2	SL005224	Thrombopoietin Receptor
SL004299	6.59	6.65	6.6	6.67	6.66	6.6	6.61	6.57	6.74	6.68	0.948	0.997	0.00833	1.01	0.699	0.869	-0.0432	-1.03	0.701	0.999	-0.0449	-1.03	0.825	0.982	0.031	1.02	0.644	0.911	-0.068	-1.05	0.979	0.99	0.00285	1	0.188	0.975	0.199	1.15	0.0906	0.957	0.297	1.23	0.321	0.996	0.173	1.13	4561-65_2	SL004299	Baculoviral IAP repeat-containing protein 7 Isoform beta
SL010496	9.57	9.53	9.51	9.47	9.42	9.56	9.58	9.52	9.48	9.48	0.937	0.997	-0.00623	-1	0.469	0.763	0.0549	1.04	0.875	0.999	0.0124	1.01	0.99	0.993	0.00125	1	0.926	0.985	-0.00927	-1.01	0.461	0.748	0.057	1.04	0.822	0.984	0.0235	1.02	0.912	0.989	0.0134	1.01	0.989	0.996	0.00171	1	3358-51_2	SL010496	Cyclin-dependent kinase 5:Cyclin-dependent kinase 5 activator 1 complex
SL000131	6.55	6.57	6.56	6.79	6.51	6.5	6.5	6.49	6.6	6.47	0.691	0.997	-0.0541	-1.04	0.866	0.942	-0.0217	-1.02	0.998	0.999	-0.000359	-1	0.522	0.982	-0.104	-1.07	0.751	0.937	0.0538	1.04	0.802	0.912	0.0321	1.02	0.104	0.956	0.284	1.22	0.306	0.957	0.206	1.15	0.0965	0.971	0.335	1.26	2915-6_2	SL000131	Proliferating cell nuclear antigen
SL005185	12.1	12.4	12.3	12.3	12.2	12.3	12.4	12.3	12.4	12.3	0.286	0.997	0.139	1.1	0.615	0.827	-0.0788	-1.06	0.666	0.999	-0.0706	-1.05	0.771	0.982	-0.0573	-1.04	0.902	0.98	-0.0255	-1.02	0.559	0.794	-0.093	-1.07	0.501	0.975	-0.146	-1.11	0.578	0.957	-0.139	-1.1	0.689	0.996	-0.0997	-1.07	5088-175_3	SL005185	Interleukin-23 receptor
SL006924	10.3	10.3	10.3	10.3	10	10.2	10.2	10.3	10.4	10.2	0.6	0.997	-0.0951	-1.07	0.74	0.894	0.0535	1.04	0.739	0.999	0.0562	1.04	0.943	0.991	0.0145	1.01	0.592	0.911	0.114	1.08	0.931	0.962	-0.0139	-1.01	0.169	0.975	-0.3	-1.23	0.139	0.957	-0.374	-1.3	0.343	0.996	-0.238	-1.18	2813-11_2	SL006924	Agouti-related protein
SL005222	8.53	8.48	8.5	8.43	8.66	8.6	8.59	8.6	8.61	8.75	0.619	0.997	0.0698	1.05	0.692	0.867	0.0399	1.03	0.68	0.999	0.0434	1.03	0.682	0.982	0.0519	1.04	0.925	0.985	-0.0125	-1.01	0.867	0.944	0.017	1.01	0.573	0.975	-0.0778	-1.06	0.616	0.957	-0.0801	-1.06	0.407	0.996	-0.132	-1.1	5130-67_3	SL005222	Scavenger receptor class F member 2
SL000347	9.97	10.1	10	9.98	9.93	9.88	9.94	9.88	9.88	9.84	0.411	0.997	-0.0904	-1.06	0.65	0.852	-0.0583	-1.04	0.779	0.999	-0.0378	-1.03	0.66	0.982	-0.0713	-1.05	0.886	0.974	-0.0244	-1.02	0.627	0.83	-0.0637	-1.05	0.711	0.975	-0.066	-1.05	0.62	0.957	-0.102	-1.07	0.799	0.996	-0.0522	-1.04	4785-30_3	SL000347	Corticosteroid-binding globulin
SL005491	12.5	12.4	12.5	12.4	12.5	12.5	12.4	12.4	12.3	12.4	0.805	0.997	-0.0137	-1.01	0.826	0.934	0.0153	1.01	0.938	0.999	-0.0057	-1	0.512	0.982	-0.0577	-1.04	0.924	0.985	-0.00877	-1.01	0.934	0.965	0.00588	1	0.564	0.975	-0.0556	-1.04	0.316	0.957	-0.112	-1.08	0.601	0.996	-0.058	-1.04	3634-5_4	SL005491	Opioid-binding protein/cell adhesion molecule
SL004868	8.09	8.13	8.13	8.09	8.1	7.95	8.01	7.97	7.96	7.82	0.143	0.997	-0.143	-1.1	0.727	0.887	0.0243	1.02	0.969	0.999	-0.00279	-1	0.77	0.982	-0.0256	-1.02	0.612	0.911	-0.0466	-1.03	0.547	0.788	0.0423	1.03	0.334	0.975	0.0923	1.07	0.48	0.957	0.078	1.06	0.667	0.996	0.0473	1.03	3356-50_1	SL004868	Carbonic anhydrase 7
SL000251	11	10.9	10.9	10.8	10.9	11	10.8	11	10.9	11.1	0.938	0.997	0.00714	1	0.549	0.792	-0.0581	-1.04	0.98	0.999	-0.00249	-1	0.845	0.982	0.0238	1.02	0.794	0.952	-0.0333	-1.02	0.715	0.878	-0.0358	-1.03	0.386	0.975	0.116	1.08	0.323	0.957	0.152	1.11	0.587	0.996	0.0832	1.06	3581-53_3	SL000251	Alpha-2-HS-glycoprotein
SL006629	12.8	12.7	12.7	12.6	12.9	12.7	12.7	12.7	12.7	12.9	0.84	0.997	-0.0276	-1.02	0.655	0.855	-0.0508	-1.04	0.769	0.999	0.0349	1.02	0.869	0.984	-0.0235	-1.02	0.697	0.923	0.0582	1.04	0.649	0.837	-0.0526	-1.04	0.873	0.987	0.025	1.02	0.85	0.979	-0.0342	-1.02	0.789	0.996	0.0485	1.03	5030-52_1	SL006629	NAD-dependent protein deacetylase sirtuin-2
SL010928	11.9	11.9	11.9	11.9	12.1	11.9	11.8	11.9	11.7	12.1	0.863	0.997	-0.0242	-1.02	0.685	0.867	-0.0678	-1.05	0.799	0.999	0.0445	1.03	0.842	0.982	-0.0418	-1.03	0.664	0.912	0.0955	1.07	0.559	0.794	-0.0991	-1.07	0.599	0.975	-0.121	-1.09	0.404	0.957	-0.222	-1.17	0.798	0.996	-0.068	-1.05	5250-53_3	SL010928	Inosine-5'-monophosphate dehydrogenase 2
SL004844	9.57	9.63	9.62	9.69	9.38	9.75	9.78	9.91	9.99	9.66	0.148	0.997	0.182	1.13	0.826	0.934	-0.0274	-1.02	0.542	0.999	0.0794	1.06	0.876	0.988	0.0244	1.02	0.911	0.98	-0.0184	-1.01	0.691	0.862	-0.0502	-1.04	0.81	0.984	-0.0413	-1.03	0.589	0.957	-0.107	-1.08	0.486	0.996	-0.138	-1.1	3806-55_1	SL004844	Ephrin type-A receptor 5
SL000507	7.39	7.44	7.41	7.36	7.27	7.42	7.48	7.44	7.46	7.3	0.714	0.997	0.0307	1.02	0.85	0.94	0.0156	1.01	0.982	0.999	0.00192	1	0.846	0.982	0.02	1.01	0.543	0.911	-0.0658	-1.05	0.747	0.89	0.0269	1.02	0.585	0.975	0.0619	1.04	0.515	0.957	0.0854	1.06	0.96	0.996	-0.00659	-1	3505-6_2	SL000507	Lymphotoxin alpha1:beta2
SL007640	11.2	11.4	11.2	11.3	11.2	11.2	11.3	11.1	11.3	11.2	0.803	0.997	-0.0429	-1.03	0.862	0.942	-0.0355	-1.02	0.649	0.999	-0.0974	-1.07	0.655	0.982	-0.115	-1.08	0.953	0.991	-0.016	-1.01	0.837	0.931	-0.043	-1.03	0.628	0.975	-0.137	-1.1	0.629	0.957	-0.158	-1.12	0.866	0.996	-0.0552	-1.04	3603-60_4	SL007640	C-type lectin domain family 7 member A
SL011049	12.7	12.5	12.6	12.6	12.5	12.5	12.4	12.4	12.5	12.3	0.225	0.997	-0.185	-1.14	0.697	0.868	0.0468	1.03	0.622	0.999	0.0621	1.04	0.936	0.991	-0.0122	-1.01	0.849	0.967	0.0301	1.02	0.573	0.801	0.0688	1.05	0.283	0.975	0.178	1.13	0.551	0.957	0.114	1.08	0.449	0.996	0.145	1.11	3605-77_4	SL011049	Mannan-binding lectin serine protease 1
SL009792	12.4	12.7	12.5	12.8	12.4	13	13.1	13	13.4	12.7	0.1	0.997	0.637	1.55	0.729	0.887	-0.173	-1.13	0.813	0.999	-0.124	-1.09	0.945	0.991	-0.0433	-1.03	0.617	0.911	-0.329	-1.26	0.655	0.84	-0.227	-1.17	0.554	0.975	-0.409	-1.33	0.657	0.964	-0.354	-1.28	0.442	0.996	-0.611	-1.53	5023-23_1	SL009792	Adenylosuccinate lyase
SL005155	8.99	9.05	9.06	8.93	9.02	8.9	8.95	8.94	8.87	8.94	0.224	0.997	-0.0941	-1.07	0.952	0.98	-0.0043	-1	0.966	0.999	-0.00315	-1	0.805	0.982	0.0222	1.02	0.551	0.911	0.0562	1.04	0.961	0.98	-0.00357	-1	0.994	0.997	0.000717	1	0.817	0.979	0.0264	1.02	0.599	0.996	0.06	1.04	2672-60_1	SL005155	Teratocarcinoma-derived growth factor 1
SL004364	10.2	10.3	10.2	10.2	10.1	10.1	10.2	10.2	10.2	10.2	0.42	0.997	-0.0793	-1.06	0.86	0.942	-0.0217	-1.02	0.943	0.999	0.00921	1.01	0.801	0.982	0.0389	1.03	0.574	0.911	0.091	1.07	0.744	0.889	-0.0406	-1.03	0.59	0.975	-0.0912	-1.07	0.719	0.964	-0.0704	-1.05	0.967	0.996	-0.00811	-1.01	2704-74_1	SL004364	Tumor necrosis factor receptor superfamily member 13B
SL000408	8.09	8.13	8.04	8.01	8.05	8.23	8.34	8.22	8.28	8.19	0.245	0.997	0.144	1.1	0.58	0.813	0.0611	1.04	0.869	0.999	0.019	1.01	0.869	0.984	0.023	1.02	0.816	0.955	0.0338	1.02	0.89	0.954	0.0151	1.01	0.133	0.963	-0.224	-1.17	0.16	0.957	-0.242	-1.18	0.229	0.996	-0.207	-1.15	3492-58_1	SL000408	Erythropoietin
SL000570	7.78	7.74	7.69	7.79	7.75	7.7	7.69	7.68	7.71	7.65	0.347	0.997	-0.0731	-1.05	0.795	0.917	0.0176	1.01	0.915	0.999	0.00754	1.01	0.748	0.982	-0.0273	-1.02	0.633	0.911	-0.0425	-1.03	0.723	0.881	0.0244	1.02	0.639	0.975	0.0438	1.03	0.91	0.989	0.0122	1.01	0.95	0.996	-0.00672	-1	3728-52_2	SL000570	Secretin
SL004365	7.96	8.08	8.1	8.05	8.18	7.92	8.05	8.03	7.96	8.06	0.586	0.997	-0.0373	-1.03	0.912	0.963	0.0098	1.01	0.869	0.999	-0.0153	-1.01	0.723	0.982	-0.0397	-1.03	0.631	0.911	-0.0562	-1.04	0.839	0.932	0.0184	1.01	0.806	0.983	0.0302	1.02	0.944	0.991	0.00996	1.01	0.937	0.996	-0.0112	-1.01	2484-49_3	SL004365	Tumor necrosis factor ligand superfamily member 12
SL003200	11.1	11.1	11.1	11.1	11.1	11.1	11.2	11.2	11.2	11	0.206	0.997	0.0717	1.05	0.745	0.897	0.0184	1.01	0.962	0.999	0.00282	1	0.791	0.982	-0.0188	-1.01	0.65	0.911	-0.0337	-1.02	0.714	0.878	0.0211	1.01	0.826	0.984	0.0172	1.01	0.972	0.995	-0.00321	-1	0.828	0.996	-0.0196	-1.01	3773-15_4	SL003200	Angiopoietin-1 receptor, soluble
SL016557	8.51	8.47	8.51	8.47	8.46	8.42	8.42	8.42	8.43	8.33	0.44	0.997	-0.0867	-1.06	0.724	0.886	0.0363	1.03	0.984	0.999	-0.00213	-1	0.788	0.982	-0.0348	-1.02	0.669	0.913	-0.058	-1.04	0.602	0.822	0.0544	1.04	0.511	0.975	0.0933	1.07	0.673	0.964	0.0692	1.05	0.825	0.996	0.0362	1.03	5230-99_3	SL016557	3-hydroxy-3-methylglutaryl-coenzyme A reductase
SL008623	9.8	9.62	9.79	9.75	9.61	9.66	9.54	9.58	9.68	9.5	0.349	0.997	-0.135	-1.1	0.716	0.882	0.0511	1.04	0.713	0.999	-0.054	-1.04	0.916	0.991	0.0187	1.01	0.758	0.937	0.0569	1.04	0.475	0.753	0.1	1.07	0.279	0.975	0.207	1.15	0.171	0.957	0.303	1.23	0.154	0.996	0.314	1.24	3296-92_2	SL008623	Contactin-2
SL010464	12.6	12.5	12.6	12.4	12.2	12.6	12.6	12.6	12.7	12.3	0.884	0.997	0.0237	1.02	0.708	0.878	0.0561	1.04	0.775	0.999	0.0448	1.03	0.712	0.982	0.0698	1.05	0.957	0.991	-0.0107	-1.01	0.551	0.791	0.0904	1.06	0.274	0.975	0.226	1.17	0.263	0.957	0.267	1.2	0.479	0.996	0.168	1.12	3322-52_2	SL010464	Leucine-rich repeats and immunoglobulin-like domains protein 3
SL008416	12.1	11.8	12.1	12	11.9	12	11.8	12	12.1	11.9	0.527	0.997	-0.0685	-1.05	0.918	0.966	0.0117	1.01	0.969	0.999	0.00456	1	0.675	0.982	0.0603	1.04	0.685	0.92	-0.061	-1.04	0.679	0.856	0.0474	1.03	0.216	0.975	0.193	1.14	0.141	0.957	0.266	1.2	0.485	0.996	0.125	1.09	3041-55_2	SL008416	C-type mannose receptor 2
SL000645	9.09	9.13	9.12	9.07	9.23	9.21	9.27	9.23	9.19	9.43	0.566	0.997	0.124	1.09	0.878	0.948	0.0142	1.01	0.717	0.999	-0.0353	-1.02	0.842	0.982	-0.0233	-1.02	0.692	0.921	-0.0485	-1.03	0.869	0.944	0.0157	1.01	0.829	0.984	-0.0278	-1.02	0.919	0.991	-0.0152	-1.01	0.781	0.996	-0.0411	-1.03	3743-1_2	SL000645	Stromelysin-2
SL004718	8.05	8.1	8.08	8.13	8.05	8.13	8.18	8.19	8.2	8.04	0.41	0.997	0.0832	1.06	0.944	0.977	0.00572	1	0.561	0.999	0.0496	1.03	0.964	0.991	-0.0046	-1	0.96	0.991	-0.00541	-1	0.986	0.993	-0.00147	-1	0.918	0.993	0.0116	1.01	0.724	0.964	-0.046	-1.03	0.741	0.996	-0.043	-1.03	2860-19_2	SL004718	Importin subunit alpha-1
SL004805	11.3	11.2	11.2	11.2	10.9	11.5	11.3	11.5	11.6	11.3	0.203	0.997	0.172	1.13	0.693	0.867	-0.0602	-1.04	0.88	0.999	0.024	1.02	0.726	0.982	0.0672	1.05	0.832	0.96	0.0427	1.03	0.743	0.888	-0.051	-1.04	0.729	0.975	0.073	1.05	0.621	0.957	0.121	1.09	0.708	0.996	0.091	1.07	3326-58_2	SL004805	Cell adhesion molecule 1
SL014268	11	11	11	11.2	11	11	11	11	11.1	10.9	0.667	0.997	-0.0579	-1.04	0.679	0.865	0.0399	1.03	0.81	0.999	0.0243	1.02	0.778	0.982	-0.0342	-1.02	0.864	0.971	-0.0217	-1.02	0.739	0.887	0.0327	1.02	0.92	0.993	-0.0135	-1.01	0.625	0.957	-0.0753	-1.05	0.701	0.996	-0.0589	-1.04	5112-73_3	SL014268	OX-2 membrane glycoprotein
SL007049	10	9.99	10	9.92	9.96	9.88	9.83	9.88	9.65	9.79	0.476	0.997	-0.137	-1.1	0.881	0.948	-0.0199	-1.01	0.827	0.999	-0.0303	-1.02	0.679	0.982	0.069	1.05	0.842	0.966	0.0347	1.02	0.772	0.897	-0.039	-1.03	0.473	0.975	-0.131	-1.1	0.845	0.979	-0.0413	-1.03	0.757	0.996	-0.0652	-1.05	3302-58_1	SL007049	Cystatin-F
SL008177	12.7	12.7	12.7	12.7	12.8	12.8	12.8	12.8	12.7	12.8	0.145	0.997	0.0793	1.06	0.606	0.826	0.0349	1.02	0.966	0.999	0.00298	1	0.936	0.991	0.00684	1	0.986	0.998	0.00153	1	0.702	0.87	0.0262	1.02	0.646	0.975	-0.0428	-1.03	0.69	0.964	-0.0431	-1.03	0.684	0.996	-0.0437	-1.03	4967-1_1	SL008177	Complement component 1 Q subcomponent-binding protein, mitochondrial
SL007336	9.24	9.24	9.24	9.2	9.28	9.15	9.13	9.17	9.12	9.19	0.209	0.997	-0.0896	-1.06	0.765	0.904	-0.0214	-1.01	0.709	0.999	0.0279	1.02	0.912	0.991	0.00997	1.01	0.968	0.993	0.00378	1	0.764	0.897	-0.0218	-1.02	0.795	0.98	0.0257	1.02	0.947	0.991	0.00757	1.01	0.989	0.996	0.0016	1	5364-7_3	SL007336	Protein SET
SL003172	10.9	10.9	11.2	10.9	11.2	10.7	10.6	10.7	10.5	11	0.184	0.997	-0.289	-1.22	0.757	0.902	-0.0655	-1.05	0.752	0.999	-0.07	-1.05	0.887	0.991	0.038	1.03	0.914	0.982	0.03	1.02	0.889	0.954	-0.0298	-1.02	0.684	0.975	0.119	1.09	0.47	0.957	0.244	1.18	0.52	0.996	0.216	1.16	3495-15_2	SL003172	C-X-C motif chemokine 6
SL000478	11.8	11.7	11.8	11.6	11.4	11.9	11.8	11.8	11.9	11.6	0.487	0.997	0.0907	1.06	0.942	0.977	0.00991	1.01	0.687	0.999	-0.0575	-1.04	0.812	0.982	0.0408	1.03	0.998	1	-0.000563	-1	0.957	0.979	0.00743	1.01	0.709	0.975	-0.0706	-1.05	0.903	0.989	0.0265	1.02	0.951	0.996	-0.0135	-1.01	3070-1_2	SL000478	Interleukin-2
SL010467	13.4	13.2	13.2	13.4	13	13.5	13.3	13.4	13.6	13.2	0.327	0.997	0.133	1.1	0.829	0.935	-0.0322	-1.02	0.788	0.999	0.0421	1.03	0.954	0.991	0.0108	1.01	0.774	0.942	0.0564	1.04	0.965	0.982	-0.0066	-1	0.39	0.975	0.178	1.13	0.507	0.957	0.158	1.12	0.424	0.996	0.19	1.14	3833-10_2	SL010467	Repulsive guidance molecule A
SL000546	10.7	10.7	10.7	10.6	10.8	10.5	10.6	10.6	10.5	10.7	0.24	0.997	-0.143	-1.1	0.687	0.867	0.0494	1.03	0.988	0.999	0.00194	1	0.988	0.993	0.00224	1	0.872	0.971	0.0261	1.02	0.957	0.979	0.00656	1	0.179	0.975	-0.225	-1.17	0.206	0.957	-0.245	-1.18	0.304	0.996	-0.198	-1.15	2585-2_5	SL000546	Prolactin
SL010372	7.74	7.78	7.77	7.74	7.83	7.72	7.78	7.75	7.71	7.83	0.862	0.997	-0.011	-1.01	0.845	0.938	0.0121	1.01	0.872	0.999	-0.0104	-1.01	0.951	0.991	0.00483	1	0.736	0.936	0.0275	1.02	0.508	0.767	0.0404	1.03	0.0954	0.956	0.139	1.1	0.0822	0.957	0.168	1.12	0.0687	0.924	0.175	1.13	3189-61_2	SL010372	Enteropeptidase
SL010371	10.4	10.4	10.4	10.4	10.3	10.5	10.5	10.5	10.5	10.4	0.12	0.997	0.0938	1.07	0.807	0.926	0.0135	1.01	0.998	0.999	0.000167	1	0.757	0.982	0.0215	1.02	0.942	0.987	-0.00526	-1	0.88	0.947	0.00849	1.01	0.73	0.975	-0.0263	-1.02	0.934	0.991	-0.00732	-1.01	0.721	0.996	-0.0314	-1.02	3182-38_2	SL010371	Ectonucleoside triphosphate diphosphohydrolase 1
SL005171	12.4	12.3	12.4	12.4	12.3	12.4	12.2	12.3	12.3	12.2	0.229	0.997	-0.0868	-1.06	0.956	0.982	-0.00378	-1	0.996	0.999	0.000365	1	0.783	0.982	-0.0238	-1.02	0.784	0.948	0.0248	1.02	0.859	0.943	0.0123	1.01	0.365	0.975	0.0856	1.06	0.527	0.957	0.0691	1.05	0.317	0.996	0.109	1.08	2950-57_2	SL005171	Insulin-like growth factor-binding protein 4
SL008193	11.1	11.2	11.3	11.1	11.4	11.1	11.2	11.3	11.1	11.5	0.725	0.997	-0.0424	-1.03	0.886	0.952	0.0185	1.01	0.841	0.999	0.027	1.02	0.836	0.982	0.0335	1.02	0.824	0.958	0.0377	1.03	0.967	0.983	-0.00533	-1	0.578	0.975	-0.0988	-1.07	0.614	0.957	-0.104	-1.07	0.672	0.996	-0.0865	-1.06	3633-70_5	SL008193	Nidogen-2
SL006544	15	14.9	14.9	14.9	14.8	15	14.9	14.9	15	14.9	0.897	0.997	-0.0145	-1.01	0.842	0.938	0.0245	1.02	0.83	0.999	0.0274	1.02	0.948	0.991	0.0101	1.01	0.858	0.969	0.0287	1.02	0.751	0.892	0.0395	1.03	0.527	0.975	0.107	1.08	0.62	0.957	0.0968	1.07	0.582	0.996	0.107	1.08	3283-21_1	SL006544	Transforming growth factor-beta-induced protein ig-h3
SL010469	13	12.9	12.9	13.1	12.8	13.1	12.9	13	13.1	12.9	0.511	0.997	0.0721	1.05	0.794	0.916	-0.0255	-1.02	0.861	0.999	-0.0178	-1.01	0.937	0.991	-0.00967	-1.01	0.952	0.991	0.00767	1.01	0.95	0.975	0.00608	1	0.262	0.975	0.149	1.11	0.263	0.957	0.172	1.13	0.26	0.996	0.172	1.13	3332-57_1	SL010469	Hemojuvelin
SL007423	12.3	12.2	12.3	12.5	12.2	12.3	12.1	12.3	12.5	12.2	0.618	0.997	-0.0649	-1.05	0.97	0.986	0.00575	1	0.91	0.999	-0.0178	-1.01	0.812	0.982	0.0452	1.03	0.906	0.98	0.0235	1.02	0.654	0.84	0.0671	1.05	0.133	0.963	0.307	1.24	0.0916	0.957	0.399	1.32	0.144	0.996	0.344	1.27	3814-63_1	SL007423	Interleukin-11 receptor subunit alpha
SL003738	9.02	9.02	9.01	8.95	8.98	8.99	8.97	8.97	8.87	8.96	0.612	0.997	-0.0346	-1.02	0.836	0.938	-0.0133	-1.01	0.873	0.999	-0.0108	-1.01	0.977	0.993	-0.00233	-1	0.967	0.993	0.0035	1	0.696	0.866	-0.0256	-1.02	0.395	0.975	-0.0757	-1.05	0.478	0.957	-0.073	-1.05	0.555	0.996	-0.0605	-1.04	2603-61_2	SL003738	T-lymphocyte activation antigen CD80
SL001973	13.9	13.9	14	13.9	14.1	14	14	14	13.8	14.1	0.555	0.997	0.0567	1.04	0.937	0.975	-0.00897	-1.01	0.867	0.999	-0.02	-1.01	0.91	0.991	0.0162	1.01	0.893	0.976	-0.0202	-1.01	0.805	0.912	-0.0286	-1.02	0.431	0.975	-0.124	-1.09	0.594	0.957	-0.0969	-1.07	0.498	0.996	-0.123	-1.09	5001-6_2	SL001973	Mammaglobin-B
[truncated: 12 more columns]

## Sheet: Soma_sig
	RYGBvsDWMat3mo.sig	RYGBvsDWMat12mo.sig	RYGBvsDWMat24mo.sig	RYGBvsDWMat36mo.sig	RYGBvsDWMat3mo_bmi.sig	RYGBvsDWMat12mo_bmi.sig	RYGBvsDWMat24mo_bmi.sig	RYGBvsDWMat36mo_bmi.sig	SeqId	SomaId	TargetFullName	Target	UniProt	EntrezGeneID	EntrezGeneSymbol
SL004660	1	1	1	1	1	1	0	0	3415-61_2	SL004660	Bone sialoprotein 2	BSP	P21815	3381	IBSP
SL008574	0	1	1	1	0	1	1	1	5358-3_3	SL008574	Osteomodulin	OMD	Q99983	4958	OMD
SL000414	0	-1	-1	-1	0	-1	-1	-1	4129-72_1	SL000414	Complement factor B	Factor B	P00751	629	CFB
SL000466	1	1	1	1	1	0	0	0	2570-72_5	SL000466	Insulin-like growth factor-binding protein 2	IGFBP-2	P18065	3485	IGFBP2
SL010458	1	1	1	0	1	0	0	0	3805-16_2	SL010458	Endothelial cell-specific molecule 1	Endocan	Q9NQ30	11082	ESM1
SL005102	1	1	1	1	0	0	0	0	4929-55_1	SL005102	Sex hormone-binding globulin	SHBG	P04278	6462	SHBG
SL005168	-1	-1	-1	-1	0	0	0	0	2948-58_2	SL005168	Growth hormone receptor	Growth hormone receptor	P10912	2690	GHR
SL000522	1	1	1	0	1	0	0	0	4496-60_2	SL000522	Macrophage metalloelastase	MMP-12	P39900	4321	MMP12
SL006694	-1	-1	0	0	-1	0	0	0	3604-6_4	SL006694	Beta-Ala-His dipeptidase	CNDP1	Q96KN2	84735	CNDP1
SL000462	0	1	1	1	0	0	0	0	2771-35_2	SL000462	Insulin-like growth factor-binding protein 1	IGFBP-1	P08833	3484	IGFBP1
SL000415	0	-1	-1	-1	0	0	0	0	4159-130_1	SL000415	Complement factor H	Factor H	P08603	3075	CFH
SL000311	0	-1	-1	-1	0	0	0	0	3590-8_3	SL000311	Complement C1s subcomponent	C1s	P09871	716	C1S
SL000320	0	-1	-1	-1	0	0	0	0	2851-63_3	SL000320	C5a anaphylatoxin	C5a	P01031	727	C5
SL004258	0	1	1	1	0	0	0	0	3554-24_1	SL004258	Adiponectin	Adiponectin	Q15848	9370	ADIPOQ
SL000573	0	-1	-1	0	0	0	0	0	2474-54_5	SL000573	Serum amyloid P-component	SAP	P02743	325	APCS
SL000498	0	-1	-1	0	0	0	0	0	2575-5_5	SL000498	Leptin	Leptin	P41159	3952	LEP
SL003328	0	-1	0	-1	0	0	0	0	2567-5_6	SL003328	Complement factor I	Factor I	P05156	3426	CFI
SL004466	0	-1	0	0	0	-1	0	0	3316-58_1	SL004466	Heparin cofactor 2	Heparin cofactor II	P05546	3053	SERPIND1
SL004337	0	0	0	1	0	0	0	1	2762-30_2	SL004337	Fibroblast growth factor 19	FGF-19	O95750	9965	FGF19
SL004712	0	1	1	0	0	0	0	0	3516-60_2	SL004712	Stromal cell-derived factor 1	SDF-1	P48061	6387	CXCL12
SL000250	0	-1	-1	0	0	0	0	0	3024-18_2	SL000250	Alpha-2-antiplasmin	a2-Antiplasmin	P08697	5345	SERPINF2
SL014289	0	0	0	-1	0	0	0	-1	5097-14_3	SL014289	Killer cell immunoglobulin-like receptor 3DS1	KI3S1	Q14943	3813	KIR3DS1
SL000021	0	-1	0	-1	0	0	0	0	4883-56_2	SL000021	Insulin	Insulin	P01308	3630	INS
SL018548	1	0	0	0	1	0	0	0	4153-11_2	SL018548	Alpha-1-antichymotrypsin complex	alpha-1-antichymotrypsin complex	P01011		SERPINA3
SL000051	0	-1	0	-1	0	0	0	0	4337-49_2	SL000051	C-reactive protein	CRP	P02741	1401	CRP
SL003187	1	0	0	0	1	0	0	0	3508-78_3	SL003187	C-C motif chemokine 22	MDC	O00626	6367	CCL22
SL000460	0	0	0	-1	0	0	0	-1	4916-2_1	SL000460	Immunoglobulin D	IgD	P01880	3495 50802 3535	IGHD;;IGK@;IGL@
SL006777	-1	0	0	0	-1	0	0	0	3367-8_3	SL006777	Fetuin-B	FETUB	Q9UGM5	26998	FETUB
SL005152	0	0	-1	0	0	0	-1	0	3079-62_2	SL005152	Retinoic acid receptor responder protein 2	TIG2	Q99969	5919	RARRES2
SL003324	0	-1	0	0	0	0	0	0	3077-66_2	SL003324	Coagulation factor Xa	Coagulation Factor Xa	P00742	2159	F10
SL000383	0	-1	0	0	0	0	0	0	2670-67_4	SL000383	Creatine kinase M-type	CK-MM	P06732	1158	CKM
SL004652	0	1	0	0	0	0	0	0	2848-2_2	SL004652	Wnt inhibitory factor 1	WIF-1	Q9Y5W5	11197	WIF1
SL004120	0	0	0	1	0	0	0	0	3606-2_5	SL004120	Discoidin domain-containing receptor 2	Discoidin domain receptor 2	Q16832	4921	DDR2
SL000249	1	0	0	0	0	0	0	0	3580-25_8	SL000249	Alpha-1-antitrypsin	a1-Antitrypsin	P01009	5265	SERPINA1
SL000360	0	-1	0	0	0	0	0	0	4878-3_1	SL000360	Coagulation Factor X	Coagulation Factor X	P00742	2159	F10
SL010375	-1	0	0	0	0	0	0	0	3212-30_3	SL010375	Neutral ceramidase	ASAH2	Q9NR71	56624	ASAH2
SL001998	0	-1	0	0	0	0	0	0	3336-50_1	SL001998	Tissue factor pathway inhibitor	TFPI	P10646	7035	TFPI
SL010457	0	0	1	0	0	0	0	0	3305-6_1	SL010457	Delta-like protein 4	DLL4	Q9NR61	54567	DLL4
SL003643	0	0	0	1	0	0	0	0	4911-49_2	SL003643	Glutathione S-transferase P	Glutathione S-transferase Pi	P09211	2950	GSTP1
SL008588	0	1	0	0	0	0	0	0	3642-4_1	SL008588	SLAM family member 5	SLAF5	Q9UIB8	8832	CD84
SL004060	0	0	0	-1	0	0	0	0	3611-70_4	SL004060	Endothelin-converting enzyme 1	Endothelin-converting enzyme 1	P42892	1889	ECE1
SL007181	0	0	-1	0	0	0	0	0	5260-80_3	SL007181	Non-receptor tyrosine-protein kinase TYK2	TYK2	P29597	7297	TYK2
SL000049	0	-1	0	0	0	0	0	0	2700-56_2	SL000049	Vitamin K-dependent protein S	Protein S	P07225	5627	PROS1
SL010450	0	0	1	0	0	0	0	0	3292-75_1	SL010450	CD48 antigen	CD48	P09326	962	CD48
SL012740	0	0	-1	0	0	0	0	0	4533-76_2	SL012740	A disintegrin and metalloproteinase with thrombospondin motifs 15	ATS15	Q8TE58	170689	ADAMTS15
SL001753	0	0	-1	0	0	0	0	0	4464-10_2	SL001753	Sialoadhesin	Sialoadhesin	Q9BZZ2	6614	SIGLEC1
SL004304	0	0	-1	0	0	0	0	0	3766-51_4	SL004304	Syntaxin-1A	STX1a	Q16623	6804	STX1A
SL000668	0	0	-1	0	0	0	0	0	2973-15_2	SL000668	Platelet glycoprotein 4	CD36 ANTIGEN	P16671	948	CD36
SL003522	0	0	-1	0	0	0	0	0	4983-6_1	SL003522	Endoplasmic reticulum resident protein 29	ERP29	P30040	10961	ERP29
SL004920	0	0	0	1	0	0	0	0	4203-50_2	SL004920	Cofilin-1	Cofilin-1	P23528	1072	CFL1
SL009790	0	0	0	1	0	0	0	0	5494-52_3	SL009790	Small nuclear ribonucleoprotein F	RUXF	P62306	6636	SNRPF
SL010288	-1	0	0	0	0	0	0	0	3352-80_3	SL010288	Carbonic anhydrase 6	Carbonic anhydrase 6	P23280	765	CA6
SL007429	1	0	0	0	0	0	0	0	5080-131_3	SL007429	Transmembrane glycoprotein NMB	GPNMB	Q14956	10457	GPNMB
SL007195	0	0	-1	0	0	0	0	0	5317-3_3	SL007195	CD70 antigen	CD70	P32970	970	CD70
SL000582	0	0	-1	0	0	0	0	0	3472-40_2	SL000582	Baculoviral IAP repeat-containing protein 5	Survivin	O15392	332	BIRC5
SL006892	0	0	-1	0	0	0	0	0	3341-33_4	SL006892	Tyrosine-protein kinase ABL1	ABL1	P00519	25	ABL1
SL000638	0	0	0	0	0	0	0	-1	3797-1_1	SL000638	Cadherin-2	Cadherin-2	P19022	1000	CDH2
SL004668	0	0	0	0	0	0	0	1	2937-10_2	SL004668	Apolipoprotein E (isoform E3)	Apo E3	P02649	348	APOE
SL004820	0	0	0	0	0	0	0	1	3896-5_2	SL004820	Phosphoglycerate mutase 1	Phosphoglycerate mutase 1	P18669	5223	PGAM1
SL004739	0	0	0	0	0	0	0	-1	4811-33_3	SL004739	Inter-alpha-trypsin inhibitor heavy chain H4	ITI heavy chain H4	Q14624	3700	ITIH4

## Sheet: Metabolites
	DWM_0.avg	DWM_3.avg	DWM_12.avg	DWM_36.avg	RYGB_0.avg	RYGB_3.avg	RYGB_12.avg	RYGB_36.avg	RYGBvsDWMat0mo.p	RYGBvsDWMat0mo.FDR	RYGBvsDWMat0mo.logFC	RYGBvsDWMat0mo.FC	RYGBvsDWMat3mo.p	RYGBvsDWMat3mo.FDR	RYGBvsDWMat3mo.logFC	RYGBvsDWMat3mo.FC	RYGBvsDWMat12mo.p	RYGBvsDWMat12mo.FDR	RYGBvsDWMat12mo.logFC	RYGBvsDWMat12mo.FC	RYGBvsDWMat36mo.p	RYGBvsDWMat36mo.FDR	RYGBvsDWMat36mo.logFC	RYGBvsDWMat36mo.FC	RYGBvsDWMat3mo_bmi.p	RYGBvsDWMat3mo_bmi.FDR	RYGBvsDWMat3mo_bmi.logFC	RYGBvsDWMat3mo_bmi.FC	RYGBvsDWMat12mo_bmi.p	RYGBvsDWMat12mo_bmi.FDR	RYGBvsDWMat12mo_bmi.logFC	RYGBvsDWMat12mo_bmi.FC	RYGBvsDWMat36mo_bmi.p	RYGBvsDWMat36mo_bmi.FDR	RYGBvsDWMat36mo_bmi.logFC	RYGBvsDWMat36mo_bmi.FC	BIOCHEMICAL	SUPER_PATHWAY	SUB_PATHWAY	COMP_ID	PLATFORM	CHEMICAL_ID	RI	MASS	CAS	PUBCHEM	CHEMSPIDER	KEGG	HMDB
C35127	22.7	22.7	22.8	22.7	22.5	23.5	23.7	23.3	0.135	0.689	-0.267	-1.2	1.42e-06	0.000156	0.996	1.99	6.99e-08	4.64e-05	1.15	2.22	0.000289	0.128	0.946	1.93	4.6e-06	0.00061	0.956	1.94	0.00177	0.0976	0.924	1.9	0.0316	0.372	0.715	1.64	pro-hydroxy-pro	Amino Acid	Urea cycle; Arginine and Proline Metabolism	35100	LC/MS Pos Early	100000000	2130	229	18684-24-7	11673055	9850000		HMDB06695
C15506	27.9	27.8	27.8	27.9	27.9	27.1	27.5	27.5	0.732	0.956	0.0335	1.02	5.18e-08	1.56e-05	-0.631	-1.55	0.000347	0.0164	-0.402	-1.32	0.00157	0.149	-0.45	-1.37	2.22e-07	4.34e-05	-0.602	-1.52	0.136	0.484	-0.236	-1.18	0.117	0.523	-0.283	-1.22	choline	Lipid	Phospholipid Metabolism	15500	LC/MS Pos Early	1260	1960	104	67-48-1	305	149000	C00114	HMDB00097
C15679	18.7	18.4	18.5	18.7	18.5	16.4	17.4	17.8	0.424	0.858	-0.25	-1.19	7.08e-08	1.56e-05	-1.8	-3.48	0.00411	0.0757	-0.917	-1.89	0.174	0.693	-0.546	-1.46	2.2e-07	4.34e-05	-1.53	-2.88	0.113	0.468	0.637	1.55	0.0272	0.372	1.02	2.03	xanthurenate	Amino Acid	Tryptophan Metabolism	15700	LC/MS Pos Early	100000000	2240	206	59-007	5699	5500	C02470	HMDB00881
C1549	24.4	24.6	24.5	23.9	24.4	21.4	23.5	23.2	0.981	0.996	-0.0102	-1.01	2.41e-08	1.56e-05	-3.22	-9.32	0.104	0.415	-0.877	-1.84	0.277	0.761	-0.747	-1.68	1.38e-07	4.34e-05	-2.98	-7.9	0.521	0.797	0.491	1.41	0.469	0.824	0.632	1.55	3-hydroxyisobutyrate	Amino Acid	Leucine, Isoleucine and Valine Metabolism	1550	LC/MS Polar	111	1620	103	2068-83-9	87	10100000	C06001	HMDB00336
C34407	22.8	22.5	22.6	22.6	22.5	21.4	21.8	21.9	0.156	0.727	-0.262	-1.2	1.3e-06	0.000156	-0.947	-1.93	0.00205	0.0489	-0.589	-1.5	0.0767	0.53	-0.425	-1.34	6.98e-06	0.000772	-0.856	-1.81	0.793	0.96	-0.069	-1.05	0.74	0.946	0.0995	1.07	isovalerylcarnitine	Amino Acid	Leucine, Isoleucine and Valine Metabolism	34400	LC/MS Pos Early	100000000	3080	246	31023-24-2	6426851	4930000		HMDB00688
C33969	21.7	21.7	22.1	22.2	22.1	21.4	21.6	21.8	0.104	0.641	0.368	1.29	0.000574	0.0136	-0.708	-1.63	0.000179	0.0119	-0.789	-1.73	0.000775	0.128	-0.897	-1.86	0.00174	0.035	-0.644	-1.56	0.151	0.492	-0.423	-1.34	0.116	0.522	-0.529	-1.44	stearidonate (18:4n3)	Lipid	Polyunsaturated Fatty Acid (n3 and n6)	34000	LC/MS Neg	100000000	5400	275	111174-40-4	5312508	4470000	C16300	HMDB06547
C1806	23.8	23.7	23.7	23.8	23.5	22.8	23.2	23.4	0.0348	0.584	-0.288	-1.22	1.63e-07	2.7e-05	-0.59	-1.5	0.0182	0.18	-0.254	-1.19	0.521	0.841	-0.0868	-1.06	2.62e-07	4.34e-05	-0.592	-1.51	0.09	0.418	-0.266	-1.2	0.578	0.886	-0.099	-1.07	retinol (Vitamin A)	Cofactors and Vitamins	Vitamin A Metabolism	1810	LC/MS Pos Late	498	1640	269	68-26-8	445354	393000	C00473	HMDB00305
C1417	19.3	19.3	19.2	19.3	19.2	18.4	18.6	18.8	0.449	0.858	-0.122	-1.09	6.32e-06	0.000598	-0.77	-1.71	0.00134	0.0369	-0.541	-1.45	0.0502	0.417	-0.414	-1.33	3.2e-05	0.00265	-0.638	-1.56	0.309	0.678	0.218	1.16	0.153	0.577	0.35	1.27	kynurenate	Amino Acid	Tryptophan Metabolism	1420	LC/MS Neg	98	2220	188	492-27-3	3845	3710	C01717	HMDB00715
C44876	18.8	18.7	18.7	18.9	18.9	17.7	17.9	18.4	0.709	0.955	0.0981	1.07	4.52e-05	0.00257	-1.11	-2.16	0.000463	0.0191	-0.957	-1.94	0.0155	0.332	-0.83	-1.78	0.000171	0.00757	-1.02	-2.03	0.256	0.64	-0.434	-1.35	0.486	0.831	-0.303	-1.23	gamma-CEHC	Cofactors and Vitamins	Tocopherol Metabolism	44900	LC/MS Neg	100000000	3840	263	178167-75-4	133098	117000		HMDB01931
C18369	20.7	20.6	20.6	20.7	20.6	20.2	20.3	20.4	0.397	0.853	-0.0896	-1.06	0.000171	0.00566	-0.328	-1.26	0.000517	0.0191	-0.307	-1.24	0.00903	0.319	-0.29	-1.22	0.000761	0.0204	-0.286	-1.22	0.601	0.868	-0.0628	-1.04	0.745	0.946	-0.0447	-1.03	gamma-glutamylleucine	Peptide	Gamma-glutamyl Amino Acid	18400	LC/MS Pos Early	1270	2990	261	2566-39-4	151023	133000		HMDB11171
C32197	22.9	22.8	22.8	22.9	22.8	22.3	22.2	22.4	0.768	0.96	-0.0468	-1.03	0.00498	0.066	-0.413	-1.33	9.85e-05	0.00856	-0.595	-1.51	0.00202	0.168	-0.593	-1.51	0.0241	0.185	-0.305	-1.24	0.899	0.978	0.0248	1.02	0.887	0.964	0.0316	1.02	3-(4-hydroxyphenyl)lactate	Amino Acid	Phenylalanine and Tyrosine Metabolism	32200	LC/MS Neg	240	1380	181	6482-98-0	9378	9010	C03672	HMDB00755
C42381	14.8	14.6	14.7	14.9	15	13	13.3	14.1	0.678	0.953	0.203	1.15	0.00017	0.00566	-1.89	-3.71	0.000903	0.0299	-1.68	-3.21	0.0313	0.364	-1.37	-2.59	0.000336	0.0117	-1.84	-3.57	0.0602	0.388	-1.37	-2.59	0.203	0.659	-1.06	-2.08	gamma-CEHC glucuronide*	Cofactors and Vitamins	Tocopherol Metabolism	42400	LC/MS Neg	100000000	2500	439
C40406	24.7	24.4	24.3	25.2	24.1	25	25	24.8	0.0143	0.511	-0.611	-1.53	0.000149	0.00566	1.17	2.25	0.000215	0.0124	1.16	2.24	0.51	0.841	0.254	1.19	0.000233	0.00964	1.16	2.24	0.0146	0.203	1.1	2.15	0.7	0.943	0.196	1.15	trimethylamine N-oxide	Lipid	Phospholipid Metabolism	40400	LC/MS Pos Early	100000000	2100	76.1	1184-78-7	1145	1110	C01104	HMDB00925
C43374	17.3	17	17	17.5	16.5	17.2	17.8	17.8	0.0197	0.512	-0.809	-1.75	0.0101	0.0942	0.888	1.85	2.37e-05	0.00398	1.53	2.89	0.0466	0.413	0.886	1.85	0.012	0.121	0.886	1.85	0.00335	0.114	1.53	2.88	0.132	0.535	0.878	1.84	indolin-2-one	Xenobiotics	Food Component/Plant	43400	LC/MS Pos Early	100000000	2580	134	59-48-3	321710	285000	C12312
C52925	17.5	17.5	17.2	18.2	17.4	18.8	19	18.4	0.823	0.969	-0.0954	-1.07	0.00466	0.0644	1.24	2.36	1.84e-05	0.00398	1.97	3.9	0.171	0.693	0.765	1.7	0.00938	0.105	1.15	2.22	0.0228	0.234	1.47	2.77	0.713	0.946	0.267	1.2	phenylacetylglutamate	Amino Acid	Phenylalanine and Tyrosine Metabolism	52900	LC/MS Pos Early	100000000	2360	266		11579826	9750000		HMDB59772
C46225	26.1	26.3	25.6	26.2	25.6	26.6	26.6	26.8	0.134	0.689	-0.468	-1.38	0.0379	0.192	0.666	1.59	3.03e-05	0.00398	1.41	2.67	0.0109	0.332	1.07	2.1	0.1	0.324	0.518	1.43	0.218	0.579	0.566	1.48	0.681	0.936	0.215	1.16	pyroglutamine*	Amino Acid	Glutamate Metabolism	46200	LC/MS Pos Early	100000000	1900	129	2353-44-8	134508	119000
C35126	25.8	25.7	25.7	26.2	25.6	26.5	26.8	26.6	0.56	0.895	-0.153	-1.11	0.00451	0.0636	0.796	1.74	3.6e-05	0.00398	1.21	2.31	0.0979	0.613	0.594	1.51	0.00834	0.101	0.751	1.68	0.0217	0.234	0.953	1.94	0.474	0.824	0.335	1.26	phenylacetylglutamine	Amino Acid	Phenylalanine and Tyrosine Metabolism	35100	LC/MS Pos Early	100000000	2140	265	28047-15-6	92258	271000	C04148	HMDB06344
C32452	25.1	24.9	25.1	25.1	24.8	24	24.4	24.6	0.0519	0.588	-0.271	-1.21	7.96e-06	0.00066	-0.655	-1.58	0.0156	0.17	-0.347	-1.27	0.26	0.761	-0.204	-1.15	2.6e-05	0.00247	-0.622	-1.54	0.457	0.769	-0.153	-1.11	0.971	0.987	-0.00864	-1.01	propionylcarnitine	Lipid	Fatty Acid Metabolism (also BCAA Metabolism)	32500	LC/MS Pos Early	100000000	2590	218	17298-37-2	107738	96900	C03017	HMDB00824
C27672	24.6	24.3	24.4	24.7	23.8	24.2	24.5	24.7	0.00247	0.286	-0.748	-1.68	0.0245	0.157	0.5	1.41	0.000129	0.00951	0.89	1.85	0.0072	0.318	0.782	1.72	0.0273	0.186	0.502	1.42	0.00717	0.161	0.901	1.87	0.0368	0.373	0.792	1.73	3-indoxyl sulfate	Amino Acid	Tryptophan Metabolism	27700	LC/MS Neg	100000000	2220	212	2642-37-7	10258	9840		HMDB00682
C43829	17.6	17.5	17.6	17.7	17.5	17	17.1	17.2	0.271	0.796	-0.148	-1.11	0.000471	0.0116	-0.415	-1.33	0.00291	0.0585	-0.357	-1.28	0.0143	0.332	-0.372	-1.29	0.00169	0.035	-0.369	-1.29	0.591	0.861	-0.09	-1.06	0.589	0.886	-0.103	-1.07	gamma-glutamylvaline	Peptide	Gamma-glutamyl Amino Acid	43800	LC/MS Neg	100000000	1070	245	2746-34-1	7015683			HMDB11172
C27710	19.9	20.4	20.2	20.1	19.9	20.6	21	21.1	0.933	0.982	-0.0179	-1.01	0.381	0.614	0.203	1.15	0.000225	0.0124	0.902	1.87	0.000478	0.128	1.09	2.12	0.396	0.635	0.201	1.15	0.0112	0.19	0.895	1.86	0.00747	0.235	1.08	2.11	N-acetylglycine	Amino Acid	Glycine, Serine and Threonine Metabolism	27700	LC/MS Neg	100000000	731	116	543-24-8	10972	10500		HMDB00532
C606	24	24	24	24.1	24	23.5	23.8	23.8	0.642	0.934	0.0435	1.03	0.000157	0.00566	-0.454	-1.37	0.0166	0.17	-0.286	-1.22	0.00927	0.319	-0.398	-1.32	0.000304	0.0112	-0.442	-1.36	0.217	0.577	-0.214	-1.16	0.101	0.508	-0.325	-1.25	uridine	Nucleotide	Pyrimidine Metabolism, Uracil containing	606	LC/MS Neg	535	1460	243	58-96-8	6029	5810	C00299	HMDB00296
C40730	19.9	19.3	19.2	19.8	19.2	21.1	19.9	19.8	0.155	0.727	-0.666	-1.59	2.22e-05	0.00162	2.42	5.35	0.0238	0.21	1.26	2.4	0.0944	0.602	1.19	2.28	5.37e-05	0.00302	2.34	5.06	0.319	0.68	0.808	1.75	0.431	0.821	0.728	1.66	imidazole propionate	Amino Acid	Histidine Metabolism	40700	LC/MS Pos Early	100000000	2260	141	1074-59-5	70630	63800		HMDB02271
C18467	23.6	23.9	24.1	24	24.1	23.7	23.7	23.6	0.0593	0.588	0.476	1.39	0.0107	0.0957	-0.569	-1.48	0.000314	0.016	-0.833	-1.78	0.0128	0.332	-0.721	-1.65	0.0111	0.117	-0.579	-1.49	0.00764	0.163	-0.892	-1.86	0.0392	0.379	-0.781	-1.72	eicosapentaenoate (EPA; 20:5n3)	Lipid	Polyunsaturated Fatty Acid (n3 and n6)	18500	LC/MS Neg	2050	5450	301	10-2005-9;10417-94-4	446284	394000	C06428	HMDB01999
C1649	30.1	30	30.1	30.1	30	29.6	29.7	29.8	0.198	0.734	-0.114	-1.08	0.00187	0.0311	-0.295	-1.23	0.00128	0.0369	-0.311	-1.24	0.0164	0.332	-0.292	-1.22	0.00835	0.101	-0.238	-1.18	0.903	0.978	0.0158	1.01	0.802	0.946	0.0371	1.03	valine	Amino Acid	Leucine, Isoleucine and Valine Metabolism	1650	LC/MS Pos Early	566	2480	118	72-18-4	6287	6050	C00183	HMDB00883
C44675	25.9	26.2	26.4	26.3	26.2	26.1	26.1	25.9	0.0747	0.627	0.394	1.31	0.0096	0.0936	-0.444	-1.36	0.00123	0.0369	-0.57	-1.48	0.00488	0.265	-0.63	-1.55	0.0203	0.173	-0.401	-1.32	0.194	0.549	-0.326	-1.25	0.18	0.611	-0.384	-1.3	docosahexaenoate (DHA; 22:6n3)	Lipid	Polyunsaturated Fatty Acid (n3 and n6)	44700	LC/MS Neg	100000000	5520	327	6217-54-5	445580	393000	C06429	HMDB02183
C59	29.6	29.6	29.6	29.6	29.6	29.3	29.6	29.7	0.9	0.97	-0.00628	-1	2.44e-05	0.00162	-0.214	-1.16	0.543	0.795	-0.03	-1.02	0.0192	0.341	0.149	1.11	4.62e-05	0.00302	-0.21	-1.16	0.946	0.982	-0.00487	-1	0.0358	0.373	0.175	1.13	histidine	Amino Acid	Histidine Metabolism	59	LC/MS Pos Early	355	2710	156	5934-29-2	6274	752	C00135	HMDB00177
C44526	23.4	23.3	23.4	23.4	23.4	22.9	23.1	23.2	0.979	0.995	-0.00298	-1	0.000264	0.00761	-0.429	-1.35	0.00454	0.0792	-0.335	-1.26	0.121	0.647	-0.23	-1.17	0.000861	0.0212	-0.391	-1.31	0.478	0.777	-0.118	-1.09	0.95	0.983	-0.012	-1.01	3-methyl-2-oxobutyrate	Amino Acid	Leucine, Isoleucine and Valine Metabolism	44500	LC/MS Neg	100000000	1460	115	3715-29-5	49	48	C00141	HMDB00019
C2132	27.8	27.7	27.6	27.9	27.6	27.6	28.2	28.3	0.133	0.689	-0.21	-1.16	0.459	0.676	0.126	1.09	3.25e-05	0.00398	0.756	1.69	0.0214	0.341	0.517	1.43	0.314	0.553	0.174	1.13	9.26e-05	0.0123	1.03	2.04	0.007	0.235	0.792	1.73	citrulline	Amino Acid	Urea cycle; Arginine and Proline Metabolism	2130	LC/MS Pos Early	391	1520	176	372-75-8	9750	810	C00327	HMDB00904
C60	29.7	29.6	29.6	29.7	29.5	29.2	29.3	29.4	0.133	0.689	-0.118	-1.09	0.00102	0.0193	-0.261	-1.2	0.00406	0.0757	-0.231	-1.17	0.0298	0.359	-0.221	-1.17	0.00354	0.0592	-0.229	-1.17	0.691	0.913	-0.0446	-1.03	0.795	0.946	-0.0332	-1.02	leucine	Amino Acid	Leucine, Isoleucine and Valine Metabolism	60	LC/MS Pos Early	397	2860	132	61-90-5	6106	5880	C00123	HMDB00687
C48698	19.8	19.4	19.5	19.8	18.9	19.3	19.6	19.8	0.00259	0.286	-0.832	-1.78	0.0255	0.159	0.562	1.48	0.000565	0.0197	0.9	1.87	0.0131	0.332	0.814	1.76	0.0251	0.185	0.576	1.49	0.00932	0.167	0.984	1.98	0.0363	0.373	0.898	1.86	6-hydroxyindole sulfate	Xenobiotics	Chemical	48700	LC/MS Neg	100000000	2500	212
C27718	29.3	29.3	29.4	29.3	29.4	28.8	29.2	29.2	0.497	0.867	0.1	1.07	5.03e-05	0.00257	-0.636	-1.55	0.0288	0.239	-0.338	-1.26	0.335	0.787	-0.188	-1.14	5.46e-05	0.00302	-0.647	-1.57	0.0755	0.407	-0.402	-1.32	0.324	0.781	-0.253	-1.19	creatine	Amino Acid	Creatine Metabolism	27700	LC/MS Pos Early	1220	1950	132	57-00-1	586	566	C00300	HMDB00064
C42448	20.4	19.8	20.3	20.6	20.1	18.4	19.3	19.7	0.371	0.842	-0.275	-1.21	0.00026	0.00761	-1.11	-2.16	0.0198	0.185	-0.706	-1.63	0.0504	0.417	-0.754	-1.69	0.000674	0.0204	-1.05	-2.06	0.454	0.769	-0.326	-1.25	0.455	0.821	-0.372	-1.29	1-stearoyl-2-oleoyl-GPE (18:0/18:1)	Lipid	Phospholipid Metabolism	42400	LC/MS Pos Late	100000000	2860	747
C42489	19.7	19.4	19.7	20	19.3	19.9	20.3	20.5	0.0922	0.637	-0.4	-1.32	0.00495	0.066	0.844	1.8	0.00214	0.0489	0.943	1.92	0.0291	0.359	0.845	1.8	0.00474	0.0715	0.868	1.83	0.0158	0.205	1.08	2.11	0.053	0.437	0.982	1.98	2-hydroxydecanoate	Lipid	Fatty Acid, Monohydroxy	42500	LC/MS Neg	100000000	4840	187	5393-81-7	21488	20200
C48441	22	21.9	22.1	22.4	22.1	21.9	21.7	21.9	0.47	0.862	0.16	1.12	0.303	0.549	-0.166	-1.12	0.00139	0.0369	-0.539	-1.45	0.00117	0.133	-0.7	-1.62	0.339	0.575	-0.158	-1.12	0.0441	0.345	-0.491	-1.41	0.0197	0.328	-0.651	-1.57	4-hydroxychlorothalonil	Xenobiotics	Chemical	48400	LC/MS Neg	100000000	4430	245	28343-61-5	34217	31500
C1587	17.1	17.1	17	17	16.8	16.2	16.4	16.7	0.16	0.727	-0.247	-1.19	7.62e-05	0.00361	-0.715	-1.64	0.0733	0.367	-0.318	-1.25	0.183	0.697	-0.301	-1.23	0.000258	0.01	-0.661	-1.58	0.971	0.99	-0.0094	-1.01	0.973	0.988	0.00968	1.01	N-acetylleucine	Amino Acid	Leucine, Isoleucine and Valine Metabolism	1590	LC/MS Neg	1080	2400	172	1188-21-2	70912	64100	C02710	HMDB11756
C43266	19	19.3	19	20	18.6	16.8	18.4	18.1	0.464	0.862	-0.401	-1.32	0.000222	0.00702	-2.33	-5.02	0.726	0.894	-0.216	-1.16	0.00963	0.319	-2.08	-4.23	0.000147	0.007	-2.44	-5.43	0.333	0.687	-0.876	-1.84	0.00903	0.239	-2.75	-6.71	2-aminophenol sulfate	Xenobiotics	Chemical	43300	LC/MS Neg	100000000	1680	188		181670	158000		HMDB61116
C35482	17.4	17.7	17.4	17.8	17.5	16.7	17.1	17.3	0.649	0.934	0.102	1.07	0.000162	0.00566	-1.05	-2.08	0.122	0.441	-0.425	-1.34	0.108	0.646	-0.565	-1.48	0.000387	0.0128	-1.01	-2.01	0.72	0.927	-0.143	-1.1	0.538	0.87	-0.281	-1.22	2-methylmalonyl carnitine	Lipid	Fatty Acid Synthesis	35500	LC/MS Pos Early	100000000	2440	262	149181-64-6	53481628	21400000		HMDB13133
C52453	25.8	25.7	25.8	25.7	25.7	25.2	26	26.3	0.282	0.796	-0.138	-1.1	0.0306	0.173	-0.296	-1.23	0.0458	0.301	0.278	1.21	0.0012	0.133	0.586	1.5	0.0387	0.218	-0.289	-1.22	0.118	0.474	0.318	1.25	0.00781	0.235	0.627	1.54	1-oleoyl-2-linoleoyl-GPC (18:1/18:2)*	Lipid	Phospholipid Metabolism	52500	LC/MS Pos Late	100000000	2160	785
C37529	24.3	24.4	24.3	24.2	24.2	24.9	24.1	24.1	0.775	0.962	-0.0442	-1.03	4.83e-05	0.00257	0.528	1.44	0.181	0.537	-0.169	-1.12	0.895	0.979	0.0212	1.01	4.13e-05	0.00302	0.544	1.46	0.682	0.908	-0.0758	-1.05	0.585	0.886	0.115	1.08	sphingomyelin (d18:1/18:1, d18:2/18:0)	Lipid	Sphingolipid Metabolism	37500	LC/MS Pos Late	100000000	2170	730	108392-10-5	6443882	4950000
C22116	25.6	25.6	25.6	25.6	25.5	24.9	25.2	25.3	0.44	0.858	-0.109	-1.08	0.000157	0.00566	-0.563	-1.48	0.0736	0.367	-0.263	-1.2	0.278	0.761	-0.202	-1.15	0.000761	0.0204	-0.483	-1.4	0.335	0.687	0.196	1.15	0.264	0.748	0.26	1.2	4-methyl-2-oxopentanoate	Amino Acid	Leucine, Isoleucine and Valine Metabolism	22100	LC/MS Neg	100000000	2170	129	816-66-0	70	69	C00233	HMDB00695
C42574	14.3	14.4	14	14.8	14.3	14.9	16.3	15.8	0.907	0.973	-0.0596	-1.04	0.303	0.549	0.577	1.49	0.000103	0.00856	2.3	4.93	0.146	0.662	1.06	2.09	0.135	0.361	0.831	1.78	1.06e-05	0.00704	3.77	13.6	0.0071	0.235	2.54	5.8	glycohyocholate	Lipid	Secondary Bile Acid Metabolism	42600	LC/MS Neg	100000000	5020	464
C22132	18.9	18.9	19	19.1	18.8	18.3	18.4	18.5	0.852	0.969	-0.0298	-1.02	0.00898	0.0902	-0.51	-1.42	0.0108	0.143	-0.506	-1.42	0.0202	0.341	-0.587	-1.5	0.0323	0.204	-0.404	-1.32	0.7	0.918	0.105	1.08	0.927	0.979	0.0284	1.02	alpha-hydroxyisocaproate	Amino Acid	Leucine, Isoleucine and Valine Metabolism	22100	LC/MS Neg	100000000	1840	131	10303-64-7	83697	75500	C03264	HMDB00746
C43255	19.4	19.1	18.8	18.9	18.5	18.1	18.7	19.1	0.00227	0.286	-0.945	-1.92	0.738	0.861	-0.094	-1.07	0.00227	0.0501	0.896	1.86	0.00407	0.265	1.07	2.11	0.856	0.936	-0.052	-1.04	0.00785	0.163	1.14	2.2	0.00704	0.235	1.32	2.49	N-acetyl-1-methylhistidine*	Amino Acid	Histidine Metabolism	43300	LC/MS Pos Early	100000000	2100	212
C43530	18.7	18.2	19.1	18.3	18.7	19.7	19.8	19.3	0.899	0.97	0.0518	1.04	0.000378	0.00971	1.37	2.59	0.124	0.443	0.587	1.5	0.118	0.647	0.762	1.7	0.00074	0.0204	1.32	2.5	0.568	0.836	0.318	1.25	0.44	0.821	0.491	1.41	N-acetyl-cadaverine	Amino Acid	Lysine Metabolism	43500	LC/MS Pos Early	100000000	2380	145	32343-73-0
C37211	21.1	20.8	21.3	21	21.2	20.4	20.5	20.8	0.812	0.969	0.0856	1.06	0.0357	0.188	-0.462	-1.38	0.000496	0.0191	-0.797	-1.74	0.384	0.805	-0.247	-1.19	0.0507	0.233	-0.438	-1.35	0.0443	0.345	-0.661	-1.58	0.768	0.946	-0.109	-1.08	4-androsten-3beta,17beta-diol monosulfate (1)	Lipid	Steroid	37200	LC/MS Neg	100000000	4500	369	521-17-5				HMDB03818
C12129	20.3	20	20.2	20.2	20.1	19.1	19.6	19.9	0.279	0.796	-0.197	-1.15	0.000381	0.00971	-0.707	-1.63	0.0431	0.295	-0.4	-1.32	0.609	0.882	-0.128	-1.09	0.0014	0.0299	-0.63	-1.55	0.865	0.97	0.0476	1.03	0.314	0.781	0.323	1.25	beta-hydroxyisovalerate	Amino Acid	Leucine, Isoleucine and Valine Metabolism	12100	LC/MS Neg	1440	1030	117	625-08-1	69362	62600		HMDB00754
C34035	27.5	27.7	27.9	27.7	27.8	27.6	27.5	27.6	0.17	0.732	0.267	1.2	0.0813	0.293	-0.337	-1.26	0.00049	0.0191	-0.705	-1.63	0.178	0.695	-0.338	-1.26	0.0614	0.251	-0.369	-1.29	0.00248	0.109	-0.889	-1.85	0.112	0.517	-0.523	-1.44	linolenate [alpha or gamma; (18:3n3 or 6)]	Lipid	Polyunsaturated Fatty Acid (n3 and n6)	34000	LC/MS Neg	100000000	5450	277		5280934	4440000	C06426	HMDB03073
C15443	22.9	22.9	22.8	22.7	23.1	22.5	22.6	22.9	0.333	0.814	0.16	1.12	0.000716	0.0164	-0.628	-1.55	0.0253	0.216	-0.415	-1.33	0.567	0.858	-0.134	-1.1	0.00102	0.0241	-0.623	-1.54	0.154	0.493	-0.386	-1.31	0.734	0.946	-0.104	-1.08	glucuronate	Carbohydrate	Aminosugar Metabolism	15400	LC/MS Polar	100000000	3230	193	207300-70-7	444791	58600	C00191	HMDB00127
C1508	22.5	22.8	22.4	22.1	22.4	23.2	22.8	22.8	0.406	0.853	-0.193	-1.14	0.0199	0.142	0.571	1.49	0.0189	0.182	0.586	1.5	0.0137	0.332	0.787	1.73	0.0123	0.121	0.625	1.54	0.014	0.203	0.897	1.86	0.00841	0.239	1.1	2.14	pantothenate	Cofactors and Vitamins	Pantothenate and CoA Metabolism	1510	LC/MS Neg	1020	1500	218	137-08-6	6613	6360	C00864	HMDB00210
[truncated: 613 more rows]
[truncated: 1 more columns]

## Sheet: Met_sig
	RYGBvsDWMat3mo.sig	RYGBvsDWMat12mo.sig	RYGBvsDWMat36mo.sig	RYGBvsDWMat3mo_bmi.sig	RYGBvsDWMat12mo_bmi.sig	RYGBvsDWMat36mo_bmi.sig	BIOCHEMICAL	SUPER_PATHWAY	SUB_PATHWAY	COMP_ID	PLATFORM	CHEMICAL_ID	RI	MASS	CAS	PUBCHEM	CHEMSPIDER	KEGG	HMDB	CHEBI
[truncated: 103 more rows]

[truncated: 10 more sheets: Soma_met_r, Roast_between_arm, Hitman_soma_HbA1c, Hitman_met_HbA1c, Hitman_clin_HbA1c, Hitman_soma_dins030, Hitman_met_dins030, Hitman_soma_homair, Hitman_met_homair, Hitman_CAMERA_homair]
