# Supplementary material for: High-throughput mediation analysis of human proteome and metabolome identifies mediators of post-bariatric surgical diabetes control
Source: Nat Commun. 2021 Nov 29;12:6951. doi: 10.1038/s41467-021-27289-2 (PMC8630169; doi:10.1038/s41467-021-27289-2)
Supplement: Supplementary file 5 — Supplementary Dataset 3 [file 41467_2021_27289_MOESM5_ESM.csv]

													GROUP	1	1	1	1	1	1	1	1	1	1	1	1	1	1	1	1	1	1	1	1	1	1	1	1	1	1	1	1	1	1	1	1	1	1	1	1
													PATIENT_ID	FLAGS_0002	FLAGS_0002	FLAGS_0002	FLAGS_0002	LILAC_0017	LILAC_0017	LILAC_0017	LILAC_0017	SCOPE_0021	SCOPE_0021	SCOPE_0021	XEROX_0022	XEROX_0022	XEROX_0022	HUMOR_0045	HUMOR_0045	HUMOR_0045	IMAGE_0099	IMAGE_0099	IMAGE_0099	IMAGE_0099	REMIX_0013	REMIX_0013	REMIX_0013	REMIX_0013	BLUSH_0014	BLUSH_0014	BLUSH_0014	BLUSH_0014	VIDEO_0033	VIDEO_0033	VIDEO_0033	VIDEO_0033	KAYAK_0046	KAYAK_0046	KAYAK_0046
													SAMPLE_ORDER	1	2	3	4	5	6	7	8	9	10	11	12	13	14	15	16	17	18	19	20	21	22	23	24	25	26	27	28	29	30	31	32	33	34	35	36
													TIME	T0	T3	T12	T36	T0	T3	T12	T36	T0	T3	T12	T0	T3	T12	T0	T3	T12	T0	T3	T12	T36	T0	T3	T12	T36	T0	T3	T12	T36	T0	T3	T12	T36	T0	T3	T12
													TIME_POINT	BASELINE	3 Mo/10%	12 Month	36 Month	BASELINE	3 Mo/10%	12 Month	36 Month	BASELINE	3 Mo/10%	12 Month	BASELINE	3 Mo/10%	12 Month	BASELINE	3 Mo/10%	12 Month	BASELINE	3 Mo/10%	12 Month	36 Month	BASELINE	3 Mo/10%	12 Month	36 Month	BASELINE	3 Mo/10%	12 Month	36 Month	BASELINE	3 Mo/10%	12 Month	36 Month	BASELINE	3 Mo/10%	12 Month
PATHWAY_SORTORDER	BIOCHEMICAL	SUPER_PATHWAY	SUB_PATHWAY	COMP_ID	PLATFORM	CHEMICAL_ID	RI	MASS	CAS	PUBCHEM	CHEMSPIDER	KEGG	Group HMDB_ID	1_T0	1_T3	1_T12	1_T36	1_T0	1_T3	1_T12	1_T36	1_T0	1_T3	1_T12	1_T0	1_T3	1_T12	1_T0	1_T3	1_T12	1_T0	1_T3	1_T12	1_T36	1_T0	1_T3	1_T12	1_T36	1_T0	1_T3	1_T12	1_T36	1_T0	1_T3	1_T12	1_T36	1_T0	1_T3	1_T12
3864	1,2,3-benzenetriol sulfate (2)	Xenobiotics	Chemical	48762	LC/MS Neg	100006374	1709	204.98123						627199	1071700	1545509	68241		159377	254576	731276	53906	26857		295417	170045	251140	760497	124210	20159	55543	84817	26343	59627	5153607	4027855	809266	130910	192659	320446	48243				32921	183157
1575	1,2-dilinoleoyl-GPC (18:2/18:2)	Lipid	Phospholipid Metabolism	52603	LC/MS Pos Late	100008903	2006	782.56944	998-06-1	5288075	4450312			16495419	14085893	30132700	21248108	10656614	8047773	27550916	14643439	10277802	6670015	5956513	5883842	4297893	8601490	10721168	8562300	10102438	20698572	1932390	7171586	27309658	18541964	7698250	21129004	24734976	9708787	4958592	14169218	19956362	15230019	3708376	22474720	28295890	6860459	2830491	7920245
1506	1,2-dipalmitoyl-GPC (16:0/16:0)	Lipid	Phospholipid Metabolism	19130	LC/MS Pos Late	100000657	2365	734.56944	63-89-8	452110	398235		HMDB00564	16644730	29147918	18459132	15039372	16079960	22073916	23643476	24600718	14434918	18333732	13678556	14140103	19926130	13153398	16000577	18380356	17904424	14320452	12949463	20972368	18837556	19606940	13759765	19085778	18355816	15146401	16501761	24388752	27331346	15579238	21639484	20896462	27356636	20174434	14913642	19736596
2992	1,3,7-trimethylurate	Xenobiotics	Xanthine Metabolism	34404	LC/MS Neg	100001397	1985	209.06801	5415-44-1	79437	71754	C16361	HMDB02123	790090	32188	131824	499423				75229	157074		228258	97799	32506	22267	153564		71693	284646			74197	158387	327687	631704	1349918	195887	134300	280603	228380			18103	57235	56270
2989	1,3-dimethylurate	Xenobiotics	Xanthine Metabolism	32391	LC/MS Neg	100001106	1671.4	195.05236	944-73-0	70346	63527		HMDB01857	329509	42263	114392	339846	45454	25019	29293	218048	181522	16937	829707	361337	91875	121691	111353		85201	609033	19553		162316	174080	324171	378165	574151	281461	282773	448026	688579	35100		103203	74036	191500
836	1,5-anhydroglucitol (1,5-AG)	Carbohydrate	Glycolysis, Gluconeogenesis, and Pyruvate Metabolism	20675	LC/MS Neg	100000580	802	163.06119	154-58-5	64960		C07326	HMDB02712	27108152	23992560	27810488	17373300	21211812	25527870	51559508	42071144	1964375	13998955	9292156	18531012	5993570	13267005	16828124	24253068	16111730	63803048	38830544	24581120	41444956	30574348	31710960	33151032	38465112	18501448	18836446	13997836	52913852	12531089	21207188	54547796	40933468	62839208	36587712	31458390
2990	1,7-dimethylurate	Xenobiotics	Xanthine Metabolism	34400	LC/MS Neg	100001399	1578.6	195.05236	33868-03-0	91611	82720	C16356	HMDB11103	1784952	242464	820789	1858705	256683	69302	123459	846754	2274306	84849	3367432	1235804	448251	358431	856786		516574	2410988	107939	21993	591176	669501	1585102	1516990	2710081	1293890	1113515	2265497	1711107	66359		405479	600908	742312
1790	1-(1-enyl-oleoyl)-GPE (P-18:1)*	Lipid	Lysoplasmalogen	44621	LC/MS Pos Late	100005372	1566	464.3136						122110	191230	287396	172814	95697		99882	100203		92006	118074	170722	173745	222363	126625	143087	294054	132162		127794	140998			280637	184392	193965	94419	139673	256922	156148	139180	357945	452426	120543		477521
1778	1-(1-enyl-palmitoyl)-2-arachidonoyl-GPC (P-16:0/20:4)*	Lipid	Plasmalogen	52689	LC/MS Pos Late	100009014	2154	766.57452			24767495			11956298	15271735	19063498	11141780	13663901	16571327	17388092	19027544	7611515	10658925	12569679	11784084	12705625	12499015	12530593	13607966	16691264	7579324	7142738	15361472	5872048	7897483	8764629	9110336	10351685	8222265	6395441	12442080	15958387	9912867	9248981	16320335	19559978	8628970	8572386	24041204
1771	1-(1-enyl-palmitoyl)-2-arachidonoyl-GPE (P-16:0/20:4)*	Lipid	Plasmalogen	52673	LC/MS Pos Late	100009002	2270	724.52757			24769238			9527403	9516298	12660760	8610829	6998739	7509628	8404861	8962919	6569055	4725425	6070712	10198531	9032924	10636667	8869627	6028066	10510067	4647959	2240189	8255817	5202807	5120947	3853785	5636737	6006559	5477977	5456740	7777987	14230831	10801096	6744830	13254396	22363712	7455458	6576539	17499704
1779	1-(1-enyl-palmitoyl)-2-linoleoyl-GPC (P-16:0/18:2)*	Lipid	Plasmalogen	52682	LC/MS Pos Late	100009009	2226	742.57452			24767486			9963514	14872410	14407473	9791291	7343353	9860700	12373366	12464883	4382479	7066558	5430444	6286167	6449426	7349673	6686362	5306849	6555698	5858399	3135604	9978708	5114167	6181996	4843633	6754011	9865919	3679000	3389752	8360785	8302194	11700130	7751858	15220300	24260052	5419246	4465752	10878740
1768	1-(1-enyl-palmitoyl)-2-linoleoyl-GPE (P-16:0/18:2)*	Lipid	Plasmalogen	52677	LC/MS Pos Late	100009069	2351	700.52757			24769229			2373605	1691306	3901306	2842801	1412365	1064035	2366957	1657551	1259095	853038	1069048	1630632	691456	1711027	1704208	600198	1516348	1079546	100853	1062368	1596423	1463733	520487	2073885	2572602	617781	685954	1389316	2170045	3815077	657508	3866831	5220109	753475	431700	1778542
1773	1-(1-enyl-palmitoyl)-2-oleoyl-GPC (P-16:0/18:1)*	Lipid	Plasmalogen	52478	LC/MS Pos Late	100009007	2443	744.59017						2319262	4639589	3467393	2764718	2220237	3688781	4804394	4275871	1625763	3016530	1827088	565650	2308121	1377079	1132403	2114411	2726534	2130839	1059027	3669175	1473762	1727549	1356847	2882007	3011905		1349446		3881311	2151295	2488665	3737194	5195482	1795909	1915299	3416208
1767	1-(1-enyl-palmitoyl)-2-oleoyl-GPE (P-16:0/18:1)*	Lipid	Plasmalogen	52477	LC/MS Pos Late	100009005	2600	702.54322			24769228			910399	943708	1384464	1141969	760329	695245	1081413	1095034	648710	670503	598431	957721	657149	828689	1058128	388223	1387956	855685	222218	751601	691745	563933	470880	1070966	1063256		843651		1636701	1623209	498221	1732051	2508793	609724	305637	1326911
1770	1-(1-enyl-palmitoyl)-2-palmitoleoyl-GPC (P-16:0/16:1)*	Lipid	Plasmalogen	52713	LC/MS Pos Late	100009160	2218	716.55887			24767482			82950	272215	154114	51129		245184	415581	265393		147622			51364			239190	164393	155354		53569				148382	210530				198506	112537	45682	83786			138291	116335
1787	1-(1-enyl-palmitoyl)-GPC (P-16:0)*	Lipid	Lysoplasmalogen	52474	LC/MS Pos Late	100002875	1547	480.34485		10917802	9093054			1055024	2430787	1879380	1576220	1043718	994422	1462016	1335201	466590	1390001	1271809	1051408	1403509	1498932	1002340	1625133	1717892	1019751	595725	1820629	773948	802507	898704	1291208	1494795	963448	1077851	1579028	1361886	724510	880760	1914804	2002353	670687	924396	2589653
1788	1-(1-enyl-palmitoyl)-GPE (P-16:0)*	Lipid	Lysoplasmalogen	39270	LC/MS Pos Late	100003000	1558	438.2979			10471193			449782	572759	829039	530058	372410	224272	324556	354093	177675	277636	285022	523163	415018	548468	424552	337403	523387	302378	113524	366779	311560	272627	239134	468588	423768	371373	342571	557510	551453	448451	330464	750641	1148491	320584	376240	1117044
1782	1-(1-enyl-stearoyl)-2-arachidonoyl-GPE (P-18:0/20:4)*	Lipid	Plasmalogen	52475	LC/MS Pos Late	100008999	2511	752.55887		9547058	7826008		HMDB05779	13143680	13805790	18550742	13253422	10787148	10486865	11287600	12222204	9017395	5638304	8702836	21089968	13125212	14771937	15712406	7460051	17098000	7934306	4673609	11947618	10700046	7169936	6045347	9251248	10211424	12279319	7080384	12221900	28450588	15906793	10917415	17790644	25729704	11721081	11093659	24466612
1776	1-(1-enyl-stearoyl)-2-linoleoyl-GPE (P-18:0/18:2)*	Lipid	Plasmalogen	52748	LC/MS Pos Late	100009225	2633	728.55887			24769261			4037694	2440148	6795954	4576126	2745679	1819703	4077768	3129837	1785917	1349478	1436031	6526368	1196703	5953180	3939564	1015969	2558488	2541490	546746	2260992	3079792	2356303	1866560	3725413	4032068	1483513	1107070	2609123	4941080	6258366	1028727	5472006	9346972	1836981	949353	3568081
1792	1-(1-enyl-stearoyl)-GPE (P-18:0)*	Lipid	Lysoplasmalogen	39271	LC/MS Pos Late	100003001	1649	466.3292						412200	659934	954313	738096	340822	182062	386310	333734	253183	313366	352765	550928	485931	562750	610683	315607	706715	383107	106045	469362	367113	230316	154468	531372	644820	444743	326548	487705	827146	424151	445462	703212	955920	454634	406989	1251162
1744	1-arachidonoyl-GPA (20:4)	Lipid	Lysolipid	46325	LC/MS Neg	100004442	5499	457.23606	799268-65-8					135800		125345					215056			193812	107474					441739	255339	523894	93762		147090			327572			339411	157404				187719
1686	1-arachidonoyl-GPC (20:4n6)*	Lipid	Lysolipid	33228	LC/MS Pos Late	100001551	1460	544.33977			21403155	C05208	HMDB10395	24003576	44737580	31105328	24536398	32614080	16502553	21939542	18753988	16202341	23819800	27139574	35314796	45541160	36602376	30920440	41129232	36981128	29732124	23925786	27604456	21393044	16499313	19413116	29800940	30952880	46224588	32844648	53044640	36426696	14027163	28206362	28054008	26664916	26433632	32757004	46690428
1712	1-arachidonoyl-GPE (20:4n6)*	Lipid	Lysolipid	35186	LC/MS Pos Late	100001571	1450	502.29282		42607465	21403171		HMDB11517	3509537	4864746	3454935	2851823	3248697	3347653	3704779	3072593	2290485	3444645	2944837	4778208	5321789	4138270	3792153	3623305	4188919	4440416	3519987	3424767	3802142	2943063	2903978	3728487	4116053	4186650	4779576	6202141	6560342	2580925	2696134	3750682	4492139	2795736	3126052	4348261
1733	1-arachidonoyl-GPI (20:4)*	Lipid	Lysolipid	34214	LC/MS Neg	100001654	5482	619.28888					HMDB61690	4538762	5648962	4953737	2675970	3486476	1530501	2538150	2422127	2531653	3159197	2531882	2872821	2300478	2841437	3590894	4812583	3267031	2034623	2095890	2606375	1842294	3010815	3889959	4000940	4053155	5219289	3605103	4634422	2861615	2607949	2995786	2911511	2630103	4107294	2206726	2043972
1815	1-arachidonylglycerol (20:4)	Lipid	Monoacylglycerol	34397	LC/MS Neg	100001433	6450	303.23293	35474-99-8	5282281	4445452	C13857	HMDB11572	281076	303697	233220		233650	189130	317727			273209		444599	340695	251203	306523	909254	575197		676401	290892		257961	230680	350322	443910		193197			281325	295343	356297			326078	370731
1676	1-linolenoyl-GPC (18:3)*	Lipid	Lysolipid	45951	LC/MS Pos Late	100005350	1422	518.32412						522357	701594	839893	622465	670571	311053	1122104	803352	827038	530573	544051	734207	540454	710917	1014899	698876	706782	963595	261989	344626	1262516	1007671	432469	1924748	1492571	1113308	544935	1105173	1042264	875338	231826	648138	1167327	453531	336530	442302
1583	1-linoleoyl-2-arachidonoyl-GPC (18:2/20:4n6)*	Lipid	Phospholipid Metabolism	52710	LC/MS Pos Late	100009131	1969	806.56944			24766809			9004795	6113691	10600272	9320662	5067187	3981283	8223235	4970376	6053388	4478401	3626791	6300267	4331868	7743085	4858141	5702663	7893668	8654228	2514683	3946394	6238336	3702020	6030684	6474754	7942436	5773944	1702318	8193109	10864528	6637807	3414646	6563568	11967348	3736311	3195799	7222839
1519	1-linoleoyl-2-linolenoyl-GPC (18:2/18:3)*	Lipid	Phospholipid Metabolism	53176	LC/MS Pos Late	100009343	1939	780.55378			24766802			444565	622857	1449932	757866	346822	267259	1245903	718611	304536	79429			69356	269830	340549	310467	327103	838001		135939	1528193	778362	289417	934891	692437	268264	81711	579788	525477	707552		634219	1244748	145510		57496
1760	1-linoleoyl-GPA (18:2)*	Lipid	Lysolipid	52690	LC/MS Neg	100009082	5483	433.23606			24766514		HMDB07856	123372	213780	255165	408082		82245	290086	519616			251107	173791		397902	74508		389036	335144	351715	228671	221408	544752	135984	726666	678359	146543	128749	624106	134274	252833		285327	365932	110479		175673
1674	1-linoleoyl-GPC (18:2)	Lipid	Lysolipid	34419	LC/MS Pos Late	100001395	1465	520.33977		11988421	10160888	C04100	HMDB10386	67761688	93483784	122450920	72635704	75574376	36185360	74124632	55246740	50185684	59664160	46320384	58245904	60014380	67067056	70236192	64325392	58519732	79157520	29718878	68439416	82560472	52264188	52026216	107111472	118604840	64748956	39702464	83306584	69597224	63958972	51121428	84391920	108869072	43727584	39261008	89911664
1708	1-linoleoyl-GPE (18:2)*	Lipid	Lysolipid	36600	LC/MS Pos Late	100001570	1482	478.29282		52925130	21403170		HMDB11507	2224337	2597950	3315704	2106643	2426757	1948159	3228677	2279361	2533463	2253072	1622667	2420469	2114900	2011181	2863404	1784720	1547321	3704461	1629146	2422884	4623520	3389292	1801091	3976789	4467852	2321014	1953009	3232798	3595821	3377248	1254076	2045356	4577421	1025461	1081495	2108852
1752	1-linoleoyl-GPG (18:2)*	Lipid	Lysolipid	54885	LC/MS Neg	100009227	5516	507.27284						143159	176279	214199	156002	127877	174434	136492	213502	111948	85932	107031	245857	196827	154352	111651	222394	109112	112040	71373	68517	110867	277857	224638	288106	349163	126758	53480	179168	105261	204434	217456	133121	171853	137447	93179	137046
1729	1-linoleoyl-GPI (18:2)*	Lipid	Lysolipid	36594	LC/MS Neg	100001778	5494	595.28888						1348013	1428434	2051923	823750	1237135	441345	1118942	1113785	843259	571906	567492	1155789	468544	882113	1198121	1499214	850144	739571	533266	780088	1069376	2176370	1427715	3159189	1895433	1401685	830290	1392469	627120	1302449	902249	1514844	1213011	2009376	711770	515739
1812	1-linoleoylglycerol (18:2)	Lipid	Monoacylglycerol	27447	LC/MS Neg	100001040	6477	279.23293	2277-28-3	5283469	4446589			4282235	6730001	3757475	3583375	10311953	2732762	4200452	8603816	633314	2725202	7219783	8675989	3042423	1642318	3975664	8031867	5108478	2090529	6970998	5961564	1738285	4672718	12411296	5304264	11939101	2542740	1745418	2461387	1549142		520859	16853688	1103837	3424691	2596278	4011779
410	1-methylguanidine	Amino Acid	Guanidino and Acetamido Metabolism	48114	LC/MS Pos Early	100000715	2149	74.07127	22661-87-6	10111	28576	C02294	HMDB01522	43117				58974		93549	63628										74381											76887
60	1-methylhistidine	Amino Acid	Histidine Metabolism	30460	LC/MS Pos Early	100001051	2755	170.09241	332-80-9	92105	83153	C01152	HMDB00001	166401456	177125680	163523600	139320992	247547136		259701856	247742720	117721568	162939488	256452928	172504800	107107336	163467872	210360832	219622752	283548608	176742080	208739504	285462560	208671888	127702704	115616416	111957704	149864480	188747552	132073648	116742872	171056192	137459984	119554320	131282352	146638128	214224736	195313472	306894240
76	1-methylimidazoleacetate	Amino Acid	Histidine Metabolism	32350	LC/MS Pos Early	100001208	2064	141.06586	2625-49-2	75810	68319	C05828	HMDB02820	2337812	1887677	2176382	2256190	2712232	2436369	2844313	2259422	7888622	2877868	2631833	2176010	3022694	2249121	3880378	3792863	4362203	5130224	3979411	4695898	4802893	2365989	2304155	2010407	2288425	3291987	3825610	3308205	3373990	3381799	3267646	3529736	4221713	2985008	3281549	4061928
2825	1-methylnicotinamide	Cofactors and Vitamins	Nicotinate and Nicotinamide Metabolism	27665	LC/MS Pos Early	55	1940	137.07094	1005-24-9	10129985	8305504	C02918	HMDB00699	4205339	2208195	4782126	2069788	3633343	3183274	3249501	6297205	1523298	1414430	4980626	3614340	1135391	3630655	2699161	1686503	3016188	2898633	2818201	1524544	5292952	4675315	3121456	3852966	7209225	4201869	2314875	4345695	5364902	2096149	2775383	3010468	4187887	2110697	1466448	4138988
2987	1-methylurate	Xenobiotics	Xanthine Metabolism	34395	LC/MS Pos Early	100001400	1461	183.05127	708-79-2	69726	62926	C16359	HMDB03099	491095		157275	270500			52024	345246	551374		971178	356107	73167		186507		94522	720361	39029		190795	57728		138794	219641	226515	122457	228051	230811			135608	114399	100575
2993	1-methylxanthine	Xenobiotics	Xanthine Metabolism	34389	LC/MS Neg	100001405	1568.8	165.0418	6136-37-4	80220	72464	C16358	HMDB10738	2339964	329043	1108259	2475346	226826		231806	2097287	2973033	169350	6582873	2095366	783245	815052	562269		605180	2964557	192787	85253	812167	274500	297719	688859	1150999	894591	730792	1738785	1263427	84491		1035007	997204	1181601		109509
1836	1-oleoyl-2-linoleoyl-glycerol (18:1/18:2)	Lipid	Diacylglycerol	46798	LC/MS Pos Late	100002989	3115	636.55616	106292-55-1		23975985			12178031	18160220	11526369	13473042	14243346	14961992	11290217	8541860	4785195	5821354	4793130	10107133	8062181	6751346	15281506	19568214	18087292	13777090	11582621	7856858	15079573	20793420	15731750	13119095	12484078	7620439	10828455	8108128	16534060	4259298	5231442	4537005	4566447	9377091	11538130	7383307
1526	1-oleoyl-2-linoleoyl-GPC (18:1/18:2)*	Lipid	Phospholipid Metabolism	52453	LC/MS Pos Late	100008981	2165	784.58509						74615040	63291488	87650408	96731768	49820424	48108280	92200656	71323424	45003344	39165488	37986472	35566612	31851994	46517716	58582396	49074248	54659600	71144792	24337664	58397012	111817400	68389544	54583188	75944792	91160200	49936152	35300748	79384128	98218608	59975676	27734268	70855880	103645104	40031292	25487024	55812568
1837	1-oleoyl-3-linoleoyl-glycerol (18:1/18:2)	Lipid	Diacylglycerol	46799	LC/MS Pos Late	100002990	3223	636.55616	104346-53-4					10013628	16969588	9189547	11942810	15205193	14340738	11015441	7413637	4282866	5912870	5009929	9983899	7518276	7305041	11630785	17391480	16233426	10221644	11545804	7846642	17245480	18985392	13836149	10939016	9425502	12440349	9076735	12354793	14615278	4136657	5581079	4026878	3874423	8272644	10351655	6288539
1671	1-oleoyl-GPC (18:1)	Lipid	Lysolipid	48258	LC/MS Pos Late	100001272	1540	522.35542	19420-56-5	16081932	17240641		HMDB02815	30200916	51448712	36226944	40073776	33559572	21591804	51443280	36482032	24825364	42559616	35755616	29314328	39722948	35255380	43846376	44106972	46373432	43329180	24463540	51675528	56373292	31371468	26774148	65220788	58730308	39360952	26392904	62090124	62946224	21396542	20768594	36833940	53765440	21480644	25533540	56819856
1704	1-oleoyl-GPE (18:1)	Lipid	Lysolipid	35628	LC/MS Pos Late	100001569	1554	480.30847	89576-29-4	9547071	7826021		HMDB11506	1048201	984869	707523	841494	929029	653621	1291575	768471	1380311	1079162	1087792	1474124	1195557	1125153	2041129	826509	1113783	2120244	860383	1469842	1878309	1209617	780274	1322749	1233936	1565389	1645630	1963824	2202873	896934	483951	1094924	2128311	582724	533082	1222106
1727	1-oleoyl-GPI (18:1)*	Lipid	Lysolipid	36602	LC/MS Neg	100001777	5599	597.30453						846778	400901	769401	430015			339084	83576	371039	173601	201288		52658	157792	601844	306614				156879		291999		959516	610294	571976	312102	478500	316865	387416		378571	304835	129581
1810	1-oleoylglycerol (18:1)	Lipid	Monoacylglycerol	21184	LC/MS Neg	100000924	6500	281.24858	111-03-5	5283468	4446588		HMDB11567	8418629	25288198	5628237	9552546	5130166	12119809	6391249	4642818		4497096	7068978	4381379		2755209	5309808	10256329	8183697	9469082	11304528			24132568	5016095	6462401	25817492	4976505	27001714	4299349	13239322	872541					5017981	2175221
1570	1-palmitoleoyl-2-linoleoyl-GPC (16:1/18:2)*	Lipid	Phospholipid Metabolism	52683	LC/MS Pos Late	100009075	2003	756.55378			24766675			6787583	9235925	9162742	10479179	5959218	4257371	13473735	4425178	5007793	4274831	3880287	3744784	3961913	4932365	4824449	7657255	6820194	8680171	2424958	4370873	19675480	8387412	7055886	8299178	10194090	5932066	3752327	9857324	10278275	5634963	1838380	5678298	8596610	5742322	3191353	4977717
1835	1-palmitoleoyl-2-oleoyl-glycerol (16:1/18:1)*	Lipid	Diacylglycerol	52632	LC/MS Pos Late	100009053	3035	610.54051		9543694	7822644		HMDB07131	175825	334492	130598	217897	438244	351393	620145	108948	185940	248605	223625	222980	237168		571876	800959	763196		296015		403533	1791748		856796	582831	298289	380046	247167		75810				525143	505847
1838	1-palmitoleoyl-3-oleoyl-glycerol (16:1/18:1)*	Lipid	Diacylglycerol	52631	LC/MS Pos Late	100009054	3154	610.54051						97605					257578	303299	85370		81192	79008					284801	208523	332685		316810	501589	542014	610885	117192	351566	246210	241893	140834						223827	81085
1665	1-palmitoleoyl-GPC (16:1)*	Lipid	Lysolipid	33230	LC/MS Pos Late	100001511	1450	494.32412		24779461	21403152		HMDB10383	2771594	4475274	3703778	4110982	3431348	1898457	5886080	3154400	2665352	3065208	2988570	3669351	3056680	3825845	4207010	4806787	4726080	4288038	2170453	3366098	8108874	5006347	3509834	6876030	5568601	4981757	2396131	7140259	5356923	2536219	916693	2683115	4245030	3155255	1971237	3690365
1567	1-palmitoyl-2-alpha-linolenoyl-GPC (16:0/18:3n3)*	Lipid	Phospholipid Metabolism	52684	LC/MS Pos Late	100009076	2034	756.55378			24766646			3414356	6071267	10471336	4745035	6966374	6738826	11379417	17299868	4563459	2975913	2676226	3519195	3716721	4255393	6318605	3746256	4323854	4981900	2039548	4358271	5890388	8062966	3584493	13655666	8041749	5114288	1887987	7326647	8463512	6306303	2930566	4902544	12671302	6034075	3201742	2741331
1516	1-palmitoyl-2-arachidonoyl-GPC (16:0/20:4)	Lipid	Phospholipid Metabolism	52462	LC/MS Pos Late	100008914	2091	782.56944	35418-58-7	10747814	8923140			252935616	407440128	229654368	194627536	393541120	391850336	323513376	325940992	233474224	263168240	255944224	361395808	427448672	272505984	295610752	339720896	329428672	323209536	337317664	292469824	215477520	279278400	221157264	235807248	243079264	405843712	313185760	509300736	486025888	193446048	326370336	227616704	244367744	339324832	396484832	357724192
1539	1-palmitoyl-2-arachidonoyl-GPE (16:0/20:4)*	Lipid	Phospholipid Metabolism	52464	LC/MS Pos Late	100008990	2198	740.52248		9546800	7825750		HMDB05323	1051982	1808349	1465929	1127427	1838765	2986954	2269569	2292618	1343872	2102561	1690416	3284817	3220508	2384192	3384744	3079874	3617578	1858773	2645076	2897960	2578228	4524454	2732761	3258974	2787161	2944971	4230447	3483846	4989105	2118067	2609738	2450720	2903527	2448925	3245416	3429784
1530	1-palmitoyl-2-arachidonoyl-GPI (16:0/20:4)*	Lipid	Phospholipid Metabolism	52467	LC/MS Polar	100008993	892	857.51855			24767674			461352	632551	539982	507549	558844	656133	999692	762816	481296	567401	510841	511427	443305	428655	627321	524569	612422	595581	640572	762218	847696	2129647	775848	1412563	1192570	565274	734154	628607	770797	1008605	494292	679380	608102	629131	503262	507077
1631	1-palmitoyl-2-gamma-linolenoyl-GPC (16:0/18:3n6)*	Lipid	Phospholipid Metabolism	54812	LC/MS Pos Late	100009154	2034	756.55378			24766645			2435620	1995287		3505820	3882112		4666608		4336194	2201687	2262822	3036746	2225697	2388768	5692186	3713529	3255701	3845864	1647685			9727697	3126969	7933989	5625828	5827603	4195219	6127091	7499230	4273561	623149	2378130		2418064	1384621	1942774
1839	1-palmitoyl-2-linoleoyl-glycerol (16:0/18:2)*	Lipid	Diacylglycerol	52633	LC/MS Pos Late	100009052	3080	610.54051		9543695	7822645		HMDB05207,HMDB07103	1303835	2749645	1436979	1791234	2019925	2226554	1421437	1449206	676923	921136	885206	1559371	1169689	1104020	1591023	2123011	2226083	1399748	2043190	1574736	1748295	3996907	2909671	2615015	1999756	695864	1243994	1138479	1470450	984071	1110184	1114008	746861	1707709	1403738	1285068
1509	1-palmitoyl-2-linoleoyl-GPC (16:0/18:2)	Lipid	Phospholipid Metabolism	42446	LC/MS Pos Late	1537	2160	758.56944	40811-94-7	5287971	4450224			451123040	627379200	618223232	448387296	661762304	601906880	656920640	718926336	418077568	399083360	321361792	456340672	404201408	437376000	500715968	421550016	372690272	467797024	334933216	485800128	675307136	599457280	537337280	602949504	621638080	461487968	313490688	656070016	613048320	511995616	470924416	559310528	591990656	498765280	374751360	479348512
1541	1-palmitoyl-2-linoleoyl-GPE (16:0/18:2)	Lipid	Phospholipid Metabolism	42449	LC/MS Pos Late	100001870	2275	716.52248		9546747	7825697		HMDB05322	1004012	1733936	1759180	1173340	1799902	1987564	2077382	1990401	1244712	1211018	988823	2346722	2197375	1683475	2863548	1513629	1964708	1805128	1465042	2241504	4178417	6602594	2375516	4377407	4220348	1768033	2579104	2516621	3093924	2827835	1457015	2006025	2605680	1703892	1522156	1838225
1528	1-palmitoyl-2-linoleoyl-GPI (16:0/18:2)	Lipid	Phospholipid Metabolism	52450	LC/MS Polar	1528	910	833.51845			21403024			300888	428383	528775	398097	722096	656572	924513	744462	436666	360514	310157	446866	298750	407523	466929	512858	447042	504111	547747	574676	930126	2318525	725076	1531555	1016202	442053	563370	420115	467678	1000937	590703	741031	660450	777635	530252	281894
1508	1-palmitoyl-2-oleoyl-GPC (16:0/18:1)	Lipid	Phospholipid Metabolism	52461	LC/MS Pos Late	1539	2358	760.58509	26853-31-6;26853-31-6	6436017	4940699			242009760	349990784	235413888	254918848	306993920	337777120	495965888	437479584	260776896	297066304	252669360	225042560	304054208	203668960	311164096	284562368	297726176	237195120	224679248	312201152	350076896	344802336	247557680	387879968	363029248	273753120	223200960	397978240	493096384	225850432	218881888	204071056	291616576	257446176	224945136	287842208
1561	1-palmitoyl-2-oleoyl-GPI (16:0/18:1)*	Lipid	Phospholipid Metabolism	52669	LC/MS Polar	100009066	893	835.5342			24767668			271480	305074	278348	347328	484082	418937	833457	576069	448176	399935	355844	433392	184599	269254	494723	329233	359089	369646	318140	439994	554683	1241883	365947	749254	666692	419768	465159	291441	582865	663047	349538	447861	497574	647308	394265	312558
1521	1-palmitoyl-2-palmitoleoyl-GPC (16:0/16:1)*	Lipid	Phospholipid Metabolism	52470	LC/MS Pos Late	100008984	2160	732.55378						9327073	12239148	10521995	12337349	17481386	12519772	28789064	22319404	17839480	13758924	11633257	14806756	10680544	9500914	18112448	14822432	14085328	10905085	9697719	11421545	30277832	33590300	13239472	32288492	19426732	19390334	11078390	22257098	28119636	14558390	1750406	8378936	16629956	17850168	10576266	12010809
1558	1-palmitoyl-2-stearoyl-GPC (16:0/18:0)	Lipid	Phospholipid Metabolism	52616	LC/MS Pos Late	100008921	2653	762.60074	59403-51-9		24766643			3140360	4688200	3512036	2696155	1936192	2756607	3223155	2707368	2277136	1951478	1694785	2534925	2551646	2007704	3100280	2553464	3566355	2436211	844509	2494847	3103804	2695655	1477052	3027698	2463372	2182527	1843376	3726207	5661822	2641867	3088519	3106923	4824639	3172177	1754285	3220564
1840	1-palmitoyl-3-linoleoyl-glycerol (16:0/18:2)*	Lipid	Diacylglycerol	52634	LC/MS Pos Late	100009055	3197	610.54104						1307878	3488132	1257770	2100395	2098841	2979758	2069766	1338427	879412	946221	1081769	1946885	1303313	1650367	1823502	2654872	2966320	1742488	1755256	1599464	2177641	5471357	2132619	2393927	1938400	1734125	1139346	2587865	1560136	993177	1242624	1116546	713840	1994836	1945736	886055
1741	1-palmitoyl-GPA (16:0)	Lipid	Lysolipid	34428	LC/MS Neg	100001445	5600	409.23606	17618-08-5	6419701	4925335	C04036	HMDB00327		125360	80712	73748				104474						81315			111801		99409			172734		199287	91752		80027	214686	42881				113501	80294
1662	1-palmitoyl-GPC (16:0)	Lipid	Lysolipid	33955	LC/MS Pos Late	100001263	1525	496.33977	17364-16-8	86554	78064		HMDB10382	112443520	258640240	163828976	140653424	176889600	134308928	207849424	191041536	97135336	180652048	159549728	160164416	180515760	173005344	140184160	202361696	190366224	176564592	153081104	206712208	197204032	167354144	123630200	254242544	232120672	155896736	115579736	273810912	258472112	90359776	104598648	164456816	168045024	154842688	165217552	215941488
1699	1-palmitoyl-GPE (16:0)	Lipid	Lysolipid	35631	LC/MS Pos Late	100001567	1544	454.29282		9547069	7826019		HMDB11503	816330	2915144	1099728	823914	1520524	1938974	1630324	1490983	912580	1886704	1180838	1821874	1859955	1684003	1590859	1827666	1899136	1646905	1669709	2415846	1969674	1992893	1393715	1955108	1740288	1607783	1797107	2226494	2104799	837280	964786	1309517	1717739	1215614	1688843	2018517
1746	1-palmitoyl-GPG (16:0)*	Lipid	Lysolipid	45970	LC/MS Neg	100005717	5570	483.27284		3300276	2548639									64977			100469		104841	111126	80194				50424				76143		84002			71605	110549	84247
1722	1-palmitoyl-GPI (16:0)*	Lipid	Lysolipid	35305	LC/MS Neg	100001655	5564	571.28888					HMDB61695		521599	597917	157404	195099		324323	195955	183162	361744	162090	157974		206048	316103	200455				199349	147787	264127	139327	1136939	312179	231552	308801	322182	89609	177030		249693	264390	183736	197797
1511	1-stearoyl-2-arachidonoyl-GPC (18:0/20:4)	Lipid	Phospholipid Metabolism	42450	LC/MS Pos Late	100001869	2300	810.60074	35418-59-8	16219824	17347139			212932576	273049024	183185760	197662144	194517648	160711168	160203616	145455520	104128056	103111408	110578240	194997600	204073952	149428560	212245344	241625008	263248800	214377936	109493776	141534464	141638768	165142640	126931560	134891632	126691328	187995072	153146240	315397888	334798080	138204512	144416016	142841824	142753696	214293488	177325424	235190736
1536	1-stearoyl-2-arachidonoyl-GPE (18:0/20:4)	Lipid	Phospholipid Metabolism	52447	LC/MS Pos Late	100008977	2424	768.55378		5289133	4451158			7742954	8660402	7461246	6468443	10069395	8826061	8276789	8358115	5811339	6540092	6233640	12080169	11217881	9233863	16224264	14557299	19639892	9407957	6150818	7393374	10368478	14314817	9447641	10300638	9576743	11399153	13507055	14094156	24077510	8755510	11035296	11323785	16672345	11278924	10203537	15333550
1525	1-stearoyl-2-arachidonoyl-GPI (18:0/20:4)	Lipid	Phospholipid Metabolism	52449	LC/MS Polar	100000616	870	885.54948			21403055			6128147	8207283	7804583	8354412	8723027	6908051	7055438	7463278	3766954	5228343	4858980	6095370	5159695	5845615	5985805	6672361	7938221	6919165	6732416	7756190	6573584	7328973	7412038	5187005	7491749	8358965	10540956	8184078	12891819	5732412	5322521	6072155	6371875	7521971	6320776	5401409
1517	1-stearoyl-2-linoleoyl-GPC (18:0/18:2)*	Lipid	Phospholipid Metabolism	52452	LC/MS Pos Late	100008980	2380	786.60074						391537984	387380448	452131392	399228768	353212576	240925376	400705216	360835712	215133712	184054336	167599712	237213360	168187696	228279824	382629440	253424704	289460864	312319328	92581712	225999200	446352128	420589984	261707680	382491584	412000800	224678336	175290992	317614208	360043136	395732768	172349120	334929472	416687424	269811936	124139104	274779520
1544	1-stearoyl-2-linoleoyl-GPE (18:0/18:2)*	Lipid	Phospholipid Metabolism	52446	LC/MS Pos Late	100008976	2522	744.55378		9546749	7825699			2653847	2760309	4828254	3298603	5320212	2737279	5326598	3906216	2698562	1632285	1660816	5213045	2432441	3005292	7372390	3870910	5778913	3802833	1039526		9076833	11919687	5309929	9729799	7617888	4049471	3382462	5643282	8792898	6758912	2131183	3880427	4738884	3425513	2184076	3179397
1531	1-stearoyl-2-linoleoyl-GPI (18:0/18:2)	Lipid	Phospholipid Metabolism	52468	LC/MS Polar	100008994	910	861.54985			24767694			1134866	1371338	1977397	1950616	2042884	1463690	2434024	2482022	929103	873811	894465	1746450	874819	1409356	1340991	1574389	1636729	1851473	1439364	1859610	2732238	3541140	1922955	2438029	2535349	1400726	1684285	1361902	1787571	2054940	1559601	2413229	2345158	2723748	1829730	1289612
1512	1-stearoyl-2-oleoyl-GPC (18:0/18:1)	Lipid	Phospholipid Metabolism	52438	LC/MS Pos Late	100008904	2644	788.61639	56421-10-4		24766704			42486432	41768120	42702172	51822144	32095008	28429952	56202004	42194264	37299032	28211638	26243782	28043140	28858748	23178662	60750844	31921586	45683564	40843272	13276973	30889248	53965756	62347652	25002576	66727828	49257100	31042560	26273050	45369584	84514760	54023348	23253598	28279624	48255656	32211600	19132788	40098380
1538	1-stearoyl-2-oleoyl-GPE (18:0/18:1)	Lipid	Phospholipid Metabolism	42448	LC/MS Pos Late	100001856	2858	746.56944						856943	335272	621026	659887	680860	523524	791156	606298	966898	406485	572674	1128456	696350	545844	2348404	718300	1260024	1155917	114777	414354	966210	1522893	505224	1094194	815282	1239750	1514259	1323195	2696582	1196025	494767	737623	1195267	912486	414893	808387
1656	1-stearoyl-2-oleoyl-GPS (18:0/18:1)	Lipid	Phosphatidylserine (PS)	19265	LC/MS Pos Late	100000639	3000	790.55926		9547087	7826037			1252644	642224	549880	908938	839599	246175	391773		1244025	707946	1027071	949445	1135056	754021	1547169	1132279	1869841	1085278		369626	613456	422961	298386	658696		841157	986459	791303	2491059	1011022	1689861	1836623	3019824	1648020	929220	2136298
1669	1-stearoyl-GPC (18:0)	Lipid	Lysolipid	33961	LC/MS Pos Late	100001271	1606	524.37107	19420-57-6	497299	435389		HMDB10384	42389072	70139816	65706548	58574992	39551664	24095436	42241936	33588736	25697972	29621556	33045854	40305356	33386608	41856052	51830448	47548164	69998056	48734596	18141156	43890984	59571000	43888520	27708898	65688736	53593932	37938660	31888680	73416720	52752284	35016480	21097032	47288160	47281728	38945396	32331902	55407500
1702	1-stearoyl-GPE (18:0)	Lipid	Lysolipid	42398	LC/MS Pos Late	100001461	1626	482.32412	69747-55-3	9547068	7826018		HMDB11130	1430548	2909582	2291627	1596647	1465801	1430960	1951371	1499487	1279323	1428836	1292932	2227867	2072852	1813063	2704266	2513978	3422350	2139158	1158847	2219445	2609463	2246257	1370047	3152296	2640509	2059232	1700357	3363767	3631732	1457014	1365320	2334084	2838654	1856517	1903478	2858718
1725	1-stearoyl-GPI (18:0)	Lipid	Lysolipid	19324	LC/MS Neg	100000656	5794.3	599.32018	796963-93-4		21403067		HMDB61696	2001125	3505977	3382194	1471386	1885724	486699	1165593	1526177	720693	1276985	719736	1523338	1248365	1345315	1635898	2078065	1259367	656884	491444	1351907	1021019	589835	1647147	1986346	1338649	2771459	2683777	2872841	1811095	607979	1065096	2019305	1412224	1337397	1067516	998347
1735	1-stearoyl-GPS (18:0)*	Lipid	Lysolipid	45966	LC/MS Neg	100004327	5800	524.29939		9547101	7826051																												121882	167714	100705	220742				187738
1068	10-heptadecenoate (17:1n7)	Lipid	Long Chain Fatty Acid	33971	LC/MS Neg	100001278	5555	267.23295	29743-97-3	5312435	4471860		HMDB60038	68239160	62184936	42051512	38495140	59688528	61114276	48019936	58522600	22378844	43283120	36853672	61843892	53641120	52896252	63675128	65975136	56586172	44884600	63532468	38568984	43104008	57379104	66799236	65335620	65202696	95140264	50193392	56244788	33523352	46744336	49928356	47403108	51741964	72521144	54547804	56065752
1078	10-nonadecenoate (19:1n9)	Lipid	Long Chain Fatty Acid	33972	LC/MS Neg	100001277	5780	295.26425	73033-09-7	5312513	4471938		HMDB13622	25665096	28949764	18974964	17649976	30224604	28212826	25882876	23532496	11350266	21277704	21130466	23423468	23495604	21997376	29828034	25005760	20872648	16420991	29415306	26390038	15330884	17577256	24742972	21894006	24546562	36863000	23686650	27342508	17087338	19036680	28427436	26177678	23721378	33427826	28855616	26036028
1057	10-undecenoate (11:1n1)	Lipid	Medium Chain Fatty Acid	32497	LC/MS Neg	100001197	5085.8	183.13905	1333-28-4		10771160			1916797	2945981	2898829	3272045	5676774	3099618	6482225	4525699	3344796	5755669	5915840	6539634	6106040	5923667	4488388	3276011	3371684	4210033	4062376	4543565	2962501	1357297	1796480	3069217	2377061	3216640	2148104	2230320	2324054	3370227	4916669	4314579	7294955	5976807	3625085	5042500
1365	12,13-DiHOME	Lipid	Fatty Acid, Dihydroxy	38395	LC/MS Neg	62	5137	313.23843	263399-35-5	10236635	8412123	C14829	HMDB04705	59312	44279	143800				156653	79118		32308		93164		163649			115616	211206	96330		257669	102775		267707	110853	74502	105118	75862	70359	307519		166020	282927		77288	200293
1347	13-HODE + 9-HODE	Lipid	Fatty Acid, Monohydroxy	37752	LC/MS Neg	100002196	5275	295.22825		43013				3032673	2435904	2186675	2689729	2021268	2106201	2242710	2547102	1206349	1504766	1501858	2243661	2181926	2632905	476439	2124105	2720042	3836260	2501948	1926595	1172278	2726550	2095196	3231098	2943592	2157201	1772703	2039604	1929711	3138625	2984393	2611927	2696753	3756048	2037664	2558465
1165	13-methylmyristate	Lipid	Fatty Acid, Branched	38293	LC/MS Neg	100002344	5499	241.2173	2485-71-4	151014	133106			8662598	10016151	8937078	9770810	11346725	9905336	11541718	13425591	6717770	8942135	10060535	16904232	13169183	11081133	19086478	9517096	9943412	7995589	12283933	5522722	11434520	9913979	8482394	12139580	18188676	16358910	7347153	10204310	4256970	15580084	10549656	16372064	13678601	12839191	8644910	15161379
1168	15-methylpalmitate	Lipid	Fatty Acid, Branched	38768	LC/MS Neg	100002945	5695	269.24868		17903417				31480534	34763996	27716176	29281320	30640704	33767208	33573772	29865020	21456788	26839838	34955712	33765164	31917686	36643276	45638580	29434434	25765580	26916092	31382060	28989104	28206932	21341980	22780094	26179328	37969820	48364364	33167784	36583464	22599760	26913766	33944496	30627342	33142896	36050340	31147822	30631098
1343	16-hydroxypalmitate	Lipid	Fatty Acid, Monohydroxy	39609	LC/MS Neg	100002953	5236.2	271.22786	506-13-8	10466	10034	C18218	HMDB06294	1291522	1422676	1197313	1480952	1771478	1637018	1499413	2101478	731984	1051729	1136959	1264869	1566619	1147297	1433328	1133512	1242982	926806	1422194	914081	1231849	1152084	1388302	1680114	1112116	1302985	1003308	1481418	1407790	1340645	1586575	1437885	1682267	1683248	1244433	1777681
1991	16a-hydroxy DHEA 3-sulfate	Lipid	Steroid	38168	LC/MS Neg	100002126	4240	383.15338						1514024	1746502	1265211	1273887	3895858	3006960	2448502	2209887	2933612	5653823	3967624	1385019	1706437	793718	496378	1134884	648934	927663	1731238	1519027	1069223	4361772	8208538	4004001	5091672	1576555	2927772	2535339	5214354	1504138	6697165	2953617	1322351	2035264	1798577	1012712
1171	17-methylstearate	Lipid	Fatty Acid, Branched	38296	LC/MS Neg	100002356	5993	297.2799	2724-59-6	3083779	2340933			1664373	3004997	2140993	2518119	4003464	2441123	3659517	3023578	1536380	2138883	2818833	2062101	2241872	2443991	5554073	2207669	2123307	1453892	2887866	2173780	1833480	1864195	2450686	1848070	2847126	3555926	2905106	2426782	2335448	2260466	2835865	3449144	3358784	4078524	3627889	3117773
2773	2'-deoxyuridine	Nucleotide	Pyrimidine Metabolism, Uracil containing	52602	LC/MS Neg	536	1586	227.0673	951-78-0	13712	13118	C00526	HMDB00012	41066	66851	68409	49765	71929	90451	75435	65092	41068	64946	39439	26127	48622	28557	64216	49901	24594	38074	52321	60847	28926	40015	53511		33765	32472	36099		25555	58891	64540	21028		31471	66254	36796
3098	2,3-dihydroxyisovalerate	Xenobiotics	Food Component/Plant	38276	LC/MS Polar	100002417	1050	133.05063	1756-18-9	677	657	C04039	HMDB12141	344670		6095314	427566	301574		6310919	4654760		287356	158853				357188	239403	370670	1524241	313903	372323	565535	1311490			225921	774903	876637	222502	451255			124870			318278
3099	2,3-dihydroxypyridine	Xenobiotics	Food Component/Plant	21132	LC/MS Pos Early	100000861	1420	112.03931	16867-04-2	28115	26153			1014734			120775				126795	124026		280438	181048	109242	178612	239660			109799			112172			258121	508004			52706					135725
847	2,3-diphosphoglycerate	Carbohydrate	Glycolysis, Gluconeogenesis, and Pyruvate Metabolism	15664	LC/MS Neg	1227	555	264.952	102783-53-9	186004	161681	C01159	HMDB01294		36893		65119		59095		50666		14527		31068	665412		679501			193138	15749				253416	101163	40103	256206	4206870	19371					81011
3665	2-acetamidophenol sulfate	Xenobiotics	Drug	48580	LC/MS Neg	100006190	2251	230.01286	40712-60-5	181671	158023							35785		123923		26558											172633		78191				364559						33734
87	2-aminoadipate	Amino Acid	Lysine Metabolism	6146	LC/MS Polar	381	3500	160.06153	542-32-5;1118-90-7	469	456	C00956	HMDB00510	324619	284350	489068	263971	324317	142629	470383	217992	705330	503379	1072208	172335		116173	683526	542876	654788					137648		75610	138034	523316	354040	409665	354831	507435	368589	322607	313823	436086	375644	366312
339	2-aminobutyrate	Amino Acid	Methionine, Cysteine, SAM and Taurine Metabolism	42374	LC/MS Pos Early	1128	2059	104.07061	1492-24-6	439691	388757	C02261	HMDB00650	45409512	61701464	61749644	42449472	105852048	113315600	72539912	137802000	47396196	68378432	63641024	108628384	92039760	66659048	62943788	43227452	55166240	40678148	64854284	55612460	40271120	49113628	74317456	32895598	95248584	74171232	82431312	52150932	49881488	80187336	73640632	42536040	53562948	96678288	103123408	125870000
1238	2-aminoheptanoate	Lipid	Fatty Acid, Amino	43761	LC/MS Pos Early	100004542	3160	146.11756	1115-90-8	227939	198338			951599	812953	916877	1097507	1117432	1842876	1136840	1109830	635718	575006	601765	765152	482159	485077	664198	721773	913079	1689154	732815	1654289	1173084	2853741	1339753	1300580	1417174	1207515	1390702	1111767	1086228	1640598	535546	1052755	847217	1390827	1336215	1094575
1243	2-aminooctanoate	Lipid	Fatty Acid, Amino	43343	LC/MS Pos Late	100004227	750	160.13321	644-90-6	69522	62727		HMDB00991	445890	220592	240421	238064	182633	224268	263081	185632	243308	303772	237498	372653	197211	249713		179287	168086	266038	285308	166654	280798					231879	207892	188670	306363	211754	319556	211158	244447	302269	233657	420306
3767	2-aminophenol sulfate	Xenobiotics	Chemical	43266	LC/MS Neg	100004322	1677	188.0023		181670	158022		HMDB61116	196380	35108	318528	199639	400751	210278	1353523	477539	640127	433244	194042	432754	252245	194146	301830	461749	287186	2007850	35684	2649684	522081	836969	309471	428145	309540	2008033	135521	269443	445744	323865	25504	428849	52685	221156	296876	438195
304	2-hydroxy-3-methylvalerate	Amino Acid	Leucine, Isoleucine and Valine Metabolism	36746	LC/MS Neg	100001541	1800	131.07136	488-15-3	164623	144317		HMDB00317	256762	432739	346166	307859	359525	282990	439410	799507	292402	297902	511797	313303	272564	213593	908148	249736	404423	360528	952210	698697	264325	409800	189432	327240	324078	213738	146410	375819	240457	417900	450246	186467	266813	357400	381369	487322
3433	2-hydroxyacetaminophen sulfate*	Xenobiotics	Drug	33173	LC/MS Neg	100001791	1674	246.00778						1765387					26855		25761			31646	124969	4732952	3678212	11057299			43173		43519	26498			107121	13935895	2594393	94580	208790			42609		15954639
359	2-hydroxybutyrate/2-hydroxyisobutyrate	Amino Acid	Methionine, Cysteine, SAM and Taurine Metabolism	52281	LC/MS Polar	100008928	1258	103.04006						150352128	159942800	144748624	125661488	428181984	267546144	212548512	348343616	111707408	153343872	165219728	200046240	189890128	137364800	246680160	126263208	201391712	92010296	193851536	156309776	75619600	157578496	220591376	87989696	172397264	282436224	211556816	172297600	124764064	234069184	300454496	141214672	115894248	268585984	257332720	306822112
1321	2-hydroxydecanoate	Lipid	Fatty Acid, Monohydroxy	42489	LC/MS Neg	100004089	4840	187.13396	5393-81-7	21488	20195			721717	633708	1310894	2063307	504356	2784654	5799117	5090100	588212	1331006	632603	530652	772023	706090	1094708	2554321	1567722	1038079	681109	1346133	1135177	385294	703948	2278247	499792	634719	709281	682895	1400036	450884	534385	1405514	1516644	453377	608811	1860200
1184	2-hydroxyglutarate	Lipid	Fatty Acid, Dicarboxylate	37253	LC/MS Polar	100002070	3352.8	147.02989	40951-21-1	43	42	C02630	HMDB00606	22214932	15157816	21626296	22689060	14236820	13311031	22368984	25325072	10759755	10029291	11874626	18478418	13538311	15848170	16060002	12308987	16436772	21046712	17439496	27785720	20760464	15295441	13235060	21395174	19765924	26093004	42124384	26300936	29744816	15258960	19236284	21134796	27878274	16580167	11276377	20623648
2923	2-hydroxyhippurate (salicylurate)	Xenobiotics	Benzoate Metabolism	18281	LC/MS Neg	1869	2184	194.04588	487-54-7	10253	9835	C07588	HMDB00840	1865293	1014041	611830	2059395	10470131	457319	637690	4508925	30978	22085		64029	109559	325548	36228384	256298	489080	142942	39567	212633	49432	140500	46187	136513	96472960	261730	1978836	938775	141801	226741	168444	78843	123652	137564	120039	93525
3444	2-hydroxyibuprofen	Xenobiotics	Drug	43330	LC/MS Neg	100004169	3462	221.11831	51146-55-5									457555							82438						2101881				310472								12051971	568849	80980
1320	2-hydroxyoctanoate	Lipid	Fatty Acid, Monohydroxy	22036	LC/MS Neg	100000743	3736.8	159.10266	617-73-2	94180	84994		HMDB02264	381425	97480	160508	214012	202188	326379	562203	469378	203117	287714	242806	209595	179735	199951	177119	205872	280754	374951	257667	221138	202468	109302	77726	177764	78142	250563	200459	89418	293468	157026	1102852	169505	262705	178146	163239	309109
1323	2-hydroxypalmitate	Lipid	Fatty Acid, Monohydroxy	35675	LC/MS Neg	100001579	5511.2	271.22786	764-67-0	92836	83805		HMDB31057	37950404	43159764	35913732	34639584	43476692	37847392	48147852	43579144	22580010	42415616	35235120	29056900	37604640	31960436	34934592	33826040	38431484	28021624	37331156	41027328	36255376	31055014	41926284	51095820	46808284	34225020	26363936	35748972	29682640	27599748	40516184	44573720	41450120	39119008	31540936	43781192
196	2-hydroxyphenylacetate	Amino Acid	Phenylalanine and Tyrosine Metabolism	1432	LC/MS Polar	235	858.6	151.04006	614-75-5	11970	11476	C05852	HMDB00669	856160	1030231	500050	522623	1449567	1946713		600545	2542059	737039	507522	591027	359509	427624	821973				793451	1610107				418617		735138	350513	608059		1032018	1213160				266881
1324	2-hydroxystearate	Lipid	Fatty Acid, Monohydroxy	17945	LC/MS Neg	1239	5695	299.25917	629-22-1	69417	62625	C03045		9703555	11525978	11406971	11766427	10802185	7550416	10968107	12208796	5032388	9810467	8698076	6377823	6720761	10236016	10613772	7852480	9754323	6379896	5296136	10225436	8887855	5675009	6512749	9219503	8618263	11839021	10206809	10667563	13990874	7792180	11263793	11979350	8228788	11200921	7094964	9495559
3360	2-keto-3-deoxy-gluconate	Xenobiotics	Food Component/Plant	48141	LC/MS Polar	100005946	1900	177.04046	17510-99-5	161227	141630		HMDB01353	3312960	2289330	4707190	2416500	851921	391416	583093	506552	345559	463902	208443	1158855	1849094	1366222	807572	941371	746357	421613	244186	1720514	1235914	1204058	356651	1666641	1772954	4594091	3893034	1109342	2552080	387232	494939	466583	358424	880005	480065	1414919
3440	2-methoxyacetaminophen glucuronide*	Xenobiotics	Drug	33161	LC/MS Neg	100001795	1633	356.0987						50877												281055	267753	975750										819567	83326							452970
3434	2-methoxyacetaminophen sulfate*	Xenobiotics	Drug	47031	LC/MS Neg	100001793	1949	260.02343						201454												226940	222159	1191201										1545033	110879							188013
299	2-methylbutyrylcarnitine (C5)	Amino Acid	Leucine, Isoleucine and Valine Metabolism	45095	LC/MS Pos Early	100001509	3035	246.16999	31023-25-3	6426901	4932320		HMDB00378	1072183	1152214	992624	1156730	1346684	1130986	1523920	1341829	766635	715915	952747	1045867	1297661	714803	1287813	659502	1116293	1734194	936823	942139	1104764	1388758	507502	586899	1205181	942166	884592	556445	1150385	1280636	771442	351304	321420	873336	644946	910372
300	2-methylbutyrylglycine	Amino Acid	Leucine, Isoleucine and Valine Metabolism	31928	LC/MS Pos Early	100001155	2000	160.09682	52320-67-9	193872	168243		HMDB00339	669439	951498	47787	388841	373872	622681	505967	476583				593367	801256	433285	962123	493634	840884	449959	619027	398059	824044	1467980	232914	662617	696047	66762	291153	98437	594130	572094	266568	532875	1068676	424447	507378	492311
1045	2-methylcitrate/homocitrate	Energy	TCA Cycle	52282	LC/MS Neg	100008929	575	205.03538						1016448	462182	882715	645682	1214947	548872	1051735	1263427	266355	280454	535119	1005038	345595	577741	530279		1090369	786827		538037	467516		366533	317999	1000881	969287	575503		520482	453887	474710	565934	548517	933239	535696	1378958
1253	2-methylmalonyl carnitine	Lipid	Fatty Acid Synthesis	35482	LC/MS Pos Early	100001596	2440	262.12852	149181-64-6	53481628	21403178		HMDB13133	207592	176810	204086	214282	137862	139620	185680	134241	143477	170012	162155	420055	221537	205183	226087	210953	196303	316165	56460	159597	191746	192664	73602	74574	110858	213041	244069	172698	199654	158085		143194	188167	206541	172586	215428
19	2-methylserine	Amino Acid	Glycine, Serine and Threonine Metabolism	53229	LC/MS Pos Early	100009246	1652	120.06552		94309	85112			4996695	6432822		1657690	2070500	2361957	5111817	3762696	4890972	4750579	3068040	9265482	3986692	3680539	1861339	3105414	4621294	2758135	5515034	1872665	3485877	6750431	3410416	5103821	6888536	4614995	3027744	4050486	4606268	2259026	3360045	952736	7714124	5451186	3392098	2549040
1811	2-oleoylglycerol (18:1)	Lipid	Monoacylglycerol	21232	LC/MS Neg	100000943	6300	281.24858	3443-84-3	5319879	4478086					3851364		2330443			4681201				4509416	5067278	5570931				4504440		5444629	4588195	4658675	4748501	4585481	4780099					3206240	4773638	5155372	4279042		686752	2360852
3106	2-oxindole-3-acetate	Xenobiotics	Food Component/Plant	40479	LC/MS Pos Early	100003109	2378	192.06552	2971-31-5	3080590	2338343			162230	496937	469883	1975092	344148	244405	388917	571589	757086	289411	331492	127792	126545	129442	929896	262470	116537	73123		279540	459035	590814		567628	183986	69157	119657	45035	86819	195013	450012	1042369	55340	133994	64090	131152
1666	2-palmitoleoyl-GPC (16:1)*	Lipid	Lysolipid	47118	LC/MS Neg	100001561	5720	568.3256			21403164			125414	159584	123705	199992	156906		240933	219448	78714	74753		180760	68748	188913	157896	239510	139238	181150	147983	131546	343562	252315	175083	304398	195332	415514	212050	513897	334788	76960			158616	138548		106197
1663	2-palmitoyl-GPC (16:0)*	Lipid	Lysolipid	35253	LC/MS Neg	100001562	6215	570.34125		15061532	21403165		HMDB61702	9116833	16579882	12844801	11185697	10475069	8433166	13684305	14156808	8142900	12178693	10737906	10932910	9626871	11383220	8680620	14517697	13298884	11533674	9676464	11741554	11410584	9361385	10053542	15603956	13600593	15081341	11993499	20975866	19144108	6480826	6832403	11050391	11443673	12461050	8927860	11166047
1703	2-stearoyl-GPE (18:0)*	Lipid	Lysolipid	41220	LC/MS Neg	100003901	6350	480.30956			24769218			1652105	3000612	2491144	1738648	1794752	1410000	2517970	2350285	1402036	2237946	1711651	2150349	1532893	1907508	2303001	2350079	2985743	1837224	2205858	2205478	2536511	1771219	1927035	2439150	2440355	2601393	2274631	3679361	3575481	1054893	1166525	2400625	2206639	1805717	1429512	1902776
1951	21-hydroxypregnenolone disulfate	Lipid	Steroid	46115	LC/MS Neg	100001999	3935	245.06711	1164-98-3	134595	118625	C05485	HMDB04026	428377	530410	528107	565390	917503	801819	580116	555714	811415	2456510	1198279			114519						194817		258966					294222	476622	584085		636599			361648
3383	3,4-methyleneheptanoate	Xenobiotics	Food Component/Plant	53026	LC/MS Neg	100006651	3807	141.0921							308461	830594	145510	434069	121621	296957	334408			252876	172223	760762	113845	143438		292211	581310	239005	145894	361568	488113	169768	71452	73199	261563	253810	298473	132316	147864	294279	220155	341777	298216	247354	176950
2991	3,7-dimethylurate	Xenobiotics	Xanthine Metabolism	34399	LC/MS Neg	100001398	1418.2	195.05236	13087-49-5	83126	74994	C16360	HMDB01982	269801	36516		29072	48500	94419	68389	41961	43745	101019	103269	172137	44344	58415	44987	28314	87825	76964	149443			68236	56222	117022	89232	39553	19254	50314	39482			76191		23883
186	3-(3-hydroxyphenyl)propionate	Amino Acid	Phenylalanine and Tyrosine Metabolism	35635	LC/MS Neg	100001624	1980	165.05571	621-54-5	91	89	C11457	HMDB00375			52100				243890		2444206			415187	928827		502448	285305	217851	180777	280722	120292	117428	542861	505247	1118002	622193	71311	57486	62835	58524	75302	52133			272662
182	3-(3-hydroxyphenyl)propionate sulfate	Amino Acid	Phenylalanine and Tyrosine Metabolism	45415	LC/MS Neg	100005391	1294	245.01253	86321-32-6	187488	162993					20054				48148		309065			35058	64350		38079			22389	13897			120736	96004	182449	117767
134	3-(4-hydroxyphenyl)lactate	Amino Acid	Phenylalanine and Tyrosine Metabolism	32197	LC/MS Neg	240	1379	181.05063	6482-98-0	9378	9010	C03672	HMDB00755	6674677	4502468	5265148	4735209	6255578	5136874	6326152	6539204	4989138	5398782	5816562	4944279	3785095	2909273	5342432	3828499	4113495	8195663	6640152	4369561	4352043	8324347	4904263	6154836	7703231	5029147	4127098	3610592	3081738	7847816	8679243	6080934	6221517	5864704	3727687	5267290
3435	3-(cystein-S-yl)acetaminophen*	Xenobiotics	Drug	34365	LC/MS Pos Early	100001797	2420	271.07471		5233914	4403253			177560												943053	1947545	4552043										7822664	461100							2772126
3436	3-(N-acetyl-L-cystein-S-yl) acetaminophen	Xenobiotics	Drug	45721	LC/MS Neg	2048	2094	311.07072	52372-86-8	83967	75765			103825											17313	210826	410183	1022613						17703				5602760	149168	40643	17977					780062
1207	3-carboxy-4-methyl-5-propyl-2-furanpropanoate (CMPF)	Lipid	Fatty Acid, Dicarboxylate	31787	LC/MS Neg	100001178	2840	239.09249	86879-39-2	123979	110498		HMDB61112	2370330	5585470	5090700	4493264	66802216	56895028	85409760	104356880	7142257	4709132	8899597	7947572	6108310	6281373	5728257	5091621	20474000	1162700	1102194	2170992	1535576	2880361	5006342	4097055	2174727	20615304	5545867	4282537	12148766	8720838	9318619	1579252	387946	60164772	16155627	17251012
305	3-hydroxy-2-ethylpropionate	Amino Acid	Leucine, Isoleucine and Valine Metabolism	32397	LC/MS Polar	100001170	1443.3	117.05571	4374-62-3	188979	164207		HMDB00396	2956751	9367071	4921230	4288643	6206247	6220391	4361261	5930513	2297613	2885347	3426362	3329772	5576082	3924847	4079933	3276994	3808885	3728131	5127871	3895457	5312589	2316419	2408076	2797985	3155936	4486050	3680422	3413997	5578434	2851034	4337691	2593751	2197427	3309510	4081942	5894967
1885	3-hydroxy-3-methylglutarate	Lipid	Mevalonate Metabolism	531	LC/MS Polar	112	2700	161.04555	503-49-1	1662	4573695	C03761	HMDB00355	7732584	5072139	4323949	6177205	11753536	8070530	8923896	9126900	2950409	4000122	4457399	6713460	5800520	5492894	8214747	6383764	7826530	12618774	11799871	9387217	6996787	8609229	8042563	6007570	6369525	11780362	11198105	8074004	6693610	4766122	4936417	5127548	7342308	7438930	7148315	8671966
1909	3-hydroxy-5-cholestenoic acid	Lipid	Sterol	54805	LC/MS Neg	100006370	5398	415.32177	6561-58-6					4092344	2869923	1908721	2776153	1705062	1588962	2805310	1844982	1162934	1917847	2166862	958841	1439041	1146282	1592235	2555701	2456251	1886431	1268892	2320188	1501148	1126109	1325349	1627038	1435037	2171361	1965513	2653124	3538473	2023934	2156490	2627807	3369263	2592883	1832826	2609626
1315	3-hydroxybutyrate (BHBA)	Lipid	Ketone Bodies	542	LC/MS Polar	254	1443.3	103.04007	625-72-9	441	428	C01089	HMDB00357	102142424	241028192	164776144	35080444	407290496	836779648	170882816	681363904	25306096	141525664	103606152	86649520	389577408	102208264	161967968	88425008	87528976	151853808	2532934656	836824896	138663552	32215886	372722752	45575856	53948648	155869728	408858368	307900800	228766240	44227380	1793636608	315574976	316232160	420746816	1044200448	331078304
1283	3-hydroxybutyrylcarnitine (1)	Lipid	Fatty Acid Metabolism(Acyl Carnitine)	43264	LC/MS Pos Early	100003926	2400	248.14925		53481617			HMDB13127	992176	2466437	916459	611968	5240577	8081676	2298279	7831575	968705	2336828	1714316	1552507	3376375	743557	3771979	1428729	1458988	3780604	28781196	6688014	1165945	988361	3251769	850331	795394	3168951	5634552	2935801	2666387	865077	7459698	1464859	2006851	8408643	10166642	4227710
1284	3-hydroxybutyrylcarnitine (2)	Lipid	Fatty Acid Metabolism(Acyl Carnitine)	52984	LC/MS Pos Early	100009271	2340	248.14925						1841436	1817900	1502470	1152385	5187684	3591199	1434037	2196541	1356171	1614952	2125764	1726851	2310014	1053430	3630254	1373837	924394	5170363	6432800	3750283	3440510	1360789	2314888	814023	628794	3908827	4469457	3410982	2377286	1750723	1699030	2852697	1961774	3937935	3120266	1788743
3004	3-hydroxycotinine glucuronide	Xenobiotics	Tobacco Metabolite	43470	LC/MS Neg	100004494	1745	367.11469	132929-88-5	183115	159230
1329	3-hydroxydecanoate	Lipid	Fatty Acid, Monohydroxy	22053	LC/MS Neg	100000997	4634.7	187.13396	5561-87-5	26612	24790		HMDB02203	764569	1044528	927431	703482	1586727	2170181	1059228	1136907	296648	1122105	764083	786146	901140	668981	4149212	1047061	958092	1850816	2725805	1358285	1073683	982013	933578	1614505	1189579	1671973	1926831	1697415	1543148	1000242	1329129	801694	1041685	989796	767754	1049382
1327	3-hydroxyhexanoate	Lipid	Fatty Acid, Monohydroxy	53230	LC/MS Neg	100006367	1725	131.07136	10191-24-9	151492	133518			319948	484063	349310	234159	698762	1018596	358292	615173	167416	439259	296773	541700	823642	332423	915561	489146	400234	921523	2766098	1187539	538542	762585	1060992	489253	711446	507542	715740	624472	382831	359639	1482073	424325	426197	496235	719883	519264
2924	3-hydroxyhippurate	Xenobiotics	Benzoate Metabolism	39600	LC/MS Neg	100002122	1687	194.04588	1637-75-8	450268	396603		HMDB06116	320252	52715	204961	119474	74922	140219	1023300	179790	10127525	140215	99767	428787	539880	123101	1609768	766944	573733	389469	186938	138585	196428	457729	282133	1489249	797563	129170	89339	56905	60675	89790		92717	151982	577580	41374	111224
312	3-hydroxyisobutyrate	Amino Acid	Leucine, Isoleucine and Valine Metabolism	1549	LC/MS Polar	111	1619.1	103.04007	2068-83-9	87	10140307	C06001	HMDB00336	23891666	29094822	16853540	9791938	49771136		17483258	69801608	10608646	21129588	14279365	15711935	16242702	20742440	18967432	8440655	18272628	12547360			5430540	16103361		12384420	20561428	24609552	3879271	40160252	25626776	21295210		28941894		39465404		18026016
1331	3-hydroxylaurate	Lipid	Fatty Acid, Monohydroxy	32457	LC/MS Neg	100001112	5175	215.16526	53941-38-1	94216	85026		HMDB00387	1663729	2143033	1620439	1665996	1510889	2209611	1599160	1783505	544124	1908955	1538885	1149653	2338042	1212126	4032330	2290255	1916014	3209991	4100327	1531353	1048697	1766989	1273927	2654421	2893060	2276335	1998058	1392378	1550351	1284309	2681314	1171887	1415382	1678978	1270546	1832743
1328	3-hydroxyoctanoate	Lipid	Fatty Acid, Monohydroxy	22001	LC/MS Neg	100000773	3446	159.10266	88930-08-9	26613	24791		HMDB01954	470891	521067	433674	352551	1119306	1345580	524714	503524	132623	489421	343425	432687	643184	329041	2780657	458081	438354	1070155	2534864	1076024	635786	571782	622386	644819	453766	903736	1163686	987881	933492	546561	744791	438708	497976	503764	479997	522236
3866	3-hydroxypyridine sulfate	Xenobiotics	Chemical	48448	LC/MS Neg	100006098	1595.5	173.98665	1955-23-3		16232314			16253470	153295	565104	1082557	371168	139799	139053	1094652	632909	102654	1784508	550058	209292	313791	1692375	68243	168677	468872	374600	127333	437879	261336	233115	6791034	4852839	469515	495940	508481	2031971	39830		199810	74046	74649		75665
3456	3-hydroxyquinine	Xenobiotics	Drug	43496	LC/MS Pos Late	100002410	678	341.18597	78549-61-8	441264	138373	C07344	HMDB01091
1330	3-hydroxysebacate	Lipid	Fatty Acid, Monohydroxy	31943	LC/MS Neg	100001145	1282	217.10814	73141-46-5	3017884	2285525		HMDB00350	61221	112467	83073	80443	339384	463429	161488	273131		90698	80941	48647	77287	46418	629946	56465	55467	181339	829853	323373	210240	124776	119456	62501		425925	615132	668888	439099	104400	154936	139848	143281	107805	155568	137795
226	3-indoxyl sulfate	Amino Acid	Tryptophan Metabolism	27672	LC/MS Neg	100000467	2222.2	212.0023	2642-37-7	10258	9840		HMDB00682	6449257	21984220	10852811	17763820	32561812	45292960	41466464	72049224	8769838	16603559	25150570	11668150	17729256	19039468	43984584	30953620	38185312	8508644	7376943	16005318	15648461	19289000	23255696	25141112	21160144	14237173	23015244	26047512	24625068	16991032	17963032	18839748	21319608	10172395	10293237	28565036
2976	3-methoxycatechol sulfate (1)	Xenobiotics	Benzoate Metabolism	48763	LC/MS Neg	100006375	2163	218.99688						851686	1649354	2820970	151823		132004	809580	769991	724073	267186		584101	178604	471148	1923087	408422	86899	563853	164530	310943	216682	4702020	4009318	1133670	361405	3904297	376328	258385	60985				298043
2977	3-methoxycatechol sulfate (2)	Xenobiotics	Benzoate Metabolism	48752	LC/MS Neg	100006376	2200	218.99688						94909					119127												70261				83883				142285
158	3-methoxytyramine sulfate	Amino Acid	Phenylalanine and Tyrosine Metabolism	44618	LC/MS Neg	100004634	1722	246.04416			21233674			41853	26975	31835	26964	39526	20527	27765	34900	20998		15108	17469			34685	35716	40326	33402	24090	26952	37325	42706	32662	26453	20936	30504	30926	36941	47362		18543	26407	26810	37558	23582	30913
156	3-methoxytyrosine	Amino Acid	Phenylalanine and Tyrosine Metabolism	12017	LC/MS Pos Early	1342	2555	212.09174	300-48-1	1670	8948		HMDB01434	960278	1033867	629216	781590	656814	843563	648761	493193	622268	1011589	850629	543737	695700	400044	494876	947796	811273	1170867	874277	873753	973771	545977	547482	652429	569263	679623	890400	641149	785988	813055	1391013	967974	1289775	1071263	1499333	774830
2951	3-methyl catechol sulfate (1)	Xenobiotics	Benzoate Metabolism	46165	LC/MS Neg	100004112	2790	203.00196						4134162	40783	234130	441190	114355	48273	304742	502194	618919	101998	1388049	179150	53895	81562	165450	94581	31374	261243	42799	55617	111209	99635	107874	1593262	448746	227783	328592	289105	985328	29553	51063	57964	51264	37169		42017
296	3-methyl-2-oxobutyrate	Amino Acid	Leucine, Isoleucine and Valine Metabolism	44526	LC/MS Neg	100000936	1465	115.04006	3715-29-5	49	48	C00141	HMDB00019	7322230	6104055	8743405	8434589	12339080	7502442	10881885	9043787	7226316	7687195	10598859	8167741	7131859	6928295	10433496	9361837	10479007	8951447	6929618	8140070	7164659	10240065	7725923	8214410	8776515	8491124	6690143	8511802	6317942	10964777	7744970	9044799	9424791	11849547	9069093	15978582
297	3-methyl-2-oxovalerate	Amino Acid	Leucine, Isoleucine and Valine Metabolism	15676	LC/MS Neg	100000036	2064.2	129.05572	1460-34-0;51829-07-3	47	46	C00671	HMDB03736	20709044	21457136	23077040	28498952	32304848	23872126	27360158	29325184	18963276	19108020	31548838	20019128	18327374	17594224	31923884	22890464	29234266	27382330	26747364	29543420	20181836	18939608	15941843	19077760	16439184	19672500	16780648	26201226	21253922	28834852	24905504	23683936	25964384	37849716	31780142	52013600
1189	3-methyladipate	Lipid	Fatty Acid, Dicarboxylate	36749	LC/MS Polar	100001765	2865	159.06628	422955	12292	11789		HMDB00555	196326	438717	135648	394191	144705	693157	267297	343252	141387						193200	96503		153214	179933	201325		156068			157467	149681	153358	150256			112783			180273	197621	142176
280	3-methylglutaconate	Amino Acid	Leucine, Isoleucine and Valine Metabolism	38667	LC/MS Polar	100002458	2579.6	143.03498	5746-90-7	1551553	1267861		HMDB00522	1283070	774803	901805	1237059	1596676	1186625	2185510	1232151	347623	471181	572153	810449	833909	643660	1487823	826853	1098021	1968787	2052225	1314016	887268	1220657	748468	538730	830869	5884277	4605938	2908711	3933407	352404	772960	443228	443991	1213322	1391796	1193081
93	3-methylglutarylcarnitine (2)	Amino Acid	Lysine Metabolism	46548	LC/MS Pos Early	100005850	2675	290.15982		128145	113619		HMDB00552	1388489	549260	390329	1094910	1127046	819017	852382	336690	447332	475620	739022	1198264	462444	680479	1252968	1325872	1995373	5499319	1263782	1384129	1398415	240401	223900	103504	315963	4620854	2666088	1891045	3208014	163394	339693	212994	177651	4144602	1809352	2277269
61	3-methylhistidine	Amino Acid	Histidine Metabolism	15677	LC/MS Neg	100000042	906.3	168.07785	368-16-1	64969	58494	C01152	HMDB00479	1271216	5639656	6295112	2762316	8845248	20374004	13718878	13264851	1535933	6883689	6762935	3539628	1105759	5119464	1201067	7336480	3371751	315558	8234093	9338541	1457739	3207433	2115816	743377	1470875	7237720	3733488	7437269	663974	5056017	338929	570027	1293785	2375782	4012872	11935195
2994	3-methylxanthine	Xenobiotics	Xanthine Metabolism	32445	LC/MS Neg	100001108	1700	165.0418	1076-22-8	70639	63805	C16357	HMDB01886	7283848	718587	373619	910994	804555	1769317	1635760	1004824	1516441	2470693	4009191	4588719	850853	1340263	1232147	393206	1497751	2776111	5383114	368101	1379470	589882	677455	1296907	1224766	667758	647985	1604475	2795409	112809		1026000	396301	795874	421203	806642
189	3-phenylpropionate (hydrocinnamate)	Amino Acid	Phenylalanine and Tyrosine Metabolism	15749	LC/MS Neg	100000010	2860	149.0608	501-52-0	107	10181339	C05629	HMDB00764	361191	325652	484857	315617	112824	57894	464789	466808		385575	398843	74592	200785	217169			48882	432889	344638	581769	725642	102708	100909	25229	416466	927343	235569	1277182	1078896		38966	132855	106329		137627	616818
853	3-phosphoglycerate	Carbohydrate	Glycolysis, Gluconeogenesis, and Pyruvate Metabolism	1414	LC/MS Pos Early	132	590	187.00022	80731-10-8	724	10669764	C00597	HMDB00807	115485	318867	48526	1218069	137520	149096	40925	813237	150443		170188	579856	780052	175603	1487387	476178	1285914	1972100	563785	95536	486716	374916	642644	2329521	563499	395916	2602229	893068	485872	492443	257766	693745	2624245	412915	213208	507088
2775	3-ureidopropionate	Nucleotide	Pyrimidine Metabolism, Uracil containing	3155	LC/MS Polar	1053	2230	131.04621	462-88-4	111	109	C02642	HMDB00026	69118	56031	60559	46141	181917	103603	132332	191727	50613	84914	69537	136378	92039	52348	121245	148919	152879	93912	88341	101684	69963	119284	120244	73539	101252		65406		61214	199387	266391	222889	166178	121807	109121	166896
2117	3b-hydroxy-5-cholenoic acid	Lipid	Secondary Bile Acid Metabolism	43507	LC/MS Neg	100004182	5205	373.27482	5255-17-4	92997	83950		HMDB00308	75617	33104	37132	50426	81107	73684				90155		21400						45123	61550	59784	129869		39238		28541				75440	37340			30991	237101	162454	90493
407	4-acetamidobutanoate	Amino Acid	Polyamine Metabolism	1558	LC/MS Pos Early	1113	1350	146.08117	3025-96-5	18189	17180	C02946	HMDB03681	3717162	2943563	4068756	4358981	7259826	6617828	7997963	8189655	3240322	3268494	3215305	3784165	2902818	3203525	5340199	5500579	5337532	7289676	5772054	6615441	7233686	4593535	4479016	4391803	5190245	6467356	5168322	5073956	6774659	3298796	2705017	3213777	3454677	4970473	3974165	5765609
3438	4-acetamidophenol	Xenobiotics	Drug	12032	LC/MS Neg	1383	2173.7	150.05605	103-90-2	1983	1906	C06804	HMDB01859	523491											52050	1588482	1555007	4514069										16883000	460974	19956						4973645
3439	4-acetamidophenylglucuronide	Xenobiotics	Drug	15736	LC/MS Neg	100000043	1400	326.08814	120595-80-4	83944	3239926		HMDB10316	455331											100973	2950361	4715671	13130817			29514						25165	19804826	1389046	63220	59534					14007225
3437	4-acetaminophen sulfate	Xenobiotics	Drug	37475	LC/MS Neg	2049	1792	230.01287	10066-90-7;32113-41-0	83939	75741	C06804	HMDB59911	4009667			28722	19273	60182	43351	90844		11444	91546	402115	8280282	11986661	30501380			163025	63775	79294	64867		41716	198633	77851160	6763865	335283	440164			140638	25296	32489852
3458	4-acetylphenol sulfate	Xenobiotics	Drug	44620	LC/MS Neg	100000711	2375	215.00196		4684006	3872009			96781		28247		85689	32270	79753	127034	37871	34872					22339			51316	43410			60269		45452	34093	62067	20324		22798			19215
3323	4-allylphenol sulfate	Xenobiotics	Food Component/Plant	37181	LC/MS Neg	100001868	3805	213.0227							159860	930094	184916	1797206	118482	3177448	7607678	1170720	4040498	1176814	1654479	100241	573723	750635	423650	1068809	746546	2019563	154330	767468	1371361	612313	2093394	732249	115791	386530	358926		143573	157988	808473	130890		257472	147343
2001	4-androsten-3alpha,17alpha-diol monosulfate (2)	Lipid	Steroid	37207	LC/MS Neg	100002026	4712	369.17411						66494	47581	64053	105455	293352	115757	303615	140026	124425	165000	181873	122026	83154	106456	61043			50491	54085	50085	39919	32025	22915	26601	34717	94393	58098	107205	105896	104321	55338	46142	60177	94053	32221	38492
2002	4-androsten-3alpha,17alpha-diol monosulfate (3)	Lipid	Steroid	37209	LC/MS Neg	100002027	5180	369.17411						908328	815923	952321	925734	2247011	1978479	2370626	1863783	2609082	3901501	3782005	1317197	866882	960684	133647	207110	186072	573842	712409	851643	626852	153922	151359	307603	341069	684669	541991	642707	714378	997171	946609	686323	359717	705147	419594	486142
2006	4-androsten-3beta,17beta-diol disulfate (1)	Lipid	Steroid	37202	LC/MS Neg	100001992	3740	224.06182		10634		C04295	HMDB03818	18049620	16852116	26929564	15155950	50659496	33794940	76095216	87454536	62234436	72169760	80408128	17754992	12201796	8223272	2838720	6246661	3873451	6591567	16908956	8027421	7059591	27299800	19451040	15623547	21281672	19918326	20113952	37553096	59521804	30163408	65054112	17449352	9411822	12342745	6649727	9222641
2007	4-androsten-3beta,17beta-diol disulfate (2)	Lipid	Steroid	37203	LC/MS Neg	100001994	4065	224.0624		10634		C04295	HMDB03818	3167266	3233177	4526306	3896652	10109439	6692467	8624745	6923232	8684068	16231648	13448287	4091109	2784758	2298919		1841864	1814102	2548029	4964587	2994886	2340932	3556836	4796941	2971991	3162827	3470603	3252860	5472907	6627034	3332069	6174484	3554747	1605591	2842649	2162110	1935316
1997	4-androsten-3beta,17beta-diol monosulfate (1)	Lipid	Steroid	37211	LC/MS Neg	100002028	4500	369.17411	521-17-5				HMDB03818	2698676	2075416	2597888	2356061	6685962	2837967	5415654	5116045	3030008	4170678	4592542	2097328	1668694	1994373	621540	582667	442571	548512	633373	386468	434713	577078	332279	663527	936335	2846164	1556222	2318783	3092030	2900657	2050146	1440751	1405272	1261947	450316	540197
1998	4-androsten-3beta,17beta-diol monosulfate (2)	Lipid	Steroid	37210	LC/MS Neg	100002029	4500	369.17411						373991	432584	442141	380547	1220230	764772	1726259	1967405	806007	844609	1140662	464339	252080	186989	112635	227597	160092	186569	505344	315165	208262	400064	341794	230689	360798	667599	456561	811244	957965	462336	630591	251081	253071	477060	233542	348963
1919	4-cholesten-3-one	Lipid	Sterol	38125	LC/MS Pos Late	100002227	2520	385.3465	601-57-0	91477	427	C00599	HMDB00921	237525	236173	198459	170082		130424		232326					252927		328484			211546			122085	369095	249873	312194	294835	152496	352269		419738	170498		170099		246812
2963	4-ethylphenylsulfate	Xenobiotics	Benzoate Metabolism	36099	LC/MS Neg	100001756	3580	201.0227	123-07-9			C13637		1351335	362288	806375	281921	7302717	332587	533885	12791467	656219	600858	1178505	457068	186466	239046	243062	238599	465461	3400278	3111444	247685	731582	361643	562067	1916089	2663320	8809573	385866	891851	1138029	622698	73595	738377	244716	2062479	166764	688863
412	4-guanidinobutanoate	Amino Acid	Guanidino and Acetamido Metabolism	15681	LC/MS Pos Early	100000096	2320	146.09241	463-003;463-00-3	500	486	C01035	HMDB03464	1776203	1531641	847950	1199910	2585963	1635445	2906367	3296568	1118546	1505499	393084	1217583	439974	150569	1102468	1183134	1454775	2258519	2002018	1055087	1743825	1535299	1554111	1104695	1148329	3477050	871637	994035	690724	1208233	536622	626938		2280113	774872	2713600
3860	4-hydroxychlorothalonil	Xenobiotics	Chemical	48441	LC/MS Neg	100006082	4427	244.90817	28343-61-5	34217	31530			4050093	3303368	3047383	4139997	4432120	3510437	2203269	2868430	3514610	4270867	2305094	4103249	4549274	3420341	7227926	6859859	5336313	12737468	10982723	8086101	7079458	8467654	7615250	9646067	7136788	5323393	3663498	2049775	2146694	2770370	2876013	2305993	2447857	6364212	4297896	1794511
3508	4-hydroxycoumarin	Xenobiotics	Drug	37445	LC/MS Neg	100002049	2470	161.02441	1076-38-6	54682930	10254753	C20414		76185	29652	49416	93771	30738	28148	187708	152439		86231	57300				513410	45570	1056987	135360			59650	113161			72555	76097		31816	61669		83504	101551				30654
2925	4-hydroxyhippurate	Xenobiotics	Benzoate Metabolism	35527	LC/MS Neg	100001423	1475	194.04588	2482-25-9	151012	133104		HMDB13678	932600	692365	650648	449441	699836	711004	594789	1030560	2535469	297640	518603	395071	255671	217175	2021877	1210893	1088530	816137	497487	1045963	1318152	710264	375490	1230484	373858	310527	257022	326904	446399	285264	375862	355798	271733	351588	201536	485414
118	4-hydroxyphenylacetate	Amino Acid	Phenylalanine and Tyrosine Metabolism	541	LC/MS Neg	144	1361.1	151.04007	156-38-7	127	3881560	C00642	HMDB00020	271175	242578	126915	96731	117272	434332	407323	692720	45266		102083	149163	119187	121527	100001		95012	101601	149843	130732	323157	80853	207290	149317	203377	44678	75175	65830	89265	260830	121175	492257	275718		54584
133	4-hydroxyphenylacetatoylcarnitine	Amino Acid	Phenylalanine and Tyrosine Metabolism	52932	LC/MS Pos Early	100006619	2730	296.14925						520665	281946				304144	419571	431673	53935			112849		79297				95566		70466	352898									130375		414506	93493	92092		112045
132	4-hydroxyphenylpyruvate	Amino Acid	Phenylalanine and Tyrosine Metabolism	1669	LC/MS Neg	1141	1690.1	179.03498	156-39-8	979	954	C01179	HMDB00707	616583	293821	360233	455467	557888	762439	395335	419074	484590	371183	372848	394723	402006	364390	253798	559690	439450	497390	453047	392948	473043	500260	309495	262729	740218	436043	265076	548542	479300	729120	475979	455763	675459	625935	436287	615096
77	4-imidazoleacetate	Amino Acid	Histidine Metabolism	32349	LC/MS Pos Early	100001207	2055	127.05021	645-65-8	96215	86856	C02835	HMDB02024	380036	271926	292602	214593			291372		1370778	408639	165043		419873	769984	821017	212480		1175976	468526	711248		644426	463776	253521	835902	577466	539439	492245	750918	755309	829839	990239			862560
268	4-methyl-2-oxopentanoate	Amino Acid	Leucine, Isoleucine and Valine Metabolism	22116	LC/MS Neg	100000551	2170	129.05571	816-66-0	70	69	C00233	HMDB00695	28787944	21807204	41657104	43288552	54216676	35549896	49250560	47035656	34819020	32797006	56166784	32154872	29212472	28914360	45411808	36232508	45359712	47009104	29754594	30996888	31964784	30591656	21012664	33216320	29967482	33699504	25347426	38918280	39734952	39907312	32338300	42622252	39100252	60442796	38338608	77652144
2953	4-methylcatechol sulfate	Xenobiotics	Benzoate Metabolism	46146	LC/MS Neg	100004111	2665	203.00196						6720676	7992315	12061698	12973732	20104616	29390660	14855176	20496552	12532363	15787099	9578385	627557	6201358	14642583	31278864	10654432	17466314	37191440	13683582	14493987	26577190	3546208	15321639	21905994	11186193	42429596	4484315	7756904	10613136	3490260	16648591	19659166	10427171	5852579	10044119	25011244
2964	4-vinylphenol sulfate	Xenobiotics	Benzoate Metabolism	36098	LC/MS Neg	100001755	3320	199.00705	2628-17-3	6426766	4932200	C05627	HMDB04072	45673412	491849	1852218	3230531	3785316	1264431	6004810	2002613	2300074	1098696	7506524	564644	268990	2690107	1180363	698927	11763741	33254738	182780	881569	2116839	841082	2770732	6506103	2845457	14504948	3975736	3613199	9925893	412588	150657	13255358	231913	1428819	715525	1665789
2804	5,6-dihydrothymine	Nucleotide	Pyrimidine Metabolism, Thymine containing	1418	LC/MS Neg	158	1637.8	127.0513	696-04-8	93556	84456	C00906	HMDB00079	83378	87545	76322	80374	94327	111867	117732	103390	82058	112998	66704	94123	127615	93067	90119	145093	137981	113249	153781	110462	131553	123866	113644	112003	145496	85213	70139	96163	93492	163426	118244	110392	197488	44218	86017	102464
2996	5-acetylamino-6-amino-3-methyluracil	Xenobiotics	Xanthine Metabolism	34424	LC/MS Polar	100001403	1710	197.06801	19893-78-8	88299	79659	C16366	HMDB04400	5965200	899295	2573386	5377723	883715	363799	484165	2578258	5887038	188711	9572974	4324570	1417779	1714293	1807664		1363238	10919266	335991		4627992	1897562	3039608	4241485	9614605	8281327	6045700	9529689	11156616	127759		1307843	1042333	2574202
2997	5-acetylamino-6-formylamino-3-methyluracil	Xenobiotics	Xanthine Metabolism	34401	LC/MS Polar	100001402	1424	225.06292	85438-96-6	108214	97287	C16365	HMDB11105	401173		178259	322266					339239		696521		282887		262151	300226		433633			172712	427896	672690	722329	1535689	1258125	919030	1744992	1721137			293566
215	5-bromotryptophan	Amino Acid	Phenylalanine and Tyrosine Metabolism	53242	LC/MS Neg	100009338	3525	280.99311		96735	87339			154117	151742	165897	165347	217893	216703	266089	154144	183411	417090	277615	185333	179018	219397	116974	233994	221850	172928	147032	178493	185395	86753	115535	66381	32572	209298	232692	218206	318354	81075	195930	154661	152438	292951	258002	337780
1059	5-dodecenoate (12:1n7)	Lipid	Medium Chain Fatty Acid	33968	LC/MS Neg	100001232	5224	197.1547	2430-94-6	5312378	4471803		HMDB00529	3662822	2862419	3441727	2513738	2941257	2681039	3055675	4331299	1199687	1877476	1975732	3643957	3711896	4075153	3663476	4224801	3546044	7097886	7787050	3027582	7291323	4384823	3895354	8485112	6447800	5366554	2886579	3582592	2290486	3152603	2949808	3067280	5868296	3626979	2510833	3813390
242	5-hydroxyindoleacetate	Amino Acid	Tryptophan Metabolism	437	LC/MS Pos Early	71	1893	192.06552	54-16-0	1826	1760	C05635	HMDB00763	378334	399592	381462	572578	411295	660848	528005	407304	297402	417801	452733	157682	134404	133104	335221	596169	476368	383691	267542	363304	362035	146638	133267	134640	127392	172364	280077	204209	251786	350512	286042	293624	267896	477722	430884	416824
85	5-hydroxylysine	Amino Acid	Lysine Metabolism	15685	LC/MS Pos Early	100000054	2790	163.10772	13204-98-3	1029	1002	C16741	HMDB00450	477724	489019	483949	395253	729798	660278	778431	436663	521270	632444	611327	754571	654782	630371	980188	977855	898280	444043	497259	518823	594619	457756	511288	622733	491440	857101	852575	828975	818158	861726	515918	628870	606446	683465	649350	563501
403	5-methylthioadenosine (MTA)	Amino Acid	Polyamine Metabolism	1419	LC/MS Pos Early	212	2752	298.09684	2457-80-9	439176	388321	C00170	HMDB01173	799557	634715	783860	697227	1318686	961018	1079133	749178	656108	644901	703372	1169178	705331	820720	1466635	1175901	1201453	735666	603731	644978	837156	896187	731753	328162	711326	1030842	464749	721015	1105967	900519	753922	739400	560569	1020821	726289	825267
2762	5-methyluridine (ribothymidine)	Nucleotide	Pyrimidine Metabolism, Uracil containing	35136	LC/MS Neg	100001446	1778.1	257.07791	1463-10-1	445408	393058		HMDB00884	700859	671106	691209	663834	558045	593063	683695	717356	596482	665232	705470	417642	498903	504648	531278	711494	769137	663504	628158	721069	666345	560942	485016	595552	441985	457791	517877	601966	579221	655873	646729	644958	590737	610633	607157	733362
422	5-oxoproline	Amino Acid	Glutathione Metabolism	1494	LC/MS Neg	1021	738.5	128.03531	98-79-3	7405	7127	C01879	HMDB00267	13562491	14639248	13640790	14327787	14227216	15220995	18269524	20659308	8777416	13496468	13088812	14227289	11688641	10695958	14098627	15739187	14942765	20063180	18495214	16653677	16191051	13070225	14517897	16783712	14908263	14560446	20147256	16229924	15388324	9617538	7966676	10171063	14492262	15547597	12295507	18468404
2050	5alpha-androstan-3alpha, 17beta-diol-17-glucosiduronate	Lipid	Steroid	47132	LC/MS Neg	100005396	4930	467.26504
2018	5alpha-androstan-3alpha,17alpha-diol disulfate	Lipid	Steroid	37182	LC/MS Neg	100002007	4547	225.06965														35136	74713
2012	5alpha-androstan-3alpha,17alpha-diol monosulfate	Lipid	Steroid	37183	LC/MS Neg	100002008	5208	371.18976						30473				286064	158402	171683	147774	207104	338718	420774	157144	58485	91619					52500	49704	41461					37275
2020	5alpha-androstan-3alpha,17beta-diol disulfate	Lipid	Steroid	37184	LC/MS Neg	100002017	4275	225.06965										257681	123737	338539	259179	289214	514248	387367
2011	5alpha-androstan-3alpha,17beta-diol monosulfate (1)	Lipid	Steroid	37186	LC/MS Neg	100002018	4925	371.18976						209296	126893	215714	146479	1509301	795806	1054061	951173	1631204	1906413	1745232	1248273	324630	319472				159492	163837	103249	122035					280797	105985	143379	105868	186133	25035	49603	30673	164202	54830	65729
2051	5alpha-androstan-3alpha,17beta-diol monosulfate (2)	Lipid	Steroid	37185	LC/MS Neg	100006005	5080	371.18976						206723		212355	196245	306194	57474	563993	574262	131795	180594	273200																		53746
2019	5alpha-androstan-3beta,17alpha-diol disulfate	Lipid	Steroid	37187	LC/MS Neg	100002021	4215	225.06965									71092	833911	540573	180630	275052	986294	1711693	1601130	323382	175441					596525	523458	300098	355404													57359
2021	5alpha-androstan-3beta,17beta-diol disulfate	Lipid	Steroid	37190	LC/MS Neg	100001987	3880	225.06965	571-20-0	242332		C12525	HMDB00493	1432710	1224347	2196733	1167882	7337885	5074984	7128245	8917715	14474122	22693064	16301923	5096043	2495976	1031644	67215	328029	156400	1707032	3532358	1158228	1150951	642830	323624	256570	343360	1250892	931255	1337776	1588811	1702637	2496981	730412	309984	1354258	699757	1038138
2010	5alpha-androstan-3beta,17beta-diol monosulfate (1)	Lipid	Steroid	37191	LC/MS Neg	100002023	4635	371.18976										20099			32600		46709	32436
2014	5alpha-androstan-3beta,17beta-diol monosulfate (2)	Lipid	Steroid	37192	LC/MS Neg	100002024	4685	371.18976						87306	45340	76570	81050	672701	278951	354311	410119	569336	642631	720604	452326	204919	112063				67077	74643	28218						137229	29916	51670	30091	63463	26796			60636
1968	5alpha-pregnan-3(alpha or beta),20beta-diol disulfate	Lipid	Steroid	46172	LC/MS Neg	100002015	4310	239.0853		5127902	4302261									68918				68227		1180697	1243000																69414	6196823	2403944
1967	5alpha-pregnan-3beta,20alpha-diol disulfate	Lipid	Steroid	37198	LC/MS Neg	100001988	3962	239.0853								914182	1213891	1751240	703743	582268	473512	527041	1944768	2446770	558732	12469223	11579494				834510												1290391	21500996	19668228
1964	5alpha-pregnan-3beta,20alpha-diol monosulfate (2)	Lipid	Steroid	37200	LC/MS Neg	100002014	5060	399.22106						240904	67209	511335	415542	650421	191997	170787	194610	157113	118768	439717	207229	4986004	5776974				333786	102492	111193	107785		25161		35447	69344	38481		62331	135007	2466261	2946141	39049	76951		104007
1961	5alpha-pregnan-3beta,20beta-diol monosulfate (1)	Lipid	Steroid	37196	LC/MS Neg	100002009	5180	399.22106						141523	105166	280136	228169	212779	96177	207083	144511	155423	74222	243948	150582	2617055	3707363				63761		83633	49878	93346	61288	106595	136022	72729	23260	73608	60222	198716	3350712	2296659	71145	46816	34928	32821
3877	6-hydroxyindole sulfate	Xenobiotics	Chemical	48698	LC/MS Neg	100006260	2498	212.0023						189878	768483	332981	605857	1319897	1991113	1539635	2667668	246514	433870	760443	324473	599926	654439	1832594	943899	1353176	294541	234569	595730	552746	706281	883536	784292	817288	433261	715621	880253	636541	679051	663553	712302	770712	313738	350633	1177298
107	6-oxopiperidine-2-carboxylic acid	Amino Acid	Lysine Metabolism	43231	LC/MS Neg	100004499	964.5	142.05096	34622-39-4	3014237	2282737			433369	311555	306070	235299	390286	384148	233466	350847	167500	264167	212000	463082	320027	317260	350186	288739	427731	205211	292876	321336	243306	279436	186151	242953	331757	502803	507251	406497	377489	676017	632441	431549	531733	509262	455271	600175
1908	7-alpha-hydroxy-3-oxo-4-cholestenoate (7-Hoca)	Lipid	Sterol	36776	LC/MS Neg	100001609	5288.1	429.30103	115538-85-7	3081085	2338765	C17337	HMDB12458	2947825	3233602	2253383	2570882	2888458	3114918	4790012	2782376	2390609	2834465	2842622	2484237	2021728	2580543	2097328	4562422	3511436	3231764	2042245	2219095	2394785	3415398	2572738	3872294	4354293	2539762	2136063	2055330	3859465	4370890	2611090	3935418	4057962	4789692	3089081	3706355
2729	7-methylguanine	Nucleotide	Purine Metabolism, Guanine containing	35114	LC/MS Pos Early	100001456	2175	166.07234	578-76-7	11361	10883	C02242	HMDB00897	4436518	4054454	4180666	4699949	5341027	5000454	7478981	6412027	4385559	4412214	5389594	4678130	4377416	3803715	6016329	6170306	6501483	7825671	6781995	5979003	6138374	6919390	6121415	6532992	8109696	5078700	5562096	4577442	5100410	5372929	5661510	5491463	5631914	4808107	4662800	4964711
2988	7-methylurate	Xenobiotics	Xanthine Metabolism	39598	LC/MS Neg	100002241	1138	181.03671	612-37-3	69160	62375			3704845	211692			530152	1252740	670337	414748	1017464	1094594	1827099	1534777	583735	439702	600859	226289	752401	1688416	2035279	228541	612250	570922	353809	843740	585091	643459		740865	917765	104391		439506	186914	301843	152386	347138
2995	7-methylxanthine	Xenobiotics	Xanthine Metabolism	34390	LC/MS Pos Early	100001396	1350	167.05636	552-62-5	68374	61660	C16353	HMDB01991	3926418	533682	251103	493845	475647	1417467	1140082	498715	1376547	2346211	3023283	2533294	547193	866670	951184	390859	1292878	1164840	2992665	199993	400007	597853	387687	962874	759335	383551	368930	558344	977575			1096688	247836	349058	195511	377009
1366	9,10-DiHOME	Lipid	Fatty Acid, Dihydroxy	38399	LC/MS Neg	179	5180	313.23843	263399-34-4	9966640	8142232	C14828	HMDB04704				187790			93722	80311		242608		191798		104763	149556		76451	146896	86109		109473	54370		110259		61283		69850				162672	172745		212770	96444
3286	acesulfame	Xenobiotics	Food Component/Plant	48569	LC/MS Polar	100006203	756	161.98665	55589-62-3					1732762	45633880	34848340	295776	7920403	2310663			356457	5155698		1506704		848946		24448700	12176047	499605	907946	5129751	4831294	8719274	1732742		5572281		29469866	4762482	56970452	15378411	920599	7831349	25869620	1181102	26181256	20119968
1313	acetoacetate	Lipid	Ketone Bodies	33963	LC/MS Pos Early	1218	1062	103.03898	578486	96	94	C00164	HMDB00060	2194044	2322682	2098248	601454	6129461	3231874	1399579	2952063		919447	1137364	1270697	2571725	984720	2571709	474159	1045655	965924	11479223	6482509	1315294	320302	7537199	600537	954957	1549410	3217352	2923610	1632691	582959	13774541	2795028	2034159	5063010	13152839	1331145
1282	acetylcarnitine	Lipid	Fatty Acid Metabolism(Acyl Carnitine)	32198	LC/MS Pos Early	100000802	2282	204.12304	5080-50-2	1	5406074	C02571	HMDB00201	546709696	584304832	463475296	399629056	874884032	972702464	783934208	1059204736	235814544	503533472	530487392	513592224	713182528	439575072	623197504	407928800	606222784	1089722880	1292983424	939354048	539935488	355618848	653169408	475336960	448355968	628444864	816961664	585249216	771025216	291006784	568940544	439557408	591619520	876809280	602014848	949522496
398	acisoga	Amino Acid	Polyamine Metabolism	43258	LC/MS Pos Early	100004541	1813	185.12846	106692-36-8	129397	114601			3686775	6124389	7791464	5032536	1950485	3322469	5632029	4272243	7303715	4583497	11876194	5495975	3148022	4850573	4784785	8189177	11016296	7014265	2806979	4654987	4119314	2579055	2190736	3312374	2710071	2720617	3680107	3040150	3360144	2309532	3494091	4142002	3918668	5939774	7834510	5121358
2693	adenosine	Nucleotide	Purine Metabolism, Adenine containing	555	LC/MS Pos Early	798	2169	268.10404	58-61-7	60961	54923	C00212	HMDB00050	196585	260782	148420		390741	347397	338514		540384		390429	315439	498257	425041	1400620	433244	624624	474734	147407	300675	305830	273199	312189	545019	274712	990797	720304	126447	296684		1219882	516897	976208	509147	360913
2686	adenosine 5'-monophosphate (AMP)	Nucleotide	Purine Metabolism, Adenine containing	32342	LC/MS Pos Early	209	1013	348.07037	149022-20-8	6083	10239183	C00020	HMDB00045	954269	429534	1004667	1657067	634215	368782	239659	906182	1061265	647956	610258	956196	2262462	644346	3901364	1117997	1969543	2596896	494515	519989	1145251	540380	1060614	2786188	345801	1788906	7362778	1188064	2035766	1294629	2501275	1883115	3229202	1353071	873638	1231228
1186	adipate	Lipid	Fatty Acid, Dicarboxylate	21134	LC/MS Polar	100000863	3000	145.05063	124-04-9	196	191	C06104	HMDB00448	548474	1950893	465317	732268	2042687	2139119	651981	904515		175525		522232	566311	593894	430877	1014428	367535	673280	2209555	1147060	702848	993526	1031252	464788	721397	708478	1113816	789274	686891	158801	740796	317436	1654345	483185	1105600	368026
1304	adipoylcarnitine	Lipid	Fatty Acid Metabolism(Acyl Carnitine)	52988	LC/MS Pos Early	100006614	2558	290.15982			28540385			913414	1886490	460602	485441	2803546	2955618	808571	1337915	390247	637338	885340	1588751	1646387	695406	1581301	1372710	993851	1790426	4510929	3223057	1404753	2820109	4221290	825831	976402	1546922	2027752	1356155	1062926	468119	1646643	709764	1074594	1131789	3493342	1156120
1111	adrenate (22:4n6)	Lipid	Polyunsaturated Fatty Acid (n3 and n6)	32980	LC/MS Neg	100001193	5678	331.26425	2091-25-0	5497181	4445971	C16527	HMDB02226	37792292	42423736	28838568	17555480	33097068	32917376	28546148	29744604	9506518	25919476	48041292	36512040	29585518	32314358	27673100	46906736	33912080	39322520	43873320	37740212	17344500	21386068	29766308	32089438	20355152	72015224	38249368	48047288	27524820	23807672	37080540	40935556	31440198	34511672	28913224	37846112
27	alanine	Amino Acid	Alanine and Aspartate Metabolism	1126	LC/MS Pos Early	811	1700	90.05496	56-41-7	5950	5735	C00041	HMDB00161	525554720	586268416	543780288	642826368	491569536	529535360	541738368	556934336	653559104	537674624	544566976	696242624	514506688	537481792	563011840	621156544	577562496	637748608	440366240	518596096	597020224	844289344	423418592	645326336	654804224	696708224	668613888	659602944	652348160	746574400	343580064	406694400	473588608	555035520	408660576	677976960
2681	allantoin	Nucleotide	Purine Metabolism, (Hypo)Xanthine/Inosine containing	1107	LC/MS Polar	1002	1672	157.03671	97-59-6	204	199	C02350	HMDB00462	10433955	9279723	9181232	9135893	11205893	9219916	9647585	8578610	5422370	7144200	5441701	8823329	7430241	7521330	8527422	6793818	7807369	11125352	10010746	10116667	12427118	12073579	8715715	9692956	9636504	10768429	12305591	9330484	11920130	6667583	8484508	7075610	7186189	8353581	7000163	9232610
3136	alliin	Xenobiotics	Food Component/Plant	41494	LC/MS Pos Early	100003473	1470	178.05324	556-27-4	87310	78760	C08265	HMDB33592					783640	209180			7656777	1574974				314905			1346539	700084				428168							240232						665459
16	allo-threonine	Amino Acid	Glycine, Serine and Threonine Metabolism	15142	LC/MS Polar	100000272	2511.1	118.05096	28954-12-3	99289	89699	C05519	HMDB04041	457706	489417	703624	638366	531012	408706	524717	493981	355879	340450	414055	735654	689367	627663	409866	122849	232842	122135	678458	696482	262449	695545	298251	428678	814259	574968	972783	251925	483971	458707	293285	260685	705606	530160	447599	748038
2863	alpha-CEHC glucuronide*	Cofactors and Vitamins	Tocopherol Metabolism	39346	LC/MS Neg	100003101	2616	453.17662	477200-36-5										34884												26216		58712	84598		71401		15327	33476			50907					31795		37735
2864	alpha-CEHC sulfate	Cofactors and Vitamins	Tocopherol Metabolism	47666	LC/MS Neg	100005972	3090	357.10134									63628	142704	406819				120805					25115			119019	270804	276715	295194	141710	560370	19777	173526	87178	32099	46613	196489	128445	118021			126648	76495	162484
1319	alpha-hydroxycaproate	Lipid	Fatty Acid, Monohydroxy	37073	LC/MS Neg	100001723	1920	131.07136	6064-63-7	99824	90191		HMDB01624		71831				128280	54605								143096									50501		69886	47913			76971	270330
313	alpha-hydroxyisocaproate	Amino Acid	Leucine, Isoleucine and Valine Metabolism	22132	LC/MS Neg	100000706	1840	131.07136	10303-64-7	83697	75520	C03264	HMDB00746	289874	332202	358655	331805	412163	243125	396403	583522	321447	349621	458544	307990	261223	259566	424967	255413	355334	292851	295492	297498	277095	435476	246454	490002	331887	440777	317577	354095	226424	486523	662367	434479	495941	385722	262087	589089
283	alpha-hydroxyisovalerate	Amino Acid	Leucine, Isoleucine and Valine Metabolism	33937	LC/MS Neg	100001300	1126	117.05571	600-37-3	99823	90190		HMDB00407	2988956	5489627	5109497	3015058	5034928	3512563	5994570	9686047	5818419	5726317	6454767	4995333	4012567	2544783	13003218	3339530	5307416	4582856	11389304	5842695	2635743	6317801	2744711	5164255	5919874	4543811	3614092	3676784	3569964	6300400	7259787	3505249	4395035	5736058	4702099	6145392
3573	alpha-hydroxymetoprolol	Xenobiotics	Drug	54738	LC/MS Pos Early	100006385	2900	284.18564	56392-16-6	114962	102899			892110																	226991												527012
337	alpha-ketobutyrate	Amino Acid	Methionine, Cysteine, SAM and Taurine Metabolism	4968	LC/MS Neg	796	949.2	101.02442	600-18-0	58	2829426	C00109	HMDB00005	522665	413196	1957356	177168	1681136	1113898	562435	911837	2092827	698248	865217	593549	798199	399818	801067	508722	2552729	257437	380812	483315	204052	419597	698593		651932	888762	575627	337368		1220670	1164938	338608	446157	1106070	938246	1269127
1030	alpha-ketoglutarate	Energy	TCA Cycle	528	LC/MS Polar	93	2700	145.01425	305-72-6;328-50-7;22202-68-2	51	50	C00026	HMDB00208	75704480	69215960	70507224	79995616	62023692	43068112	61588548	58811604	33460612	37770344	44578336	72543520	65023668	58327108	38642544	40543432	46021720	64636164	65801168	93124600	82054776	94516568	77362608	88797552	102301168	85133192	83720208	93728704	67640320	47804940	40168448	50034272	52592732	64728872	40085888	62524176
2853	alpha-tocopherol	Cofactors and Vitamins	Tocopherol Metabolism	1561	LC/MS Pos Late	1105	2522	430.37818	59-02-9;10191-41-0	14985	14265	C02477	HMDB01893	59786668	62152600	58146032	53477004	36572080	55254464	37034408	31925810	28645366	28208134	23538372	27941252	46252192	29351994	31109866	37290884	40436672	35140448	18995586	37085192	36204408	52109420	32366136	46003456	57975808	36693552	34875500	38794940	108594640	45810304	46324408	38662968	36092536	55248492	47934840	39079064
2026	andro steroid monosulfate (1)*	Lipid	Steroid	32827	LC/MS Neg	100002152	3871	383.1534				C04555	HMDB02759	100889	102608	109826	103681	288095	195853	177964	162270	332987	578310	353384	96839	107669	70477	31492	82968	39940	88799	162384	132361	71354	250600	363897	170588	153166	130087	205487	163237	327938	56420	237978	112465	44002	103813	93261	44373
1996	androsterone sulfate	Lipid	Steroid	31591	LC/MS Neg	100001073	5022	369.17411	2479-86-9	159663	19988780		HMDB02759	8717747	7603048	8727752	7410091	37398584	31146908	32273480	28782664	42593168	71590656	50122888	21532114	9531118	10139669	1044170	2123138	1449566	6704150	7341926	7297703	7632956	569517	411333	796151	647469	6797328	4025376	4591317	4116146	5056556	4156153	2920437	1861564	6495316	3604207	3734361
881	arabinose	Carbohydrate	Pentose Metabolism	575	LC/MS Polar	828	1804.5	195.05103	28697-53-2	66308	59687	C00216	HMDB00646	687111									239867			219102			393866		193248	161772		836474	231490		549633	836232	911654	176784	818924	594062		268503	351748		484129	126521
896	arabitol/xylitol	Carbohydrate	Pentose Metabolism	48885	LC/MS Polar	100006430	1932.4	151.0612						2975059	2787385	3485765	3406979	3750504	3050624	4212942	4810460	1479844	1725876	1739345	2252482	2100577	2868953	2800794	3041599	3691846	3873985	3143250	2997014	3773020	4441393	2810864	3061782	4488840	3674282	3175215	3279685	4121943	1994224	1724095	1916539	1860306	2552358	2550916	3025893
898	arabonate/xylonate	Carbohydrate	Pentose Metabolism	48255	LC/MS Polar	100006115	2664.6	165.04046						22027852	12586972	25740984	17887916	20716328	16373041	18568946	31057788	7945174	6186443	6304214	14711148	15501415	19696554	16708322	18095402	16023548	21282868	16002195	16329189	25135136	14046491	7961917	8733695	22059248	34810312	22737268	20790480	25511124	7852586	5743036	7351503	6488744	12946578	11895733	23306706
1080	arachidate (20:0)	Lipid	Long Chain Fatty Acid	1118	LC/MS Neg	893	6295	311.29555	506-30-9	10467	10035	C06425	HMDB02212	17078452	11684846	11204056	12054379	12095031	10835759	13762082	13590224	9069972	10244379	10986558	10972297	9053829	10571377	13759951	9889766	10493767	9720276	8510289	11741948	9218390	8087147	10365233	10174330	9608674	11380442	9615391	11310806	10138039	10150023	11917272	16208945	14365098	13253237	9960301	11197476
1110	arachidonate (20:4n6)	Lipid	Polyunsaturated Fatty Acid (n3 and n6)	1110	LC/MS Neg	229	5535	303.23295	506-32-1	444899	392692	C00219	HMDB01043	192452784	225854336	174369008	126193648	158417328	175529264	163740896	212543152	65894220	152277936	151826736	173895792	199916960	185930928	179201888	265879536	229397600	127386680	188677120	148970992	95512984	89990640	139890576	157618576	143617856	246835488	188061680	227559888	130217072	125155232	206937696	193733200	176584000	192505376	162216784	230362976
1606	arachidonoylcholine	Lipid	Phospholipid Metabolism	53261	LC/MS Pos Late	100009332	1390	390.33666						344230	918367	1632090	486210	1042336		325752	254453	175227	358423	507424	432070	627012	847564	910056	841021	1790077	1067329	117470	878052	533471	260270	77424	754082	905113	1341048	514689	607880	417887	212722	231081	242070	264944	643001	1061224	1816064
360	arginine	Amino Acid	Urea cycle; Arginine and Proline Metabolism	1638	LC/MS Pos Early	231	2825	175.11896	1119-34-2	232	227	C00062	HMDB00517	895521984	836477824	975221888	1157943552	690340160	750598080	947820608	838679936	705012928	731417792	833951680	883745344	662894400	804541504	422779072	700754624	665057408	848216832	656490112	885940544	984909056	694582912	744216832	925916800	991539584	575035712	546059264	716210112	714954496	775164288	602216256	743298560	1037649536	721730432	619845632	893108096
3477	aripiprazole	Xenobiotics	Drug	52960	LC/MS Pos Late	100008941	1000	448.15531	129722-12-9	60795	54790	D01164,C12564	HMDB05042														32389								310809	436727	430447	888253
32	asparagine	Amino Acid	Alanine and Aspartate Metabolism	512	LC/MS Pos Early	917	1225	133.06077	70-47-3	6267	6031	C00152	HMDB00168	176032368	147867632	156564992	163484656	121506544	109648512	139059520	139390016	122505832	122914568	128326376	145841408	115503800	128006720	124099744	126365432	149430800	167565680	102973664	108822736	144797104	127800152	94047200	125027376	167611648	127464984	138214736	120347360	117690624	137886064	96011800	125192600	168824096	137858704	96931600	142887552
30	aspartate	Amino Acid	Alanine and Aspartate Metabolism	443	LC/MS Pos Early	234	1165	134.04479	56-84-8	5960	5745	C00049	HMDB00191	4556449	3459635	3153273	7485772	7914587	5404642	5057392	4701507	5505759	5644627	4647124	8094946	7389602	5374850	14083793	10545238	13475063	8435218	3322526	4563672	5051810	5069353	6226012	7517503	3643384	5516272	11498602	6692113	8346622	6252088	3468778	4060003	5952022	8318096	6572430	5372934
3480	atenolol	Xenobiotics	Drug	38658	LC/MS Pos Early	100002726	2668	267.17032	29122-68-7	2249	2162	D00235	HMDB01924															4920346	4190014	8030166
3563	atorvastatin (lipitor)	Xenobiotics	Drug	38619	LC/MS Neg	100002802	5101	557.24572	134523-03-8	60823	54810	D00887	HMDB05006
1197	azelate (nonanedioate)	Lipid	Fatty Acid, Dicarboxylate	18362	LC/MS Neg	2029	1276	187.09758	123-99-9	2266	2179	C08261	HMDB00784	232386	149169	156617	1547926	81866	162592	211837	235200	161986	33646	86470	247787	223158	137212	176300	121131	144791	285808	363099	279148	177490	417442	183221	129276	155298	223495	205333	186365	185305	206876	383076	62522	241284	236014	119452	238193
1087	behenate (22:0)*	Lipid	Long Chain Fatty Acid	12125	LC/MS Neg	314	6745	339.32685	112-85-6	8215	7923	C08281	HMDB00944	9226003	3464695	2538744	4436991	2952687	2740839	3613974	2967966	2497801	2304129	2723518	2773883	2618329	2508435	3356660	2369979	3803543	3357222	1768794	2441234	2294536	2654117	2205592	3869069	3058180	2746578	2950262	2930722	4152751	2894737	2892886	3867645	3583142	3517396	2217625	2340184
1868	behenoyl sphingomyelin (d18:1/22:0)*	Lipid	Sphingolipid Metabolism	48492	LC/MS Pos Late	100006294	3083	787.66876										1241751	1390741	933912	719012	359225	503225	359358	307361	2355372	607282	861466	1779395	652968	412325	707988	611599	639266	404956	690457		286830	768777	1527754	1710083	2251687	618381	1492309	777059	866839	1469980	939381	1039511
2931	benzoate	Xenobiotics	Benzoate Metabolism	15778	LC/MS Neg	100000008	1750	121.0295	65-85-0	243	238	C00180	HMDB01870	1118832	1575855	4705754	2319664	2619452	2648925	2348241	2751900	2241700	1789356	2196978	550388	1401673	1829628	1930664	2417736	3047453	2588802	2207408	2870933	2743342	7542926	1704370	2081346	4704821	779786	6117991	3239167	2900764	1172294	2623211	1863060	2410812	3009678	2973737	2915893
3485	benzoylecgonine	Xenobiotics	Drug	39678	LC/MS Pos Early	100002928	3061	290.13869	519-09-5	442997	391300	C10847
2776	beta-alanine	Nucleotide	Pyrimidine Metabolism, Uracil containing	55	LC/MS Pos Early	244	1939	90.05496	56-41-7;107-95-9	239	234	C00099	HMDB00056	8236682	11990017	9184939	7829414	10561596	13311298	12760214	12495147	10132878	16163112	15548584	13558305	13133295	9290805	15002520	14501474	14344112	11104996	11093618	7725670	9094157	10322203	10581063	8862190	17870448	17197738	8966257	14570827	16181887	11554219	12525965	9707534	11686823	11474048	15856832	15315379
276	beta-hydroxyisovalerate	Amino Acid	Leucine, Isoleucine and Valine Metabolism	12129	LC/MS Neg	1442	1027	117.05572	625-08-1	69362	62571		HMDB00754	1993704	1602873	2236629	1624111	1150843	397672	1071222	1199168	855455	569990	1496276	956156	536322	562041	1379659	803285	1329322	854814	703402	827873	858900	1052552	511013	755763	1769795	688397	174066	628231	758206	1077917	789883	1154688	796071	649176	481391	491685
6	betaine	Amino Acid	Glycine, Serine and Threonine Metabolism	3141	LC/MS Pos Early	799	1064	118.08626	107-43-7	247	24219951173	C00719	HMDB00043	507527776	375037856	578862592	583026688	632314688	505113312	532822432	599183232	612068352	420387840	515123456	790263424	618495616	743255360	513533792	510059360	654904384	772580480	1294489216	665600192	760422016	586495168	628112512	413968480	518717152	606945088	414874400	634298432	563805888	589966208	564573568	756903488	625535552	546908160	572927296	617311552
3123	betonicine	Xenobiotics	Food Component/Plant	38100	LC/MS Pos Early	100002153	1012	160.09682	515-25-3	164642	144333	C08269	HMDB29412	2058678				682800	366713	1113849	569250				69054			151183		926076	2369048			226778	183461		9944730		3499877	277738	2403461	862501			3659238		1548253		273065
2890	bilirubin (E,E)*	Cofactors and Vitamins	Hemoglobin and Porphyrin Metabolism	32586	LC/MS Neg	100001950	4294	583.2562	114-25-0	5315454	4474753			1050558	1192332	1669771	1597945	1178129	982797	1952029	1089527	542319	875128	972232	631790	360104	837379	214895	1131367	1182393	484539	749960	1067171	732915	1118162	485148	810868	826902	2279382	583526	1921276	1434305	719229	1015582	1262195	788733	1510678	1039154	1494244
2889	bilirubin (Z,Z)	Cofactors and Vitamins	Hemoglobin and Porphyrin Metabolism	43807	LC/MS Pos Late	1090	1840	585.27076	635-65-4	5280352	4444055	C00486	HMDB00054	4418712	4711861	6859638	5446767	3635410	4919973	6571904	3297929	4613788	4816563	5779978	1606576	3528910	2955221	1690241	5271277	6140872	3520223	1390204	2485859	2535852	3649233	2132468	4409034	5269730	5628391	3152762	5016687	7202815	3933975	4820950	3778460	3566152	4772717	3965902	4710301
2892	biliverdin	Cofactors and Vitamins	Hemoglobin and Porphyrin Metabolism	2137	LC/MS Pos Late	250	1016	583.25512	55482-27-4;55482-27-4	5353439	10628548	C00500	HMDB01008	370820	420367	516145	556724	1746653	591215	1043263	1756964	424695	450914	860098	769333	397731	1135575	1317188	454584	712577	585277	771057	1206197	896008	432065	845352	576031	569575	1321060	487642	1044987	404844	502250	468859	1963291	1943415	429176	447862	2215736
1265	butyrylcarnitine	Lipid	Fatty Acid Metabolism (also BCAA Metabolism)	32412	LC/MS Pos Early	100001054	2860	232.15434	25576-40-3	439829	184820	C02862	HMDB02013	5727083	4733185	5177258	4989312	8665560	6639833	8544025	6619067	3530775	3558382	3465994	5940460	3479763	3400158	5884608	3906695	5708028	9628278	6556589	5662761	6586311	10954898	7808350	9896451	9085000	5207497	4557183	3646086	5142432	4073094	1956266	3011278	3294484	4727299	3080218	5137481
258	C-glycosyltryptophan	Amino Acid	Tryptophan Metabolism	48782	LC/MS Neg	100006379	1777	365.13542	180509-18-6	10981970	9157171			151220	122801	118759	137363	211581	187209	201040	167068	88096	125413	110248	136422	133627	133000	204319	233093	229334	243385	196668	202814	239100	138862	118486	125909	125132	165201	173241	177808	191581	126241	140751	164364	154342	175013	190567	208487
2999	caffeic acid sulfate	Xenobiotics	Xanthine Metabolism	53254	LC/MS Polar	100009337	1307	258.99179			30777608		HMDB41708	1500328								203140	261788								48819	72236			92165		878852	746066	119946
2983	caffeine	Xenobiotics	Xanthine Metabolism	569	LC/MS Pos Early	849	2106	195.08766	58-08-2	2519	2424	C07481	HMDB01847	74945224	3136050	7733364	25930278	851088		522404	5255062	22746118	346498	30439750	10950195	5174945	4113603	12843019		6918880	12539195			2666843	19523028	69853024	93628176	214168960	17305332	16712756	36917864	20803112			3349545	8958544	5278983
1055	caprate (10:0)	Lipid	Medium Chain Fatty Acid	1642	LC/MS Neg	888	5090.7	171.13905	112-37-8	2969	2863	C01571	HMDB00511	6446166	6304684	8607756	9282998	5923352	8346484	10956120	13266341	3967044	5136931	5953631	7057712	7185357	10149041	10786809	5121502	6768709	8672677	7522269	5541793	11091491	5942121	4329456	13593054	9189260	7162599	4993690	5446724	7057636	9309032	10333279	9614311	21834408	7513335	5205448	11985422
1051	caproate (6:0)	Lipid	Medium Chain Fatty Acid	32489	LC/MS Neg	926	2713.7	115.07645	142-62-1	8892	8552	C01585	HMDB00535	629794	518209	596370	854802	846323	716900	782008	911905	516082	741419	510658	847436	798924	612623	716291	938749	903897	823396	721800	757820	814761	1427135	671795	792558	722160	739323	662766	656871	865254	807981	978232	573322	980788	918576	774493	945400
1053	caprylate (8:0)	Lipid	Medium Chain Fatty Acid	32492	LC/MS Neg	932	4362	143.10775	124-07-2	379	370	C06423	HMDB00482	1765964	1211975	2312216	1687639	1813541	1413139	3432668	2104842	1001442	1343881	1212932	2151959	2441690	2276052	2627279	2578149	1614494	3283036	3141302	1209745	3132625	3247681		4284976		2254794	1351875	1461612	3988118	1926043	2498968	1799960	4153728	1963265	879854	3518029
47	carboxyethyl-GABA	Amino Acid	Glutamate Metabolism	40007	LC/MS Pos Early	100003260	2085	176.09174	908055	2572	2474		HMDB02201	442096	381029	477600	402201	500503	368100	468327	403277	406550	311674	532870	360251	337311	358151	408461	491748	605739	520153	538381	570210	775486	434361	384912	328111	424319	334442	388933	429136	532571	299317	383251	380436	344173	498000	333412	554382
3446	carboxyibuprofen	Xenobiotics	Drug	43333	LC/MS Neg	100004171	1920	235.09758	15935-54-3	10444113	8619532							149342													653522				125409								2878562	177599	37292
1310	carnitine	Lipid	Carnitine Metabolism	15500	LC/MS Pos Early	100000007	1978	162.11247	461-05-2	10917	10455	C00318	HMDB00062	1448415488	1488447104	1449617536	1490547840	1343067264	1341174272	1717928192	1604269056	1231683712	1621992064	1569934592	1471882752	1428595840	1299543424	1457163904	1276347648	1495260928	1796411776	1271877760	1688442880	1505207680	1373793408	1513971968	1585991680	1642332032	1258671872	1383001216	1189445888	1480315776	1413731456	1287050112	1190675584	1439897600	1532278144	1268314752	1722765696
2948	catechol sulfate	Xenobiotics	Benzoate Metabolism	35320	LC/MS Neg	100001605	1906	188.98631	4918-96-1	3083879	2341024	C00090	HMDB59724	27122082	2060304	5981255	5905614	2281992	6734594	7532806	5744606	7608790	4643121	3461978	6399258	2662897	2086058	5325963	2215233	1774927	7092181	5605947	1436640	3645406	7065673	3837639	9458351	10291222	17890722	4924852	3756813	6100027	788422	757696	6707031	2560519	1609430	1675400	6043096
3498	celecoxib	Xenobiotics	Drug	38599	LC/MS Neg	100002805	5283	380.0686	169590-42-5	2662	2562	C07589	HMDB05014
3697	Cetirizine	Xenobiotics	Drug	54745	LC/MS Pos Late	100009034	1052	389.16265	83881-51-0	2678	2577	C07778,D07662	HMDB05032												6247292	1851334	1758686
3695	chlorthalidone	Xenobiotics	Drug	54784	LC/MS Neg	100006181	3600	337.00553	77-36-1	2732	2631	D00272
2065	cholate	Lipid	Primary Bile Acid Metabolism	22842	LC/MS Neg	136	5165	407.28029	81-25-4	221493		C00695	HMDB00619	136983		139295	307839	95117	133383	188068	157241			554718	149526		116109	164834	265619	336831	162593	223934	303536	10127356	649508		221966		107126	97457	136735		367865	265736	167315	126437	99233	167692	121764
1898	cholesterol	Lipid	Sterol	63	LC/MS Pos Late	266	2707	369.35159	57-88-5	11025495	4937803	C00187	HMDB00067	62497928	80767360	71757032	60231652	68964096	60137028	71327552	73357856	49607052	54491492	39864400	55254288	57215172	43616372	83706736	65098840	63231784	42818712	41623608	58801704	81540136	70427496	59740856	76167328	57082792	54348672	47624848	79812704	93889064	64228872	70834784	65082564	65954752	66927416	52245848	57061016
1494	choline	Lipid	Phospholipid Metabolism	15506	LC/MS Pos Early	1256	1961	104.10699	67-48-1	305	149278	C00114	HMDB00097	242507856	171122624	209471760	197530384	361103200	154804384	197899840	145406176	191086176	106954256	130089776	240292176	120074072	189202144	165361248	130593296	208288288	333580896	195818496	188486432	252266400	215123184	105622824	172701968	228792416	298836064	184214896	216240992	223325968	273016608	91757408	133379384	178309232	223922304	113671824	189593280
1495	choline phosphate	Lipid	Phospholipid Metabolism	34396	LC/MS Pos Early	267	700	184.07332	72556-74-2	1014	119298	C00588	HMDB01565	12144111	6066841	9682598	17056988	9672860	6459051	6789377	7798038	12422452	9095751	10298959	10160390	7958792	8825400	14042123	10240770	18244388	11983975	4194955	5226165	9539821	9289409	5797635	12753182	8903785	12155371	21194052	13840171	25676326	14641235	9693289	11122801	18523574	16536171	7795151	12969283
3168	cinnamoylglycine	Xenobiotics	Food Component/Plant	38637	LC/MS Neg	100002253	3127	204.06661	16534-24-0	709625	618829		HMDB11621	1414253	988461	1222903	785105	312378	319965	1832280	1286228		408581	563337	26318	49595	216859	68697	55848	109692	1716015	704101	936997	1812884	219924	62424	51954	688311	2627307	720006	2262346	4019700	62946	46999	369028	371277		121701	695101
1291	cis-4-decenoyl carnitine	Lipid	Fatty Acid Metabolism(Acyl Carnitine)	38178	LC/MS Pos Late	100002259	1057	314.23259	98930-66-6					5931088	6475411	7004710	5000753	5730137	7732015	7198603	3883535	2761800	2659170	3540439	6555849	6881634	4872478	3824845	7765495	6872098	24164352	9781536	7831991	7344998	8884128	3569799	7273057	13039758	3524914	3898648	2995721	4875769	4891411	4010775	2539887	3787090	3630513	3114926	3489487
1025	cis-aconitate	Energy	TCA Cycle	52304	LC/MS Pos Early	1829	864	192.0503	585-84-2	643757	558863	C00417	HMDB00072	1354037	1569214	747669	1645840	1021554	1083423	1779035	1836644	528856	762762	932325	1002431	909185	1445255	1387413	1319788	1797968	2111185	3009313	2219286	1776131	1243846	929083	1917028	1841396	1247538	1606755	2300164	2008052	715360	995622	1370256	1619221	1028310	882698	2051838
54	citramalate	Amino Acid	Glutamate Metabolism	22158	LC/MS Polar	100000998	3201	147.02989	1583974	1081	1051	C00815	HMDB00426	1951148	1055423	2390570	1051066	1309607	901590	1986554	2165663	2651805	890217	1183778	1675872	1212819	1430312	2691595	1988144	1456635	749901	1446830	2308192	1298953	2354763	404899	1578937	1338643	3779815	1922220	1940180	1630701	1130494	760843	1102722		836257	590236	1290330
1024	citrate	Energy	TCA Cycle	1564	LC/MS Neg	1124	582	191.01973	77-92-9	311	305	C00158	HMDB00094	393137408	495694240	437013152	418477312	395194304	552625088	495299776	539375744	321879904	491553568	419011488	363874848	466919072	383661280	521700544	475927168	522012576	468759008	680236864	589516224	463651680	446356064	455448576	454605760	487648256	476390784	442192000	441854752	352194592	386135104	478021184	449158240	468043328	366565472	412328544	554614080
365	citrulline	Amino Acid	Urea cycle; Arginine and Proline Metabolism	2132	LC/MS Pos Early	391	1520	176.10297	372-75-8	9750	810	C00327	HMDB00904	303763456	249146416	345660992	380072384	280504608	209068224	439298144	345869120	196872496	148108176	272977024	210452912	158416112	254515856	87426552	300618336	347166080	368289632	254768144	409686848	413082784	135896544	202888016	257505680	331239136	166083456	187802352	245793232	300000672	147669184	121317208	228234640	343579840	271779040	226332512	354249824
1980	cortisol	Lipid	Steroid	1712	LC/MS Neg	356	4713.2	361.20204	50-23-7	5754		C00735	HMDB00063	658869	794007	649864	856293	539757	276967	1241734	405314	455165	556150	524028	553240	981173	790994	1532444	783810	659631	985698	894915	774538	596956	1475720	452463	1108575	1509982	874029	1097571	839668	1037828	497552	823295	704678	556724	1422133	934927	900421
1985	cortisone	Lipid	Steroid	1769	LC/MS Neg	273	4572.5	359.18639	53-06-5	222786	361685	C00762	HMDB02802	324098	266291	326270	404079	226753	92493	377721	223195	250932	318820	295143	160636	311090	264467	304477	263481	134132	245302	203105	221640	253502	337311	148022	353264	468125	254579	271904	297324	326808	232966	249906	360457	307603	383039	186044	289143
3000	cotinine	Xenobiotics	Tobacco Metabolite	553	LC/MS Pos Early	848	2213	177.10224	486-56-6	854019	746405		HMDB01046																		88215	66575	57351															139165
3002	cotinine N-oxide	Xenobiotics	Tobacco Metabolite	38662	LC/MS Pos Early	100002719	1377	193.09716	36508-80-2	9815514	7991264		HMDB01411
389	creatine	Amino Acid	Creatine Metabolism	27718	LC/MS Pos Early	1221	1947	132.07676	57-00-1	586	566	C00300	HMDB00064	560403648	464271264	547104960	590612608	1088710656	587789696	928904704	959364416	523120480	379789344	561664064	888381248	444353856	547661632	835043456	410764960	757443840	330068256	315105376	619641408	592561216	717023168	790272320	882501440	819933440	768866432	675707392	476148352	698604096	818201984	396519168	539306688	639441024	800604096	660768704	1052510272
390	creatinine	Amino Acid	Creatine Metabolism	513	LC/MS Pos Early	275	2055	114.06619	60-27-5	588	568	C00791	HMDB00562	675770368	622350208	602724480	652464448	630917824	626308224	671725504	662188096	482482688	506711072	583715136	508332928	517524448	534896256	633892416	645573120	645264320	698247232	620162496	581250688	605703040	562126464	476982464	532477792	595683072	539513024	501459200	500543232	558538176	549962048	630634624	583998400	562799872	475649408	481775744	601290112
421	cys-gly, oxidized	Amino Acid	Glutathione Metabolism	18368	LC/MS Pos Early	1224	2947	355.07406	7729-20-6	333293	295316			1869803	1563752	1506573	2079700	2689166	2395001	2914115	4266843	1531764	1440555	1980637	2554438	2937767	2108162	4870350	3630444	3590517	4181832	2113995	1635966	2167868	1766810	979304	3350033	1383419	2660956	2105210	1742147	1947777	3456811	3833589	2583686	3428183	1280902	885588	1438311
336	cystathionine	Amino Acid	Methionine, Cysteine, SAM and Taurine Metabolism	15705	LC/MS Pos Early	310	2270	223.07471	535-34-2	439258	811	C02291	HMDB00099	239600	126876	143559	122185				844472	79368	154550	327833						108777	255892				492809		129032			141126							150402	165853
341	cysteine	Amino Acid	Methionine, Cysteine, SAM and Taurine Metabolism	1868	LC/MS Pos Early	800	1488	122.02703	52-90-4;56-89-3	5862	5653	C00097	HMDB00574	3847409	3534643	3650274	3561594	4352954	4986665	5002023	5455232	3483117	4335391	4810469	4283957	3012408	3044270	6300542	7643145	7559042	3516358	4550513	4535576	4152214	4516273	4232949	2658914	5321539	3697231	3740199	4452189	5141380	6354884	5105399	2767040	3985746	6405896	6136076	8893989
346	cysteine s-sulfate	Amino Acid	Methionine, Cysteine, SAM and Taurine Metabolism	22176	LC/MS Polar	100000808	2273	199.96928	1637-71-4	115015	102939	C05824	HMDB00731	1509981	1476260	3163941	4108426	2467536	2248491	2223845	3692703	772053	1335068	1254475	2148835	1421486	1398133	2205760	2215069	3149248	2469971	4385070	4196254	3263390	1977295	2694872	2412778	1477065	1475992	2452450	1441006	1798632	1809269	3379790	2161457	2464228	2765231	2278374	3156426
349	cysteine sulfinic acid	Amino Acid	Methionine, Cysteine, SAM and Taurine Metabolism	37443	LC/MS Pos Early	100002113	597	154.01686	207121-48-0	109	107	C00606	HMDB00996	191394	108804	183366	247241	108283	62553	182418	121169	42149	177748	127868	72167	266415	182429	115507	64580		138179			77041	131619	58262	224552	169421	148847	259437		141471	106253	88994	180546	165079	149740	168243	80223
417	cysteine-glutathione disulfide	Amino Acid	Glutathione Metabolism	35159	LC/MS Pos Early	100001437	2465	427.09519	13081-14-6	4247235	3455404		HMDB00656	1027778	1609681	1520770	1801668	1314448	3515271	1206815	3589923	1664945	2154136	1452069	1666899	7353354	1622885	6022018	1562809	2123199	8172111	1754126	1475492	2293163	604856	2015892	3158381	3554645	2748387	25405558	1247599	2360173	1276485	1667633	1042420	2340446	1252602	1171779	1754741
420	cysteinylglycine	Amino Acid	Glutathione Metabolism	35637	LC/MS Pos Early	278	2132	179.0485	19246-18-5	439498	58762	C01419	HMDB00078					54323	238351	167068	569931	202420		379471				298800	927204	1062170	244536	85262	305273										1278878	434426		319159		248295	535979
343	cystine	Amino Acid	Methionine, Cysteine, SAM and Taurine Metabolism	56	LC/MS Pos Early	279	2000	241.03113	56-89-3	67678	575	C00491	HMDB00192	8536037	7721588	8391357	8441239	5983137	5171730	7158877	4888683	21733568	10442603	13153884	5926531	5955014	4994408	6189163	6481968	6768530	10496535	5559121	5100235	6305939	5887125	6054326	7964995	6292878	5437338	6813268	5251355	5526885	5848118	5363528	5414400	4980479	9310705	13234080	6320354
2785	cytidine	Nucleotide	Pyrimidine Metabolism, Cytidine containing	514	LC/MS Neg	827	1325	242.07824	65-46-3	6175	5940	C00475	HMDB00089	21944									47537	34625	63627	36159	19145	30757	27769	25735	50568	46631	30717	22168		35273	14399	25528	31522	28902	30558	40777		62904	26768	15430		23138	19265
1289	decanoylcarnitine	Lipid	Fatty Acid Metabolism(Acyl Carnitine)	33941	LC/MS Pos Late	100001251	1130	316.24824	1492-27-9	10245190	8420677		HMDB00651	8669162	12986081	10626759	8158775	11676887	14743751	13791580	13755219	4683894	6880232	7681091	23049224	25337468	19342132	14393847	19664316	22375856	66870096	34540444	29967740	17797878	10743238	7711114	19336554	30882774	13176076	8751778	10319028	14821761	7628732	6945880	3843715	9427546	5517513	6704976	12809285
1990	dehydroisoandrosterone sulfate (DHEA-S)	Lipid	Steroid	32425	LC/MS Neg	100000792	4745	367.15846	651-48-9	12594	12074	C04555	HMDB01032	28344250	30301456	31765978	29117718	61447048	42644364	55149148	51651432	32823712	59168576	49350736	16983934	19604684	26217712	8676721	10462673	7858119	7010338	8709864	9208756	8523652	4133115	3781163	6701772	5450543	22650232	15221035	23291454	32026930	24863318	27587456	21825676	16354999	19952500	9833323	12104202
1309	deoxycarnitine	Lipid	Carnitine Metabolism	36747	LC/MS Pos Early	100001662	2052	146.11756	6249-56-5	134	705	C01181	HMDB01161	39863392	35676776	47055936	47862992	38149988	36377096	56960356	45970656	28355890	35310404	44500936	32606994	34461444	26503260	70826416	41005480	56522888	59389796	38130380	38769936	38126044	32030436	28317732	45564084	45466356	39888920	47677680	30788726	36213180	46924992	44404076	41999768	54291160	39548556	24764608	49434232
2082	deoxycholate	Lipid	Secondary Bile Acid Metabolism	1114	LC/MS Neg	302	5294	391.28538	83-44-3	222528	389318	C04483	HMDB00626					17992672	4584692		3359900	4039376			1787905	2396307	1386894	8300660						12398640								11194396	6964808						8634741
3511	desmethylnaproxen	Xenobiotics	Drug	46331	LC/MS Neg	100001787	3045	215.07136	52079-10-4		18640362																	816016															204034
3512	desmethylnaproxen sulfate	Xenobiotics	Drug	46106	LC/MS Neg	100001788	2276	295.02818		184679	160559																	35449528															28975128
1114	dihomo-linoleate (20:2n6)	Lipid	Polyunsaturated Fatty Acid (n3 and n6)	17805	LC/MS Neg	1231	5730	307.26425	2091-39-6	6439848	4944228	C16525	HMDB05060	70981088	82442600	53615596	44087432	64668844	62172984	57889492	54299976	17127160	36017668	38437104	46451716	47256312	46704944	50195568	60764760	53685136	32566606	57851732	50744564	36112840	40736636	60999864	51642524	47939744	88311912	53743632	73245600	41999788	50193940	78398584	84114168	66398972	71939480	61031176	56059148
1109	dihomo-linolenate (20:3n3 or n6)	Lipid	Polyunsaturated Fatty Acid (n3 and n6)	35718	LC/MS Neg	100001739	5596	305.2486	17046-59-2	5280581	4471954	C03242	HMDB02925	66266772	63863624	54261440	40042128	48567456	45943200	50465248	48675248	22052388	41646480	46596496	45977296	46984044	56004820	69083616	82528288	75035240	31451104	39832232	43626496	31459144	44469980	58875788	75683952	48792984	83056752	53237104	70701816	47963912	46098940	54879132	62086152	51292720	67773640	45934800	53687792
1607	dihomo-linolenoyl-choline	Lipid	Phospholipid Metabolism	53262	LC/MS Pos Late	100009335	1424	392.35231							64339	303334		106714									130778	266325		340176			97347	163911			409693	316914	197218										308311
3810	dimethyl sulfone	Xenobiotics	Chemical	43424	LC/MS Pos Early	100004284	832	95.01613	67-71-0	6213	5978	C11142	HMDB04983	250088	260546	446792	482482	4142002	1944114	1395581	718512	334886	598422	263003	371342	1139764	634859	491161	316562	422394	202817	329876	590336	928708	130341	163542	158924	194414	242639	322254	516148	569294	1444299	348335	420464	219909	448230	452347	433644
372	dimethylarginine (SDMA + ADMA)	Amino Acid	Urea cycle; Arginine and Proline Metabolism	36808	LC/MS Pos Early	100001810	2850	203.15026	102783-24-4	123831	110375	C03626	HMDB01539	57174880	47461168	51888140	60529608	71793672	61167776	80706128	74047040	43445780	47972496	50346280	54140772	43474680	53966496	46237820	56187284	66567456	75656760	65021752	71636832	84399864	59081932	54201700	64532396	70553912	58064896	47499944	53525324	60974288	54205356	46260180	61607836	62546068	56015212	53726084	68887488
5	dimethylglycine	Amino Acid	Glycine, Serine and Threonine Metabolism	5086	LC/MS Pos Early	806	1104	104.07061	1118-68-9	673	653	C01026	HMDB00092	22110988	16364143	22995932	21451160	45870800	23175276	28046016	38943320	23578944	18457664	24917580	41634904	27441464	29445428	29883730	17918348	26694712	37732344	44657652	39408896	29941790	26337160	23721484	14677726	21254968	30628352	25330644	26270506	24101544	19667496	15246716	19297928	24102474	26441912	23006284	27782082
3518	diphenhydramine	Xenobiotics	Drug	38669	LC/MS Pos Late	100002732	911	256.16959	147-24-0	3100	2989	C06960	HMDB01927
1113	docosadienoate (22:2n6)	Lipid	Polyunsaturated Fatty Acid (n3 and n6)	32415	LC/MS Neg	100001182	6034	335.29555	7370-49-2	5282807	4445934	C16533	HMDB61714	1247538	1668890	1275041	1241185	1694760	1527755	1733264	1638410	610896	1046124	1028704	1298464	1202582	1073031	1344887	1498237	1327791	851809	1642585	1630706	1077285	1193304	1656145	1380447	1173856	1769888	1557656	1995994	1426677	1397616	2360155	2444509	2142857	1843602	1676194	1456499
1206	docosadioate	Lipid	Fatty Acid, Dicarboxylate	39837	LC/MS Neg	100002952	5291.8	369.30103	505-56-6	244872	214170			492418	164818	357255	747085	332972	298822	452823	315949	300272	213595	450163	268689	106777	292061	491304	197651	146748	628235	259058	347173	378780	130452	79533	259090	197149	266588	152532	171892	584363	409793	181838	312487	534235	412350	207243	185453
1101	docosahexaenoate (DHA; 22:6n3)	Lipid	Polyunsaturated Fatty Acid (n3 and n6)	44675	LC/MS Neg	100000665	5525	327.23295	6217-54-5	445580	393183	C06429	HMDB02183	82585928	96092296	68195256	54981764	99917976	98970816	106637672	137460688	22614818	49580904	43580932	67296456	65174544	63198740	89459488	111625160	91493912	42641916	51495536	41391076	31275074	59520776	64067460	86619864	71601264	114451768	60182144	73463552	42327584	63237784	75575864	70174040	62864092	134975360	74979352	105988288
1608	docosahexaenoylcholine	Lipid	Phospholipid Metabolism	53263	LC/MS Pos Late	100009333	1378	414.33666							265088	389385		257014					50032				111128	140409	159868	304905	128290							149334	193777		68602						235952	243657	329107
1100	docosapentaenoate (n3 DPA; 22:5n3)	Lipid	Polyunsaturated Fatty Acid (n3 and n6)	32504	LC/MS Neg	100001181	5571	329.2486	2234-74-4	6441454		C16513	HMDB01976	41522896	41759000	27996464	20092550	42856452	45392500	43008428	52700400	11182529	27958896	27466260	38130032	39972500	34570824	43767928	62117988	47590912	22330604	31698268	26857164	16965830	25753778	30535676	42348612	30790932	74099264	33202898	49127104	23177280	27608488	42604976	38057648	30364976	45522748	30269024	39473944
1112	docosapentaenoate (n6 DPA; 22:5n6)	Lipid	Polyunsaturated Fatty Acid (n3 and n6)	37478	LC/MS Neg	100001580	5624.5	329.2486	25182-74-5	6441454	4945614	C16513	HMDB01976	14958404	18765028	16942002	11182645	10884748	10383364	10243761	15044265	4782508	11683677	14336853	12967404	12432307	15324350	11943230	15027881	11770915	9174302	14812418	12947959	7112039	7120038	10152412	15345867	10851070	15758649	10454532	13609821	11515524	11066944	11453503	18756296	15399297	11553379	11685860	16485865
1102	docosatrienoate (22:3n3)	Lipid	Polyunsaturated Fatty Acid (n3 and n6)	32417	LC/MS Neg	100001195	5823	333.2799	59708-86-0	5312556	4471981	C16534	HMDB02823	967275	1121992	797022		924623	727051	904707	473385	327292	688047	906872	831704	697423	690058	1073485	1411714	1214137	601342	1166698	1132187	582865	827278	1056824	919048		1325075	842566	1374252	919960	272488	1133154	1565617	1210928	1243226	1126871	887928
1201	dodecanedioate	Lipid	Fatty Acid, Dicarboxylate	32388	LC/MS Neg	100001102	2990	229.14453	693-23-2	12736	12213	C02678	HMDB00623	299772	288323	603776	818543	569397	660658	614188	919727	157326	176682	228947	256786	302509	343807	592943	187370	222661	776119	833683	579387	1004816	113427	127387	279028	92146	546893	468150	801557	584787	167648	362291	269331	687305	267755	245156	436825
199	dopamine sulfate (1)	Amino Acid	Phenylalanine and Tyrosine Metabolism	48406	LC/MS Neg	100006360	1511	232.02848						34045	36550	29437	49273	63626	55603		69032			39709				63464	55220	50400	69882	57172	57258	78721			27440	47647	71011	63255	79114	93393	29889		51617		68122	29250	56453
200	dopamine sulfate (2)	Amino Acid	Phenylalanine and Tyrosine Metabolism	48407	LC/MS Neg	100006361	1556.2	232.02845						304314	320130	328140	338402	502385	490640	459619	447476	224201	277522	285402	101735	72578	106777	347030	346307	379417	238646	261245	360826	417516	211540	170455	244368	276053	357243	431868	512932	593357	325208	227511	350846	415725	459581	335568	429753
3812	ectoine	Xenobiotics	Chemical	35651	LC/MS Pos Early	100001635	1980	143.08151	96702-03-3	126041	112069	C06231		916149	2143714	1274406	1185149	2742060	6389232	5057389	1999656	411880	1607946	3248074	897134	694373	2867102	379215	1836064	1713858	534297	1391851	5696578	500048	1044914	593012	1072169	454184	1396082	711369	1110719	820050	1513524	417720	1332105	495273	271209	428961	3586357
3813	EDTA	Xenobiotics	Chemical	22163	LC/MS Neg	100001002	643	291.08339	60-00-4	6049	5826	C00284	HMDB15109	759764224	602064128	778363776	844488192	1088899968	1833640832	1178034048	1346144512	830204224	1027892416	1000271936	852150208	798958400	780794112	1009849216	952776384	1108759936	1089876224	1421297152	902901504	989884160	1129261056	1142861312	1023423936	1101137536	702667840	705380352	832503936	1002832320	1276618496	1019461376	1069715520	1100065152	1016314432	802699328	1004587264
1205	eicosanodioate	Lipid	Fatty Acid, Dicarboxylate	39831	LC/MS Neg	100002951	5200.9	341.26973	2424-92-2	75502	68030			858568	230908	583680	1348118	569096	430105	823104	476206	995262	445896	676516	555315	383549	629145	496848	298301	324674	1237977	182146	567771	764017	260727	223168	396408	297796	472230	397923	339043	759351	1094176	339653	757572	1397557	458253	265756	507389
1099	eicosapentaenoate (EPA; 20:5n3)	Lipid	Polyunsaturated Fatty Acid (n3 and n6)	18467	LC/MS Neg	2050	5450	301.2173	10-2005-9;10417-94-4	446284	393682	C06428	HMDB01999	15295247	13382894	7541253	7933674	22180862	22783884	22541488	30921856	5103851	9684295	9664191	19646568	14869395	13969029	15560223	18950036	18160048	6629434	8359031	4693066	7093111	14855374	14625488	20887506	17546784	28439124	11107061	14450211	8014279	12743492	18381570	11467165	12891711	33969932	13211781	14928737
1083	eicosenoate (20:1)	Lipid	Long Chain Fatty Acid	33587	LC/MS Neg	100001335	5950	309.2799		5282768	4445895		HMDB02231	86687728	95506848	59773952	48098992	90675832	86021704	86006512	68945880	30488284	59892692	63213164	62502896	58580056	60356960	63502452	67011456	60526440	40106608	73120048	83571936	42049172	44127304	74984304	55097304	51108440	102055224	70607472	83836184	61951188	54220140	88830008	99970816	77330336	92839016	84872920	70342432
1993	epiandrosterone sulfate	Lipid	Steroid	33973	LC/MS Neg	100001287	4855	369.17411	22229-22-7		21403101	C07635	HMDB00365	2513184	2323641	3235271	2664941	16378071	11294316	8806016	11724163	12638255	22435620	18251682	7020299	4612020	3874814	749576	1057823	852128	2593703	2831814	2251969	2573825	124542	87515	178004	129396	2977888	1372566	1708390	1582023	1513375	1446270	1287227	663738	3299987	1585603	2079882
3194	ergothioneine	Xenobiotics	Food Component/Plant	37459	LC/MS Pos Early	100002154	850	230.09578	58511-63-0	3032311	2297320	C05570	HMDB03045	1081036	888773	896630	2122148	2973428	2474039	2436684	7532374	1973518	2250084	1639700	1835022	3881902	1210342	3406560	1541668	2043288	1065796	284706	154079	276316	3001942	2662608	4534831	3518066	1421175	4214078	1294816	574054	1759891	1696582	1209947	2921525	3984404	2552244	1889717
1088	erucate (22:1n9)	Lipid	Long Chain Fatty Acid	1552	LC/MS Neg	1087	6355.6	337.3112	112-86-7	5281116	7924	C08316	HMDB02068	3289104	3515598	2839025	2597436	3459995	3226891	3963866	3858620	1873306	2923428	3136485	2697919	2453790	3001545	5046734	2984580	2894582	1905264	3060357	4507335	2513279	2132046	3032673	2589997	2298811	4626036	3253358	3808354	3526640	2301114	4185640	5095744	4334466	3727414	3354454	3470369
3196	erythritol	Xenobiotics	Food Component/Plant	20699	LC/MS Polar	100000846	1491	167.05611	149-32-6	222285	13835932	C00503	HMDB02994	1016101	753351	898050	918163	1082692	913709	1542220	1296249	609164	801841	594473	6145732	676298	722340	1316546	1374287	1211871	1493973	1037077	1097152	1562019	787147	493063	745264	730314	1187105	23969610	1009714	1029532	631447	459879	727368	377636	770397	2005500	806340
1017	erythronate*	Carbohydrate	Aminosugar Metabolism	42420	LC/MS Polar	100001320	2186	135.02989	88759-55-1	2781043	2061231		HMDB00613	194251520	182369424	188059536	196876256	254777616	198736272	233712352	192925824	149891408	172732176	140945616	186962688	160249824	171628624	229478016	240944880	227137056	228753216	205034864	230902704	261546192	153465392	125251192	136591024	154030496	256653952	333029888	237043152	274307008	133110888	108791728	122033912	111619240	189419424	163920288	199489248
3526	escitalopram	Xenobiotics	Drug	40459	LC/MS Pos Late	100003444	908	325.17107	219861-08-2	146570	129277		HMDB05028											664537	11663964	10306273	9835439
3753	ethyl glucuronide	Xenobiotics	Chemical	39603	LC/MS Neg	100002849	793	221.06667	17685-04-0	152226	134174					114190		150896		209739	371055																					231526					222745		150801
3872	ethyl paraben sulfate	Xenobiotics	Chemical	48463	LC/MS Neg	100006271	3445	245.01253	162338-11-6					2441757	1999204	1745432	699461	163834		1536654	3897354			15264	386832	114731	777478	946667	16845952	1865545				153785	178162		34331					541616	24364		337094
306	ethylmalonate	Amino Acid	Leucine, Isoleucine and Valine Metabolism	15765	LC/MS Polar	2054	2785	131.03498	601-75-2	11756	11263		HMDB00622	8131546	8893139	8091207	7875455	13281368	10975803	13298367	11958209	4484715	5582581	5675748	5671317	5382772	5800249	8740717	9322011	10144079	11702632	12787318	14418668	13903676	11974471	12358775	13980998	14159203	8962140	8398064	7387077	7405002	4883018	6885600	6499114	6125344	7477964	8117945	13373617
2049	etiocholanolone glucuronide	Lipid	Steroid	47112	LC/MS Neg	100005403	4915	465.24939	621890					297523	216866	361091	431106	587339	254013	422099	355558	127339	156528	247877	79934	55641	90743	219110	146179	168084	24434		32045			17581	27805	52288	170330	54295	197007	254416	84759	72166	86810	52555	189976	73730	147290
3356	eugenol sulfate	Xenobiotics	Food Component/Plant	48715	LC/MS Neg	100006171	3782	243.03326	95480-60-7	180632	157181			45946	85330	37807	465357	73602	82533	38682	129378	280809	611858	745057		24786	16230	3133715	42794	608413	48247	27973			56384		24115						107066		187478	248743
3528	famotidine	Xenobiotics	Drug	42613	LC/MS Pos Early	100003964	2718	338.05221	76824-35-6	5702160	3208	D00318	HMDB01919																			2523351								765932				391647
3532	fluoxetine	Xenobiotics	Drug	44619	LC/MS Pos Late	1382	1025	310.14133	59333-67-4	3386	3269	D00326		30171828	2994828										94835										151239				14128402	7195446	12630113	33619904				1022823	13661788	13269046	17782238
944	fructose	Carbohydrate	Fructose, Mannose and Galactose Metabolism	577	LC/MS Polar	878	2022.2	179.05611	57-48-7	5984	5764	C00095	HMDB00660	53514764	33057408	57972448	49807800	25324576	14888197	33477406	23126834	20959088	25927952	19772322	34783780	38648420	30083716	21582384	31016388	26326490	25810374	12885544	34082212	34807472	22505172	17163816	45111416	49942768	54645472	62538628	24173790	36793280	31907664	27698086	18976376	17202124	28043556	24995878	37567816
1034	fumarate	Energy	TCA Cycle	1643	LC/MS Polar	330	3084	115.00368	100-17-8	444972	10197150	C00122	HMDB00134	2148686	2869264	2431225	2726345	1942009	2377009	3177326	3430158	1735302	2255340	2492930	2140923	1835471	1773528	2102614	2971293	2259130	2530970	3625231	3984322	3060192	3037821	1547776	2502343	2662598	2488991	2602442	2912912	3045229	2272000	2256380	2215222	2039668	1517404	1809094	2994536
3534	furosemide	Xenobiotics	Drug	43009	LC/MS Neg	100004241	3515	329.00044	54-31-9	3440	3322	D00331	HMDB01933
3537	gabapentin	Xenobiotics	Drug	38686	LC/MS Pos Early	100002806	3123	172.13321	60142-96-3	3446;6919078	3328	D00332	HMDB05015		99827										167910	136027	304735	1405046912	953963968	513867168	192552						317137	614213
968	galactonate	Carbohydrate	Fructose, Mannose and Galactose Metabolism	27719	LC/MS Polar	100001026	3085	195.05102	299-28-5	128869	114198	C00880	HMDB00565			25936					2003237				2936169		664651	1909674	566042	887138			2009422			456523		1341418						828949				1191977	1966613
56	gamma-carboxyglutamate	Amino Acid	Glutamate Metabolism	38754	LC/MS Pos Early	100002679	903	192.05027	56271-99-9	40772	37241		HMDB41900	948289	307040	437549	424649	780924	618312	768375	784472	293610	301524	191935	434015	367006	829076	655065	753182	1039420	1119327	1525946	882108	1119422	548814	327917	241185	1291493	576405	554155	904628	1379833	424577	326727	682716	566088	550718	530317	987131
2861	gamma-CEHC	Cofactors and Vitamins	Tocopherol Metabolism	44876	LC/MS Neg	100002094	3843	263.12888	178167-75-4	133098	117455		HMDB01931	325783	84171	194625	543855	766756	342972	258670	235925	246622	197906	250031	247688	146439	204123	378942	171962	201080	2464354	312890	941137	623755	1057120	473369	424640	1291660	635392	252441	439734	511863	719160	163293	267631	147472	268457	133167	256788
2862	gamma-CEHC glucuronide*	Cofactors and Vitamins	Tocopherol Metabolism	42381	LC/MS Neg	100004243	2500	439.16097						39278			53752	71026	23217	10431								44319			255593		53831	44334	72513	23143	21560	65200	56254	14282	38298	39176	54404		14956
445	gamma-glutamyl-2-aminobutyrate	Peptide	Gamma-glutamyl Amino Acid	37092	LC/MS Pos Early	100001502	2380	233.1132			21403151			498490	586084	545683	450139	1581290	1875495	1029035	1863753	626420	917624	897067	1470394	1050887	691927	756779	595056	780631	561101	747015	631037	508087	613646	680582	321800	1014325	814033	678144	492955	615775	852191	692893	377370	566712	1292911	1304976	1532923
438	gamma-glutamyl-epsilon-lysine	Peptide	Gamma-glutamyl Amino Acid	33934	LC/MS Pos Early	100001262	2717	276.1554	17105-15-6	7015684;7015685	5378717		HMDB03869	982217	838550	837992	929384	1540903	1401592	1388865	1190888	950024	1158431	1216758	1715358	1103050	1118902	1202682	1362782	1268384	1382574	1101835	1031068	1435289	1205056	894733	1077783	1354162	1303761	1355961	1183901	1349194	1120656	521541	637671	1218329	1175130	956057	1098561
430	gamma-glutamylalanine	Peptide	Gamma-glutamyl Amino Acid	37063	LC/MS Pos Early	100001843	1986	219.09755	5875-41-2	440103	389104		HMDB29142	1827848	2083695	1578787	2716594	1225658	2675005	2181612	1858064	4528016	3217445	2870491	2672580	2386382	1861400	2799578	4472409	2809847	2470794	1343434	1183615	1756938	4996284	1262340	2418890	2500138	2282548	1832967	1979785	2029080	3039199	1594407	1006479	1489636	2289442	1655083	1552218
432	gamma-glutamylglutamate	Peptide	Gamma-glutamyl Amino Acid	36738	LC/MS Pos Early	331	1775	277.10303	1116-22-9	92865	83831	C05282	HMDB11737	827798	522257	571405	638623	1810779	1798904	1120833	1101156	1143996	969169	1530670	862156	798513	467430	1099899	1338623	1187989	922602	827665	708622	660101	979892	1322956	738306	816139	611471	1141615	672641	1167821	936674	560598	441973	779121	1655771	1398364	640176
433	gamma-glutamylglutamine	Peptide	Gamma-glutamyl Amino Acid	2730	LC/MS Pos Early	1140	1430	276.11902	10148-81-9	150914	133013	C05283	HMDB11738	45118096	37257216	37791928	48877112	34766536	44134628	56801244	53989936	39003628	39172956	46700608	54302952	43413208	39262372	48560756	59518624	50716928	55706144	38026864	35002280	44258632	48371484	35226248	54779160	42886952	49271620	40213544	36333056	49465468	37224064	27901098	28010000	45698156	43568816	34020620	43258244
434	gamma-glutamylglycine	Peptide	Gamma-glutamyl Amino Acid	33949	LC/MS Pos Early	100001294	1535	205.0819	1948-29-4	165527	145071		HMDB11667	4150253	5087657	4280081	4754469	4454978	6050090	5523913	4429658	2913176	4284730	3720300	4471889	4385792	4000026	3539136	6224098	4813352	9414300	8260231	8000460	8806378	4886821	4328760	5128341	6420491	7325573	9726350	7682157	7846433	3383717	2230660	3779299	6066390	3613102	4122709	4668499
435	gamma-glutamylhistidine	Peptide	Gamma-glutamyl Amino Acid	18245	LC/MS Pos Early	1235	2740	285.11935	37460-15-4	7017195	5380197			389681	351172	468103	506196	599799	397840	745332	614644	386073	348566	503441	457636	326265	416476	690692	619213	615620	823035	347778	383817	556158	548777	387118	458603	611477	436047	504341	541850	586214	500248	228442	392731	544629	622695	371871	526164
436	gamma-glutamylisoleucine*	Peptide	Gamma-glutamyl Amino Acid	34456	LC/MS Pos Early	100001485	2940	261.1445		14253342	21403145		HMDB11170	830643	799684	629248	747885	1339566	1373590	1156060	1485255	749396	669294	1059214	971907	791565	678583	1638028	1287501	1276299	1375712	1345836	1157874	1074929	1079474	661726	684674	1037340	810760	795993	764076	786758	1277267	726004	661452	768149	1261416	1128278	1085930
437	gamma-glutamylleucine	Peptide	Gamma-glutamyl Amino Acid	18369	LC/MS Pos Early	1268	2991	261.1445	2566-39-4	151023	133115		HMDB11171	1293988	1051022	1190621	1276324	2043327	1661401	1667301	2002529	1129177	1038538	1387399	1617038	993438	1038562	1681078	1291900	1458148	1652270	1335083	1163098	1447778	1523789	984137	1269497	1497353	1499721	1153341	1337687	1396139	1430174	871441	970239	1033581	1770378	1320844	1510365
439	gamma-glutamylmethionine	Peptide	Gamma-glutamyl Amino Acid	44872	LC/MS Pos Early	100001313	2640	279.10092	17663-87-5	7009567	5373147		HMDB29155	1179684	1123398	1119873	1231672	1261433	1316807	1605482	1171136	1199771	1244355	1428328	1627930	1108583	1076452	1094703	1229605	1566705	1757329	1026683	844757	1433558	1927336	1108273	1464259	2079211	969711	786053	948309	976010	1665112	948481	1054889	1794340	1245899	777708	1141144
440	gamma-glutamylphenylalanine	Peptide	Gamma-glutamyl Amino Acid	33422	LC/MS Pos Early	100000491	2992	295.12885	7432-24-8	111299	99868		HMDB00594	395480	250600	246859	302318	443017	348191	328341	393810	259840	261023	296527	479155	252566	220706	341203	271947	368782	424260	344439	264715	391663	253590	256763	297468	364340	341202	296717	417509	328556	339221	139000	318868	224683	332054	228622	335646
441	gamma-glutamylthreonine*	Peptide	Gamma-glutamyl Amino Acid	33364	LC/MS Pos Early	100001314	1750	249.10812	5652-48-2		21403107		HMDB29159	1816544	1944123	1327280	1685030	2606673	2925297	3244395	2251109	1505860	2127638	3164075	3447571	1792611	1592173	2518537	3384930	3072666	5150069	2613685	1712279	1755776	3131736	1782004	2463417	3316181	1647215	2974295	1334217	2451991	4120932	1398181	1647451	3817168	2472927	2241171	2175102
442	gamma-glutamyltryptophan	Peptide	Gamma-glutamyl Amino Acid	33947	LC/MS Neg	100001295	1960	332.12519	66471-20-3	3989307	2302065		HMDB29160	29344	14488	18435	23989	40361	24612	35051	34287			22865	30005		22970	36861	30223	26566	37722	13274		20516	24855	15219	18384	25590	27304		21473	23105	33331	21482	21218	32969	35132		23935
443	gamma-glutamyltyrosine	Peptide	Gamma-glutamyl Amino Acid	2734	LC/MS Neg	1102	1240	309.10921	7432-23-7	94340	85142		HMDB11741	82826	50416	82131	67949	78446	58669	78052	51787	41682	56105	59762	78339	49229	43028	53013	55442	50620	114230	44411	29401	67309	87261	53059	60930	111331	58701	78112	67868	54581	96758	42121	56296	75588	91109	57454	64157
444	gamma-glutamylvaline	Peptide	Gamma-glutamyl Amino Acid	43829	LC/MS Neg	100001126	1072	245.11429	2746-34-1	7015683			HMDB11172	124593	84620	136356	115411	253894	179045	205876	223285	79254	107941	118937	170915	107359	125105	217060	163880	236116	194451	131174	133824	160605	193030	111744	126898	178991	164805	146023	141920	138046	191873	96103	111751	131918	191255	154776	200638
2867	gamma-tocopherol/beta-tocopherol	Cofactors and Vitamins	Tocopherol Metabolism	52473	LC/MS Pos Late	100008998	2384	416.36427						6073582	6858537	3649852	2863213	2632754	2502199	3032031	2255424	2018337	1181909	1097562	3369213	3127440	1962708	2588769	4432004	3178253	4578724	1002531	935330	525427	4492515	558338	3034075	2457993	2260879	2609333	2215281	2704598	5637243	2763475	1262710	1186760	1813535	1255112	352913
178	gentisate	Amino Acid	Phenylalanine and Tyrosine Metabolism	18280	LC/MS Polar	100000447	905	153.01933	490-79-9	3469	3350	C00628	HMDB00152	799850	1001990	2407567	1039907	345132	295506	973919	1040986	445021	427858	311403	203754	260002	131723	856752	147226	430429		51843	236649	197849	236807	73552	315847	8677228	1382421	447593	352532	3072143	50884	237588	997415	645596	163318	318669	324104
3127	gluconate	Xenobiotics	Food Component/Plant	587	LC/MS Polar	338	2922	195.05102	527-07-1	10690	10240	C00257	HMDB00625	38281668	27857062	25786362	41699768	35218180	20394040	32179710	19488252	24878188	17493262	20657932	27298892	20626820	28767254	19552184	26219528	32275902	36582360	17141112	33403376	52159720	15444248	13055675	17508508	19712684	40705320	39913648	34449716	39532020	23619018	12537420	15415367	14025842	27276860	23511132	32415764
839	glucose	Carbohydrate	Glycolysis, Gluconeogenesis, and Pyruvate Metabolism	20488	LC/MS Polar	572	2342	179.05611	50-99-7	79025	71358	C00031	HMDB00122	1475327744	1329162112	1245353856	1556516992	1268727296	1082751360	1214505472	977317952	1076862592	822855680	904279296	1325338240	1220974080	1094692352	774430592	1092146944	1092739584	820621760	972314816	1118604416	1207305600	1132614016	1127604864	1158103808	1301484544	1548712192	1691171840	1847343360	1551158784	1545876864	1175468544	890960384	853624128	1125329664	1036909120	1093875072
994	glucuronate	Carbohydrate	Aminosugar Metabolism	15443	LC/MS Polar	100000257	3233.3	193.03537	207300-70-7	444791	58552	C00191	HMDB00127	9698331	7203310	9873432	9920427	9540480	4170376	5173167	5456235	4238152	3955654	4551343	7108296	6865364	5573795	15885439	4539173	4725132	8010511	3484682	4383199	5649437	12572528	11059283	7821566	17167192	11716066	7942801	8209578	10111462	15459069	5188259	4735153	4122011	7411274	5265333	4165513
41	glutamate	Amino Acid	Glutamate Metabolism	57	LC/MS Pos Early	561	1500	148.06044	56-86-0	611	591	C00025	HMDB00148	255997888	149086912	133536584	327556448	613813696	318598304	268193568	172600080	300837248	226536032	255937536	404412064	158230400	126162664	419849536	175396528	206824464	160901376	135262960	265743168	173016640	250568576	495493856	197214128	146811056	169313904	398941728	361108800	409025120	384987168	187722112	224780624	303657312	590629312	425737696	170935568
42	glutamine	Amino Acid	Glutamate Metabolism	53	LC/MS Pos Early	563	1291	147.07642	56-85-9	5961	5746	C00064	HMDB00641	2181514752	1962152064	2018596736	2166673920	1786929920	1811154816	2273451264	2140494848	1539582592	1872343552	1851624064	2366532864	1932091776	1972790656	1685929216	2000118400	1811157632	2535917312	2056322176	2107209600	2350332928	1873532416	1737603712	2046916864	2111761280	2326871040	2296983808	2220857600	2353466112	1983188864	1255130112	1844353536	2433075456	2118825600	1897463680	2282015488
90	glutarate (pentanedioate)	Amino Acid	Lysine Metabolism	396	LC/MS Polar	339	2900	131.03498	110-94-1	743	3618533	C00489	HMDB00661	624054	1449509	904576	696351	448220	831653	1558861	1890581	194075	401742	524776	1562704	3052230	2808379	307490	343132	474180	888120	1073626	1849308	2429853	4733152	6502991	2984034	1864169	483570	953753	600385	455464	2100248	477435	442594	2678247	330391	303500	455121
91	glutarylcarnitine (C5)	Amino Acid	Lysine Metabolism	44664	LC/MS Pos Early	100001593	2393	276.14417	102636-82-8	71464488	21403175		HMDB13130	1744369	2473912	1609727	2044657	1786228	1453951	1464222	1350307	1256810	1624818	2236103	2301260	1720667	2055063	2138934	1858173	2746392	2676979	1179723	1574637	1340690	877493	840533	670460	1288786	1339179	1414616	782563	1494449	1171054	1243998	1210949	1582889	1254543	990991	1827220
859	glycerate	Carbohydrate	Glycolysis, Gluconeogenesis, and Pyruvate Metabolism	1572	LC/MS Polar	1052	2070.4	105.01933	600-19-1	752	732	C00258	HMDB00139	123775000	115637192	136543360	93776960	132068408	111596016	109717664	141862704	73535936	73875000	55181048	107511560	81153224	107687968	71111328	94542976	125557824	53041484	103982352	100564480	122243632	91778728	74684344	38671152	72140040	130613424	121999168	132578432	179628160	68929696	72606096	78435120	71531888	123166912	83092904	135106320
1794	glycerol	Lipid	Glycerolipid Metabolism	15122	LC/MS Neg	1254	758	91.04007	56-81-5	753	733	C00116	HMDB00131	2964710	2694793	1522181	1620339	2599438	2444429	2067379	2373106	819023	1127283	1172391	2721335	2451278	2371882	2456105	3321225	2629986	2947348	3576226	2203137	2933934	3842030	2253036	3519749	3070237	3992432	1774166	2184253	1117769	2596600	1810429	1345791	2349729	2690762	2169597	2260054
1795	glycerol 3-phosphate	Lipid	Glycerolipid Metabolism	43847	LC/MS Pos Early	100000258	580	173.02095	29849-82-9	754	734	C00093	HMDB00126	174853	233154	183940	345715	215495	207862	258233	213026	275987	198575	290125	162777	196014	148432	286527	272189	270094	192489	219629	152822	161091	173324	151696	360785	257032	128099	162830	176837	119480	205268	103914	90772		171091	160857	126328
1503	glycerophosphoethanolamine	Lipid	Phospholipid Metabolism	37455	LC/MS Polar	100001620	3075	214.04859	33049-08-0	123874	110410	C01233	HMDB00114	737495	1308593	1303000	957111	1004336	322324	697655	538037	653552	826839	726205	1386465	1236853	1274773	1502720	1176283	1248270	1065543	561006	1173419	977475	462113	789983	1501808	1501130	1341948	1751450	1248360	1080531	892400	1065861	1080419	1121276	880871	1170524	981353
1497	glycerophosphorylcholine (GPC)	Lipid	Phospholipid Metabolism	15990	LC/MS Pos Early	100000269	672	258.1101	28319-77-9	71920	571409	C00670	HMDB00086	78168960	136949296	113002032	101447096	65223016	38925800	96497256	90942704	65306752	143656880	103986944	105314896	110050416	124867824	137020464	227797168	215025904	102576048	84285104	176560368	167313952	161289584	67134720	162205024	191357136	95219320	122655608	173046224	198715664	117344096	344926304	108700264	126085192	110236184	129034712	167114192
1	glycine	Amino Acid	Glycine, Serine and Threonine Metabolism	58	LC/MS Pos Early	340	1375	76.03931	56-40-6	750	730	C00037	HMDB00123	93787936	117904864	107040504	106024408	75236128	109136184	106139368	90418680	72988864	97807168	81924208	89993936	93170136	90557640	62740716	93037776	85066232	144664080	147607344	153238528	149273264	117991592	99871008	124987600	150382976	133441600	169084896	140148656	141669232	87321504	66534704	92807408	122191160	75556800	87458432	99833184
2069	glycochenodeoxycholate	Lipid	Primary Bile Acid Metabolism	32346	LC/MS Neg	1628	5236.1	448.30684	16564-43-5	12544		C05466	HMDB00637	2245238	524778	3595145	3837695	2612516	4147814	31531622	7915686	2384904	1691456	1401516	1718891	266292	822633	1091115	250386	2623358	3720403	3826042	14042076	1785197	5340301	958235	23074516	1619675	1398464	168998	629931	6415154	3944222	514290	1241481	6131171	3129874	1447384	5044952
2077	glycochenodeoxycholate glucuronide (1)	Lipid	Primary Bile Acid Metabolism	52983	LC/MS Neg	100009264	4806	311.66583						146997	76029	121003	146299	581651	368849	596365	245802	952563	1060696	925053	582825	1524952	245771	536329	56201		39914		130268	37848	433576	372037	628259	184805	28746	29670		264419	382979	217157	200910	358238	319513	111695	333099
2079	glycochenodeoxycholate sulfate	Lipid	Primary Bile Acid Metabolism	52974	LC/MS Neg	100006641	4820	263.62819						767770	436735	1379306	1817660	164565	301034	2846938	545136	198665	406609	1110516	174884	226405	155050	83714	419773	1127468	564450	621712	1880258	969360	1187675	388047	2720927	1450263	116160		38842	415723	635975	880909	907474	3792045	241801	635313	691157
2066	glycocholate	Lipid	Primary Bile Acid Metabolism	18476	LC/MS Neg	342	5163	464.30176	475-31-0;863-57-0	10140	9734	C01921	HMDB00138	210126		291555	750558	442199	1896367	6676901	1745772	821286	1371782	669440	499289	53978	67947	143385	114679	345889	302707	564755	1867268	869353	1550049	353284	6504376	220808	416257		51380	1079241	1961425	225030	211245	847857	531889	244878	605664
2080	glycocholate glucuronide (1)	Lipid	Primary Bile Acid Metabolism	52977	LC/MS Neg	100009259	4533	640.33385										65585																		86494						56020	42050				434475	113969
2112	glycocholenate sulfate*	Lipid	Secondary Bile Acid Metabolism	32599	LC/MS Neg	100001989	4750	254.62291						3263982	3144998	3336198	2423129	3826470	3597908	3123656	1648177	4064520	7498889	4557887	5357366	4984319	2593348	2595899	3536600	2696516	3762300	2858625	3517178	3623367	6272370	5886119	6533899	3135417	1536886	2816637	3491047	3354572	4304325	4828992	3639420	3612864	3863697	3567384	5099234
2084	glycodeoxycholate	Lipid	Secondary Bile Acid Metabolism	18477	LC/MS Neg	100000436	5281	448.30684	360-65-6	3035026		C05464	HMDB00631		181229			5045542	6666856		4791455	7914711	1805287	1970693	677488	366439	533999	2049743	121497	1094932		1029780	3910470	1782356	740616	365919	16517429	599011	439328	98926	160368	10965111	2960765		385824	1266575	6113813	565432	6859745
2118	glycodeoxycholate sulfate	Lipid	Secondary Bile Acid Metabolism	52975	LC/MS Neg	100006642	4875	263.62819						425428	747962	338646	1028651	967001	966206	2199167	939928	1875901	1406302	4357968	262044	672465	472964	319399	287321	1112709	792126	341035	1199285	941230	536851	314344	3700981	998740	104468			1231366	603179	680862	935098	2058866	787526	959033	3232114
2103	glycohyocholate	Lipid	Secondary Bile Acid Metabolism	42574	LC/MS Neg	100004083	5020	464.30176						76721		407189	750685		149123	356683	100238			67669					289203	472650	37257	93267	586576	233046	81270		1068163	45502							67149	474109			78174
2089	glycolithocholate	Lipid	Secondary Bile Acid Metabolism	31912	LC/MS Neg	100001064	5357.1	432.31193	474-74-8	115245	103116	C15557	HMDB00698	78594				164180	60351	68403	195123		167085			66254		158951				388969	85424	201046			106407					398137			63884	69606	280758	58575	243392
2090	glycolithocholate sulfate*	Lipid	Secondary Bile Acid Metabolism	32620	LC/MS Neg	100001657	5011	255.63073	15324-64-8	72222	65188	C11301	HMDB02639	6036193	3516965	2355666	5840673	7472849	4505038	6997927	4011208	5317488	10990938	10333903	805550	5726539	626261	2944161	1839220	2618246	5813752	10977766	5268217	6727855	1048074	2211362	9516017	2796974	630080	658498	482900	12531689	2339531	2475253	3155815	4647880	8237891	16012172	12507580
1881	glycosyl-N-palmitoyl-sphingosine	Lipid	Sphingolipid Metabolism	53013	LC/MS Pos Late	100009272	2623	700.5722						1040514	1570420	1071759	871502	609149	1722163	1629528	830149	1076029	1666795	1243956	665707	1263277	502934	373485	904524	805131	784215	697872	939519	600320	1019609	437164	1482281	1182403	701850	1081281	966785	1768699	1463389	1917486	1348804	1212002	1586945	1122909	957933
1880	glycosyl-N-stearoyl-sphingosine	Lipid	Sphingolipid Metabolism	52234	LC/MS Pos Late	100001882	3053	728.6035							262399			90045	216905	68494	107481		45558			104389	51365						171016	52871							85928	125624		119188				162344	124366
2095	glycoursodeoxycholate	Lipid	Secondary Bile Acid Metabolism	39379	LC/MS Neg	100002911	5033	448.30684	64480-66-6	12310288	19973534		HMDB00708	377588	194942	199044	361858	189548	6604881	784761	139490	207556	11992675	25231	511171	1494136	204946	454680	196506	367524	624237	49235292	1809841	437435	678943	300574	206026	322722	424110	2331537	36054	488292	184709			53002	94071	7655955	528642
395	guanidinoacetate	Amino Acid	Creatine Metabolism	43802	LC/MS Pos Early	344	1937	118.06111	352-97-6	763	743	C00581	HMDB00128	38450224	34127956	32749906	28881016	9043312	22241264	26811778	10438904	50593628	36196704	48327260	12827704	25302992	18927296	5489805	23302464	24179064	27787044	10987408	16624195	19317816	28982290	26440934	37688932	49068456	10207407	16942472	16915360	22812198	21943614	18150172	22512698	26901352	25427010	29013154	17108300
2852	gulonic acid*	Cofactors and Vitamins	Ascorbate and Aldarate Metabolism	46957	LC/MS Polar	100001586	2750	195.05102	20246-53-1	9794176	7969943		HMDB03290	14540609		8617126	13046409		6563108	9862285		2978181						9475551	8920654	8946860	10694158	5359592	6691526	12698355	8905109			9936082	12593384		9160876	13908515							7320371
2888	heme	Cofactors and Vitamins	Hemoglobin and Porphyrin Metabolism	41754	LC/MS Pos Late	100001386	1124	616.1762	14875-96-8	26945		C00032	HMDB03178	407297	831596	333387	2576387	410330	968746	222148	1588700	564368	584342	259207	2034883	5301023	202358	4841594	194795	1311427	5478790	1638120	228229	1569381	1279914	4888458	5457875	1331917	2226941	9285282	1104650	377268	450895	251325	154965	1990821	190863	195059	357238
1052	heptanoate (7:0)	Lipid	Medium Chain Fatty Acid	1644	LC/MS Neg	925	3670	129.0921	111-14-8	8094	7803	C17714	HMDB00666	278838			908200			208654	171341		110376	96361		221145	83047			187955	256861	163612	175911	243050	362348		233363		155066	190431	783811	205670	260621	299185		196107			168614
1203	hexadecanedioate	Lipid	Fatty Acid, Dicarboxylate	35678	LC/MS Neg	100001614	4615	285.20713	505-54-4	10459	10027	C19615	HMDB00672	663484	756037	676992	664475	768482	785540	932833	1102696	305811	826521	796868	761279	1056104	633548	492667	407716	384868	453059	847429	695651	536234	368643	560432	685681	331206	825289	834518	1268542	944529	615238	1287911	962994	812266	635578	550176	776209
1286	hexanoylcarnitine	Lipid	Fatty Acid Metabolism(Acyl Carnitine)	32328	LC/MS Pos Early	100000781	3308	260.18564	6920-35-0	6426853	4932273		HMDB00705	2208888	2462037	2000915	1701463	4297996	4016434	3602270	3438625	926696	1455490	1491410	3280298	2817209	2433690	3366186	2718312	3426114	7505603	4524311	4149783	2961994	3108615	3655128	3190057	4129772	2618989	2277964	1955534	2815694	2069714	1595406	1539384	2956382	2257236	1553450	2351737
1274	hexanoylglycine	Lipid	Fatty Acid Metabolism(Acyl Glycine)	35436	LC/MS Neg	100001527	2900	172.09791	24003-67-6	99463	89859		HMDB00701	43037	36458	49464	30436	65023	146272	222309	222465					30550	46975			63023	141804	157227	109001	52563	87979	114272	96721	58286	74898	69817	59730	211656	33449	28737	27053	118404		26758	54127
2919	hippurate	Xenobiotics	Benzoate Metabolism	15753	LC/MS Neg	100000014	2106.9	178.05096	495-69-2	464	451	C01586	HMDB00714	30490802	16534438	23727688	20316996	13743856	27039204	31040740	25867558	14556175	11206098	15705601	7620388	8066457	12206808	11570372	4424491	3984691	18533798	14095721	18742996	33971692	18750580	3068723	19208448	53732452	36507620	20070936	29804862	30216466	4970701	3784488	11676699	8261008	2932958	5306474	14210801
58	histidine	Amino Acid	Histidine Metabolism	59	LC/MS Pos Early	355	2707	156.07676	5934-29-2	6274	752	C00135	HMDB00177	771933248	624457664	760712128	825375424	802382080	625015360	869634048	879328704	706172800	697575104	780909440	787267072	677587264	830623552	804835136	698823104	764765248	826739968	575681408	654768192	814905728	880358464	783312384	915930176	1039722688	673344256	617479744	716051008	745241472	787324608	596450176	854348992	967320320	795355648	640030336	875229888
367	homoarginine	Amino Acid	Urea cycle; Arginine and Proline Metabolism	22137	LC/MS Pos Early	100000961	2882	189.13461	156-86-5	9085	8732	C01924	HMDB00670	49431624	43150972	42329276	57021960	34146648	22244646	36234316	29938432	35071764	25825846	29730692	28598570	19021008	32857276	15850264	15424771	24370680	19808424	15781655	16107840	24932392	33932432	42100832	51335352	51109852	12178154	11438342	8497747	23797172	50447440	52647720	29306592	42129784	22627692	17670884	45573380
368	homocitrulline	Amino Acid	Urea cycle; Arginine and Proline Metabolism	22138	LC/MS Polar	100000963	3006.8	188.10406	1190-49-4	65072	58582	C02427	HMDB00679	196459	186635	310729	181604	437883	223194	325493	240694	104194	136351	321072	75970		150301	173739	186418	299050	272923	244160	432391	749320	114969	80627	75761	172058	340936	294053	284244	742025	102941	154674	169293	150489	291714	227585	498387
3218	homostachydrine*	Xenobiotics	Food Component/Plant	33009	LC/MS Pos Early	100001550	1750	158.11756	1195-94-4	441447	390180	C08283	HMDB33433	2018647	385702	1397919	852860	2984807	2930636	4044642	3151354	1391926	2384460	2850151	4825214	4744672	7613497	3244856	1796650	1960746	4066584	1529660	1536780	4311120	3327422	2274201	2130546	2225278	3703273	1473228	2630322	5187440	3627101	1232212	2741399	20501178	2996771	1720055	3495382
65	hydantoin-5-propionic acid	Amino Acid	Histidine Metabolism	40473	LC/MS Polar	100002514	2080	171.04113	5624-26-0	782	761	C05565	HMDB01212	385401	117884	411275	382989	607093	338814	286799	205693	137928	172975	249394	396517	170182	311320	375167	252507	345445	385380	62578	94895	350875	104877		93447	175417	459327	234705	237404	157552	233153	320425	364070	130947	501726	342317	537579
3542	hydrochlorothiazide	Xenobiotics	Drug	39625	LC/MS Neg	100002734	2046	295.95719	58-93-5	3639	3513	C07041	HMDB01928	223602	238115	647918	570629	341789							238844																						1362566
3544	hydroquinone sulfate	Xenobiotics	Drug	35322	LC/MS Neg	100001604	1395	188.98631	123-31-9	161220	141624	C00530	HMDB02434	236492	27655	28698	26247	127194	977188	189704	1254106	28105	45926	83676	86166	270255	24659	442326	93528		88753	98129	94799	41437	265595	38036	54994	107095	78240	343064	35780	24124	69229	52803	49888	62838	27710		105513
3545	hydroxybupropion	Xenobiotics	Drug	32882	LC/MS Neg	100001309	5084	254.09533		446	21403106		HMDB12235	3060270				19661700	13431483	6135480	7128313				16806008	13237036	7122620							107504
3001	hydroxycotinine	Xenobiotics	Tobacco Metabolite	38661	LC/MS Pos Early	100002717	2030	193.09716	34834-67-8	10219774	8395266		HMDB01390
3547	hydroxypioglitazone (M-IV)	Xenobiotics	Drug	43580	LC/MS Pos Early	100004177	3080	373.12166	146062-44-4																		159599				101594984
2102	hyocholate	Lipid	Secondary Bile Acid Metabolism	34093	LC/MS Neg	100001279	5046	407.28029	547-75-1	92805	21403098	C17649	HMDB00760	82786	58461	127833	189904	61586	46063			68019	82237	125355		165981	64034	133021	169460	137176	163932	172010	182869	1044888	298738	199897	52495	135991	36695	69092	32611	73802		99544	48139	160009	119979	23078
351	hypotaurine	Amino Acid	Methionine, Cysteine, SAM and Taurine Metabolism	590	LC/MS Polar	358	2763.4	108.01247	300-84-5	107812	96959	C00519	HMDB00965	229064	138541	284785	459883	331497	232221	457414	411984	160115	166836	246906	174422	202812	261178	261789	234273	597586	541065	145608	490842	780811	155903	220998	340977	178664	270077	410088	572516	742318	328963	568773	775363	1494631	292621	200739	467801
2672	hypoxanthine	Nucleotide	Purine Metabolism, (Hypo)Xanthine/Inosine containing	3127	LC/MS Pos Early	171	1295	137.04579	68-94-0	790	768	C00262	HMDB00157	15070394	16472124	16212085	183823296	7309905	9400603	25441468	12159158	11546593	11876570	34391720	6566411	28755732	5854251	9086672	18164112	22313848	43771896	16225578	16909060	11100837	14725681	10063539	57266944	17935748	14184141	43800896	10167986	11637641	18653338	15927955	12171356	19015796	12842144	6098886	39755928
3443	ibuprofen	Xenobiotics	Drug	17799	LC/MS Neg	1487	4925	205.1234	15687-27-1	3672	3544	D00126	HMDB01925					1361729																	1511435								9515630	3517134	1603501
3442	ibuprofen acyl glucuronide	Xenobiotics	Drug	38366	LC/MS Neg	100002406	4976	381.15549	115075-59-7	163959	143793
70	imidazole lactate	Amino Acid	Histidine Metabolism	15716	LC/MS Pos Early	100000263	2040	157.06077	14403-45-3	440129	389128	C05568	HMDB02320	6296646	3925222	4917489	4591792	7777336	5686295	9739477	9682992	6830475	6454000	11937040	7931649	6146270	7750934	13876041	9378196	12902131	8491828	4658812	4958221	5107028	6829794	5510550	7920743	9123318	6767480	7000859	5877935	8728444	13464242	12765622	20550308	20677858	9586882	7025020	8791809
69	imidazole propionate	Amino Acid	Histidine Metabolism	40730	LC/MS Pos Early	100003434	2263	141.06586	1074-59-5	70630	63798		HMDB02271	418496	504930	439162	668005		10337754	852136	843719	326190	908328	1562508	1045558	2276202	528123	765404	2020529	628745	181078	1464947	823050	1583938	6328873	757502	2436142	1342493	474585	3754717	980957	382189	1798643	15404372	1550959	4495413	164743	230576	197930
3821	iminodiacetate (IDA)	Xenobiotics	Chemical	21025	LC/MS Pos Early	100000900	808	134.04479	142-73-4	8897	8557	C19911	HMDB11753	32196812	29474364	22887704	15763353	23927158	30721608	25632064	45205744	32548890	43730496	24194188	41956820	16162817	19404676	16299935	20443536	24668912	25648610	29501492	26474014	23911208	48967248	22102932	19504516	32167030	20481358	18598008	24121284	40703772	20180412	19756980	25441992	25020724	22132956	20696020	26484724
257	indole-3-carboxylic acid	Amino Acid	Tryptophan Metabolism	38116	LC/MS Neg	100002185	1708.8	160.0404	771-50-6	69867		C19837	HMDB03320	44026	53812	119338	65414	32836	21970	25664	28514		33988	91684	17010		14606		28015	15334	45095	25020	103231	124199			20405	28923	21415			20007	17928	13933	15961		18573	39672	82656
222	indoleacetate	Amino Acid	Tryptophan Metabolism	27513	LC/MS Pos Early	100001034	2850	176.07061	6505-45-9	802	780	C00954	HMDB00197	22712698	83426208	50285476	63228288	18016220	64393936	34424540	32441648	34856568	43230960	61202304	31617788	25729972	10328350	26384830	25243716	21033828	23769332	16135031	84950528	59343288	10598374	9869412	5471768	9196938	12199771	12078021	11464375	19849888	9419345	20452032	10194244	6417717	18661356	18150742	20116336
250	indoleacetylglutamine	Amino Acid	Tryptophan Metabolism	42087	LC/MS Pos Early	100001731	2185	304.12919		25200879			HMDB13240	322668	494023	388231	930155	449137	861562	880077	577291	819830	456453	898109	283482			865479	352422	410515	226131		330009	545278					180952		68788	343840	391576			77260	200953	95171	275210
221	indolelactate	Amino Acid	Tryptophan Metabolism	18349	LC/MS Pos Early	100000463	2600	206.08117	832-97-3	92904	83867	C02043	HMDB00671	9602234	6139645	7392941	8240501	19156002	15288987	21638692	23018196	20402360	15956532	23519806	11282183	9500592	11133970	26634200	15711390	21181304	17423458	10338300	9491323	10797647	8579613	6278561	9291273	8011375	9853045	7046416	7391778	9908213	10745750	13744973	10467087	11854940	12712043	9523794	14865979
224	indolepropionate	Amino Acid	Tryptophan Metabolism	32405	LC/MS Pos Early	100001083	3205	190.08626	830-96-6	3744	3613		HMDB02302	17410242		14213299	8681844	6745828	5376327	18291254	15309597	4098327	4853041	3483679	12935803	5444023	45970136	4084391	7642778	8729012	22593902	11394465	13469531	20391524	16200486	18545672	10491552	10325477	10023228	3282014	6736730	10045183	1549874	5609566	9505838	3505245	4892126	17325218	22901468
3222	indolin-2-one	Xenobiotics	Food Component/Plant	43374	LC/MS Pos Early	100004318	2575	134.06004	59-48-3	321710	284794	C12312		64688	173912	115107	118554	202781	288247	290157	597689	57908	122932	246776		145159	132278	367835	277017	353296	158557	214229	159465	184691	141688	170852	238256	212517	142818	104701	210169	122088	136559	169823	307125	185606	130728	80469	235596
2671	inosine	Nucleotide	Purine Metabolism, (Hypo)Xanthine/Inosine containing	1123	LC/MS Neg	361	1602.1	267.07349	58-63-9	6021	21241953	C00294	HMDB00195	38901	44496	53956	522865	27795		44982	35001		26053	31607	25797	102689		81169	37424	44891	105983	37173	49411	37347	24304	59648	105328	21401	45899	151074	38855	25661	32224	69101	56609	109681		41293	93206
2670	inosine 5'-monophosphate (IMP)	Nucleotide	Purine Metabolism, (Hypo)Xanthine/Inosine containing	2133	LC/MS Pos Early	362	650	349.05438	4691-65-0	8582	5482599	C00130	HMDB00175	90605		60232	61424	55320	49370		151993			168783	167540		385076	454503	649578	913694	314935			126476		107487	177761		62523	142669	401721	840679	200745	326545	806815	3536759	515354	377279	535471
310	isobutyrylcarnitine	Amino Acid	Leucine, Isoleucine and Valine Metabolism	33441	LC/MS Pos Early	100001055	2810	232.15434	25518-49-4	168379			HMDB00736	6820181	8321449	8312791	6881795	6369059	7797223	11084121	17635976	3620044	2799490	9173485	3335537	5024551	4239024	9468506	4638230	10172089	8574601	7144016	6464376	14261504	9338448	5946727	4295514	12235471	3938597	3110490	4433815	5260557	4157994	5294193	4683818	4463914	2976341	2775703	8537508
311	isobutyrylglycine	Amino Acid	Leucine, Isoleucine and Valine Metabolism	35437	LC/MS Neg	100001590	1420	144.06661	15926-18-8	10855600	9030891		HMDB00730	169913	134080	179677	134463	197866	185337	358596	534648	135733	182488	198422	145684	61280	151575	228274	161738	238892	165672	192583	189478	213016	471159	161277	143462	252421	129875	108301	170521	263103	133008	139713		175546	138435		290543
1028	isocitrate	Energy	TCA Cycle	12110	LC/MS Pos Early	1206	773	210.0608	20226-99-7	1198	1161	C00311	HMDB00193	458880	579917		383726	337732		234483	259341		279727	391772	583966	393731	194265	650255	562865	672672	508909	601178	676649	344412	745304		305456		746854	833367	632983	462268	202344	346082	323000	249604	422827	794261
293	isoleucine	Amino Acid	Leucine, Isoleucine and Valine Metabolism	1125	LC/MS Pos Early	376	2800	132.10191	73-32-5	6306	769	C00407	HMDB00172	552654720	609328704	490600256	559987264	629967744	621160384	576288000	712711936	458758048	461800032	572485888	516493216	463841248	471356992	632013312	517692896	584719232	546873152	693101184	638556800	527738944	683295744	523148608	544762752	655698688	453874304	395637664	456243072	442795136	693914752	620873216	507468768	528032928	661354880	668624832	566167488
271	isovalerate	Amino Acid	Leucine, Isoleucine and Valine Metabolism	44656	LC/MS Neg	100000708	1564	101.0608	503-74-2	10430	10001	C08262	HMDB00718	329778	142439	371171	1043869	578028	366676	211979	443614	436732	233453	674841	265238	278205	315564	563026	159498	451316	280099	172427	232721	234109	375091	280860	326387	318419	295286	243963	355523	187628	458340	401853	574030	490896	585083	418103	646686
273	isovalerylcarnitine	Amino Acid	Leucine, Isoleucine and Valine Metabolism	34407	LC/MS Pos Early	100001393	3085	246.16999	31023-24-2	6426851	4932271		HMDB00688	6267949	3227519	6193567	4305130	8085322	4965610	4169515	6005995	5700885	2767791	5377149	4436497	3297152	3925519	5514045	2128615	4998432	3811540	1261097	1266975	3021786	5650106	3894490	4646272	5226962	4973944	1526403	2880791	2448466	7281852	3062405	4973366	4696527	4255925	3862063	5335615
272	isovalerylglycine	Amino Acid	Leucine, Isoleucine and Valine Metabolism	35107	LC/MS Neg	100001452	1950	158.08226	16284-60-9	546304	475516		HMDB00678	168458	121084	304125	138929	141657	197385	266588	382831	123067	84573	133317	85508	69959	109409	192934	112882	143912	153356	147823	143295	163702	233135	134330	230678	171253	126547	70697	102907	222300	188766	152550	100925	122671	124005	54036	108228
3558	ketopioglitazone	Xenobiotics	Drug	43579	LC/MS Neg	100004176	4165	369.09145	146062-45-5																						15464435
228	kynurenate	Amino Acid	Tryptophan Metabolism	1417	LC/MS Neg	98	2224	188.03531	492-27-3	3845	3712	C01717	HMDB00715	703548	220559	607290	506238	576329	408423	547458	380897	515507	359223	546259	480101	360302	401404	538004	386888	670362	1600041	625839	507076	591577	476062	313090	321085	741026	486355	304834	319363	359083	660515	595926	416887	512547	505143	330560	456978
227	kynurenine	Amino Acid	Tryptophan Metabolism	15140	LC/MS Pos Early	100000265	2739	209.09207	2922-83-0	161166	141580	C00328	HMDB00684	10874191	9979128	10939925	14260060	22452044	18157156	23890744	17604356	14776828	15590947	21186436	27181206	14276345	13196463	21769792	22085876	26253898	28061208	20720732	24524028	29951236	14021616	12631965	13730541	16856058	19180080	18452410	16933802	17019750	13544202	16330743	11090352	12793618	17618688	17463918	20500452
2895	L-urobilin	Cofactors and Vitamins	Hemoglobin and Porphyrin Metabolism	40173	LC/MS Pos Late	100002568	901	595.34902	34217-90-8	5280818	4444369	C05793	HMDB04159	124968	112258	423227	303184	696898		134533	270461	105174	79022	955758				1124155	250812	254245	800320	379815	1218270	141800			841659	228628			160665			492551		55864
856	lactate	Carbohydrate	Glycolysis, Gluconeogenesis, and Pyruvate Metabolism	527	LC/MS Neg	482	681.6	89.02442	79-33-4	612	592	C00186	HMDB00190	56479584	48935596	48742808	88411488	56748168	50008480	59580960	59557664	83556768	40306588	57393912	65525488	49590440	40093424	59969808	75175176	71619504	59640492	59109436	76853816	59763212	91083328	43763832	71468984	50093096	60520184	57553648	71213872	151581872	80153248	50993168	71244432	83903352	64393176	41755800	81035056
1882	lactosyl-N-palmitoyl-sphingosine	Lipid	Sphingolipid Metabolism	53010	LC/MS Pos Late	100009030	2527	862.62502	4201-62-1					2128650	3541507	2490823	2072798	1695174	1944772	1941203	1775260	1991048	3083748	2352079	1589517	2938522	1572304	1902834	2033774	2406895	2313329	1931895	3035943	3555619	1587750	1512339	2216044	1961053	1917814	2502965	3878312	4207965	2299887	3792978	3808916	3288639	2432439	2821448	3458800
3539	lamotrigine	Xenobiotics	Drug	54762	LC/MS Pos Late	100009390	763	256.01513		3878	3741	D00354	HMDB14695,HMDB05043												6498453	277318						43109	51333	550864	841755456	898843968	612525632	137993
3823	lanthionine	Xenobiotics	Chemical	42002	LC/MS Pos Early	100003892	1730	209.05906	468821	6994972;98504	88959			185769		126856	125220	111287		207166			200365	274206		81147	135620	262396	262620	200270	314753	84570	201794	169154		93269		152344	166965				230693	179105	219680	62190	159284	183290	193597
1058	laurate (12:0)	Lipid	Medium Chain Fatty Acid	1645	LC/MS Neg	181	5300	199.17035	143-07-7	3893	3756	C02679	HMDB00638	47752756	38300744	51048424	51199748	37313468	40351836	41622160	48941200	18200846	27660170	29788036	46269820	40608436	61741728	67490208	35786592	40927460	55243376	56467448	33631144	67997472	34003088	23367456	73930344	44928080	48171784	27438244	34546720	19130040	54667344	51667604	51810776	102649456	46210688	31213894	38381624
1292	laurylcarnitine	Lipid	Fatty Acid Metabolism(Acyl Carnitine)	34534	LC/MS Pos Late	100001392	1235	344.27954	25518-54-1	10427569	8602997		HMDB02250	3682298	5000421	3717751	3631459	4888519	5694619	4089661	5543056	1848694	2625502	3607862	7746021	6352321	6356672	7454015	5450147	7176725	20405740	12036666	7686873	6306494	5249157	4342195	5160076	8120093	4557135	2843413	5059686	6566044	3003859	3405043	2446758	2954724	3197425	3133587	4578120
265	leucine	Amino Acid	Leucine, Isoleucine and Valine Metabolism	60	LC/MS Pos Early	397	2864	132.10191	61-90-5	6106	5880	C00123	HMDB00687	649485056	539958400	650381120	666242752	873513216	663379584	683359360	914992832	565884288	575964096	717615296	677631616	535381792	604457984	722903552	544782976	708699776	689369600	674913472	555064832	682453888	859653888	568284672	730474432	838380096	666146176	491504544	589089728	606944768	776700416	626925120	716450944	671938816	825692480	631098112	767516992
3562	lidocaine	Xenobiotics	Drug	35661	LC/MS Pos Early	100001538	3250	235.18049	137-58-6	3676	3548	D00358	HMDB14426
1105	linoleate (18:2n6)	Lipid	Polyunsaturated Fatty Acid (n3 and n6)	1105	LC/MS Neg	180	5535	279.23295	60-33-3	5280450	4444105	C01595	HMDB00673	3425506560	3385299712	2739007744	2257225216	2422797568	2487355392	2006778880	2445756672	667504000	1283032448	1218655104	2057967488	1952613504	2234943744	1982255232	2476912128	2232862976	1909612928	2509389824	1728295296	2160034304	2401413888	2797410816	2630307072	2549111808	3533198592	2169434112	2621314048	1534082048	2669702656	2830168832	2785248512	2756123136	2921967104	2225197568	2195922688
1107	linolenate [alpha or gamma; (18:3n3 or 6)]	Lipid	Polyunsaturated Fatty Acid (n3 and n6)	34035	LC/MS Neg	100001337	5450	277.2173		5280934	4444437	C06426	HMDB03073	392269312	321912960	230797632	232271936	271769248	267061456	211813392	289443232	51622064	101971176	87625296	241531104	198126192	207094016	203497376	232207920	208186672	177285232	198575856	73211664	203664016	278228032	253608048	288716096	284873824	359856096	159218096	196716640	93606920	312060384	270724832	251406752	330465536	316698336	197549824	165099696
1464	linoleoyl ethanolamide	Lipid	Endocannabinoid	52608	LC/MS Neg	100006726	6150	322.27515	68171-52-8	5283446	4446566		HMDB12252	314077	292724	182453	235505	252132	146814	238023	163289		74541	53665	177066	112321	158650	179728	246930	234083	138172	193388	85239	235069	296528	255256	334288	294209	291257	30262	185259	62747	311977	324195	427028	371979	312003	165253	245954
1298	linoleoylcarnitine*	Lipid	Fatty Acid Metabolism(Acyl Carnitine)	46223	LC/MS Pos Late	100003151	1430	424.34214	36816-10-1	6450015	4952667		HMDB06469	5323508	8892142	5202766	4721106	5624372	7671127	6298973	5724200	2381339	2880123	2731981	5418811	9020908	4762037	4276103	5032795	5828339	11133933	10569831	6465826	7062747	5657760	8843844	5261475	6045063	4796847	7470265	7038047	5494708	4800388	6884077	6034591	6966114	3995772	5144610	5855372
3524	lisinopril	Xenobiotics	Drug	54787	LC/MS Neg	100009389	2617	404.21909		3937	3800					26173		250328	458747	366365	218687									38699	312921	162391	143201														145332
80	lysine	Amino Acid	Lysine Metabolism	1301	LC/MS Pos Early	407	2850	147.11281	56-87-1	5962	5747	C00047	HMDB00182	478462880	517660928	510614592	481759584	623190336	643482112	585076352	601091584	525659328	546408064	574300096	706134464	500027072	558567488	547396032	575850816	580102912	497663616	505365600	493261120	561266112	653382656	515929408	588397184	760735488	584198784	543944128	561658432	559994560	698736064	471099040	483717536	591675392	537839680	436544064	646750656
1035	malate	Energy	TCA Cycle	1303	LC/MS Neg	409	615.6	133.01425	6915-15-7	525	510	C00149	HMDB00156	14252014	19274462	16690159	20242860	13290377	17228308	19948088	24945160	12736181	16164714	17660044	15866591	16495434	11177610	18538514	17201476	16560964	23572994	24843648	25576478	21342286	23196570	14380161	22515506	20509664	18826016	24137028	21312694	22340606	14772787	14602339	16645000	19353682	12717791	10738450	19875806
1191	maleate	Lipid	Fatty Acid, Dicarboxylate	20676	LC/MS Polar	100000707	2510	115.00368	110-16-7	444266	392248	C01384	HMDB00176	5419740	1620896	1175953	1079815	1747624	1460368	1633911	1528818	940788	1224149	1118401	1521809	1365957	808046	2035651	1969844	1509442	1422170	3172248	1535736	1875665	917381	1121749	2642102	1827603	2166810	3006454	1926280	1686964	1137574	1171053	806701	745417	1306597	1530683	1597992
1252	malonate	Lipid	Fatty Acid Synthesis	15872	LC/MS Polar	818	3447	103.00368	141-82-2;26522-22-85-0	867	844	C00383	HMDB00691	3329509	1267569		1658666	11097263	12228829	12835700	13761596	8360498	17372188	9069070	10326129	14234820	9148363	15974555	10872693	15769020	13412059	15291609	13945214	8192345	14087349	11282538	10482153	9645211	40876	324819		815427	6820854	14632659	10819003	14022109	13003370	14011082	20320516
1251	malonylcarnitine	Lipid	Fatty Acid Synthesis	37059	LC/MS Pos Early	100001526	2086	248.11287	853728-01-5	22833583	21403153		HMDB02095	235032		106072	201496	258126	226598	269375	218722	376689	353354	521576	259565	199263	290264	431478	507747	496771	398680	318960	306073	318617	191572	183378	144537	146477	126553	279110	152013	221669	197169	223601	217465	182067	292133	289827	346398
908	maltose	Carbohydrate	Glycogen Metabolism	15586	LC/MS Polar	913	3329.4	387.11442	6363-53-7	10991489	388469	C00208	HMDB00163	1986891	813962	1084836	1706312	714503	354378	324098	349177	1268809	859475	573072	1320319	1630530	1142919	1634375	1135775	2153976	1495823	413198	604735	1724449	1457879	1035975	1244972	289039	1617885	1601935	864399	2165907	1330193	2121253	1222651	3243833	1168800	834375	1251993
903	maltotetraose	Carbohydrate	Glycogen Metabolism	15910	LC/MS Neg	100000275	910	665.21458	34612-38-9	446495	393830	C02052	HMDB01296	267785	16498	67369	163953	49818				346197	207656	36312	44677	113519			44519	301105	148377			145125	82340	27483	121295		247612	159989	116875	396107	167183	264092	61238	462579	276609	148255	134895
905	maltotriose	Carbohydrate	Glycogen Metabolism	44688	LC/MS Neg	100000276	812	503.16175	1109-28-0	439586	388669	C01835	HMDB01262	544784	130475	256441	397791	175628		54201	127656	572144	372362	223950	315049	344360	268590	524095	295117	690900	437849		118084	432771	299217	258598	319215		500920	339956	264435	735701	462442	660617	415150	1250905	551467	261145	403506
949	mannitol/sorbitol	Carbohydrate	Fructose, Mannose and Galactose Metabolism	46142	LC/MS Polar	100001740	2260	181.07176		5780	440	C01507	HMDB00247	6771520	3316187	29435684	5651019	6704640	7297875	9600006	7418820	1939755	2363836	1963180	4903960	3609455	5301027	4363102	4987380	11169350	6780368	4094571	4815780	6371593	4465316	3925519	9464886	5217216	4726348	9336144	7141409	6764832	7112426	2639191	3400531	2218289	6733622	16132040	22253706
950	mannose	Carbohydrate	Fructose, Mannose and Galactose Metabolism	584	LC/MS Polar	803	2200	179.05611	3458-28-4	18950	141983	C00159	HMDB00169	49179104	41352684	44391556	44092272	48451180	28039424	30575784	34195732	19546946	21282044	17033022	41980908	46327904	42212352	13510216	25824732	24022044	21441272	27745084	35009312	37847980	34637776	42443088	40133236	41298196	44883264	51378808	38355392	45831748	33810020	44424388	18856046	18504388	39003532	31769866	30949708
1067	margarate (17:0)	Lipid	Long Chain Fatty Acid	1121	LC/MS Neg	891	5731	269.2486	506-12-7	10465	10033		HMDB02259	89771144	93995144	67297432	63779928	110096672	93602872	77792000	70837528	34088144	65645792	58119848	76211392	69942208	65226000	118293664	68010632	64407252	47165116	69741496	56908256	37421452	58163784	65519136	68894584	65054356	119953672	66890880	80875016	52967544	76644640	94424504	80524368	68401880	94430568	69714416	71268696
3568	metformin	Xenobiotics	Drug	38306	LC/MS Pos Early	100002405	2817	130.10873	1115-70-4	4091	3949	C07151	HMDB01921		30894340			344187904	348450720			45419668	212108176	95108872	20058848		1381050	664441216			1392636	1459487	1386281	5814079	181788352				405570144	387569056	283083808	291090016	324200000				61097052	21184350
324	methionine	Amino Acid	Methionine, Cysteine, SAM and Taurine Metabolism	1302	LC/MS Pos Early	415	2526	150.05833	63-68-3	6137	5907	C00073	HMDB00696	254130128	256432288	281298016	270858528	209085200	208702192	251946640	229511808	185119040	224248896	241279584	250559968	224730656	232550400	173125712	222431632	259843856	282547008	211969600	187357968	242759424	279640832	209431808	288100160	374487936	197957008	201920928	215324080	194054256	324848416	232230704	219810672	362600192	208664320	182505760	245475120
328	methionine sulfone	Amino Acid	Methionine, Cysteine, SAM and Taurine Metabolism	44878	LC/MS Pos Early	100004635	1250	182.04816	820-10-0	69961	63154			1821314	960468	1555431	1246244	1967451	1066464	1493853	1341032	2180956	1818274	2830005	1790759	1241522	1630322	2710066	2457411	2396395	5653807	2828799	3720076	3789292	2732823	2159857	3210996	2065374	2076886	1406940	1438723	3552172	1135976	756097	1200413	1104051	1971572	1386945	2120527
329	methionine sulfoxide	Amino Acid	Methionine, Cysteine, SAM and Taurine Metabolism	18374	LC/MS Pos Early	100000039	1272	166.05325	3226-65-1	158980	139840	C02989	HMDB02005	5955999	5932922	6552305	5400584	5422365	4149051	4813572	4424721	4515925	4221969	4393785	6593817	4360147	5403088	6074251	4014642	5232672	4796904	5101735	3925098	5024964	5421346	3735866	3978716	4795420	4834503	5304115	5088837	5334614	7178454	4176334	5333831	6096308	5574662	3845714	5005739
3324	methyl glucopyranoside (alpha + beta)	Xenobiotics	Food Component/Plant	46144	LC/MS Pos Early	100005864	832	212.11268						732091	105889	327911		219116		724704	561550		988718		654520	216988	836422	130907			410442		138547	537995		134841	625246	318871	635810	253568	306451	719409	264714		516138	216823	592096	524470	526002
3244	methyl indole-3-acetate	Xenobiotics	Food Component/Plant	1584	LC/MS Pos Early	1104	3339	190.08626	1912-33-0	74706	67279		HMDB29738	415610	1074693	637990	778399	357710	534536	358708	564299	261998	403648	627408	658301	309561	185778	1207249	475496	439340	420730	189662	1015776	1258837	96993	63465		216332	303661	155869	224369	353527	258098	364030	156390	76795	255958	242553	504916
2978	methyl-4-hydroxybenzoate sulfate	Xenobiotics	Benzoate Metabolism	48429	LC/MS Neg	100006116	2873	230.99688						3666673	9412806	3651190	2327186	1643300	1166926	21839332	44765616	468352	376741	1133999	2458809	958317	2191049	6906870	44965764	7881949	192040	114793	171434	1317610	2727548	3586583	6684639	6300370	109373	85731	44241	1264966	3817639	17891410	5599409	5647851	160475	34208	160516
1271	methylmalonate (MMA)	Lipid	Fatty Acid Metabolism (also BCAA Metabolism)	1496	LC/MS Polar	418	3078.4	117.01933	516-05-2	487	473	C02170	HMDB00202	4960319	4596225	5272818	3670517	2770710	2252199	2837998	3342957	2277164	2064144	2795508	3648108	2752711	3358670	4404490	5625389	10134189	26859964	3844326	13365313	8078192	5055786	4030997	6841448	7497847	3491152	3290058	3654323	3249433	3414431	2454017	3762460	4458214	3822722	3565103	7969327
285	methylsuccinate	Amino Acid	Leucine, Isoleucine and Valine Metabolism	15745	LC/MS Polar	2051	2800	131.03498	498-21-5	10349	9922		HMDB01844	1229668	575812	606395	1374231	855280	804566	989561	1065160	557250	598190	516121	578037	476318	696015	1077369	632315	723602	1295129	1250582	922201	1062250	723715	630622	787681	1319334	1106820	678703	859095	699137	381878	526695	670642	629620	617314	930092	738994
3572	metoprolol	Xenobiotics	Drug	18037	LC/MS Pos Early	2028	3312	268.19072	56392-17-7	4171	4027	D02358	HMDB01932	29854174																				196670
3574	metoprolol acid metabolite*	Xenobiotics	Drug	34109	LC/MS Pos Early	100001385	2950	268.15434	56392-14-4	62936	56653			82666344				77604										195835	142540	322794		216316	134645	598807	182989									90471				78008
1466	myo-inositol	Lipid	Inositol Metabolism	1124	LC/MS Polar	363	3506.3	225.06159	87-89-8	892	10239179	C00137	HMDB00211	7904957	4728859	8845219	8919088	27827750	16139536	36207248	28120848	12565405	10653172	10669563	13362916	9216802	10455734	16532959	13124758	17978734	23667612	15237405	15153265	11820341	10879212	8759838	8695463	7847905	8735425	7062089	6811630	10282386	13724584	10680211	13710369	15694955	22645424	14799527	32691760
1061	myristate (14:0)	Lipid	Long Chain Fatty Acid	1365	LC/MS Neg	519	5440	227.20165	544-63-8	11005	10539	C06424	HMDB00806	379362528	324943808	248616336	246343808	334856128	331723136	259895776	339942944	129814688	229932032	211348560	393270752	318603712	369923840	315463072	253009456	239697232	251739792	331210688	175874048	296192480	299607424	257111728	419443296	415618912	485482592	216620816	252239520	121243752	345651328	329545856	318636480	443569184	434790400	285690080	298476064
1062	myristoleate (14:1n5)	Lipid	Long Chain Fatty Acid	32418	LC/MS Neg	100001198	5346.9	225.186	544-64-9	5281119	4444564	C08322	HMDB02000	51351136	39115920	30323012	27395080	29640666	35540156	32765162	43160388	11972552	21554680	20280492	41534948	40752428	43637536	34760652	43130528	44806344	54280996	69108032	23703920	68422656	61531964	44637004	85557744	83108952	64709940	30173230	33693576	15982270	39449768	38716764	31280510	53431052	54964400	34454996	44280992
1301	myristoleoylcarnitine*	Lipid	Fatty Acid Metabolism(Acyl Carnitine)	48182	LC/MS Pos Late	100006051	1316	370.29471	889848-55-9					5249085	7059140	4821376	3974119	6647170	7412508	6181065	6050602	2212973	4665134	5422260	9040469	8734680	5440221	8900923	7794761	8848935	22058184	16671240	13834820	6129338	7428416	8779466	5867382	7390597	6904338	5950290	7570276	9075399	3243801	4469073	3723103	5247674	5436828	5574278	9900439
1293	myristoylcarnitine	Lipid	Fatty Acid Metabolism(Acyl Carnitine)	33952	LC/MS Pos Late	100001270	1350	372.31084	18822-89-4	53477791	4932274		HMDB05066	1882284	2260703	1629882	1600119	3080849	3401273	2749786	3143983	1644776	2346709	2125166	3689197	2661190	2601377	3950321	2082113	2479123	4493391	4109496	2856675	2047354	3029106	2997127	2550949	3061742	2881655	2408998	2385352	2627236	2272981	2749907	1627503	2420116	2153516	2286494	2390518
3654	N,O-didesmethylvenlafaxine glucuronide	Xenobiotics	Drug	52358	LC/MS Pos Early	100006001	2902	426.21225	1021933-99-2																			541068	722607	725302
3247	N-(2-furoyl)glycine	Xenobiotics	Food Component/Plant	31536	LC/MS Neg	100001086	1525.8	168.03023	5657-19-2;5657-19-2	21863	20549		HMDB00439	3312319		43226	75696			34182	45059			48042	56550	25174		43989		54708	89204		23105	64884	37704	25681	910767	251981	34351	40226	29870	68305						16823
63	N-acetyl-1-methylhistidine*	Amino Acid	Histidine Metabolism	43255	LC/MS Pos Early	100004299	2100	212.1028						994586	652062	992231	967281	1002639	465286	1321580	1120742	164761	191339	532315	149242		213943	431017	409128	893780	934779	895191	1078430	1161887	127763	164565	155236	448895	398904	203587	339714	673778	727081	483543	622385	689361	362230	282409	603391
62	N-acetyl-3-methylhistidine*	Amino Acid	Histidine Metabolism	43256	LC/MS Pos Early	100002204	2056	212.10297	37841-04-6	193270	19993498			99047	277151	423522	213668	559388	727013	1092807	886739		167689	256697	66559		87914		273783	183569	35663	618129	620337	188976	107409	162650	41534	81483	246217	197483	294953	79519	468626		44664	100899	77245	153753	473384
2777	N-acetyl-beta-alanine	Nucleotide	Pyrimidine Metabolism, Uracil containing	37432	LC/MS Neg	100002102	773	130.05096	3025-95-4	76406	68881	C01073		261523	213004	186033	200999	520222	286941	373636	420577	337272	230461	228730	301137	191081	206764	344604	253128	246579	327727	273581	275706	322934	226814	278156	292534	273880	354352	329275	368100	317920	328106	237012	225691	192828	396469	267225	261723
100	N-acetyl-cadaverine	Amino Acid	Lysine Metabolism	43530	LC/MS Pos Early	100002249	2385	145.13354	32343-73-0					132069	1163698	145009	301343	1149257	734377	1791944	603348	386322	541627	415728	216806	499135	439258	4199098	2563302	2816616	465683	542895	577721	636617	834232	3081694	1359591	804719	224045	447539	491814	499204	458656	1539328	2332019	888709		302603	313695
28	N-acetylalanine	Amino Acid	Alanine and Aspartate Metabolism	1585	LC/MS Neg	1110	861.2	130.05096	97-69-8	88064	79449	C02847	HMDB00766	2440725	2075532	2037105	2074373	3111742	2834003	3106076	3101622	1388029	1587152	1583822	2006063	1737254	1795671	2409495	2365978	2658946	2877811	2552347	2681662	2724712	2240757	1921342	2092297	2598075	2523819	2504710	2520562	2280814	1942407	1829850	1760128	2014395	2399223	2196124	2474761
3137	N-acetylalliin	Xenobiotics	Food Component/Plant	45404	LC/MS Pos Early	100005367	1348	220.06381						1151140		1040017	2911014	3240210	536401	1358338	209857	4208225	738281		69741	46781	133704	814575		1473836	3217492	153210	173784		378743			215255		331386	431806	1757242		48779		1828617	254817	600545
373	N-acetylarginine	Amino Acid	Urea cycle; Arginine and Proline Metabolism	33953	LC/MS Pos Early	100001266	2245	217.12952	155-84-0	67427	60752	C02562	HMDB04620	7590457	3816018	5207813	7086758	4872310	3036219	6396554	7438022	2055081	2143701	3572192	2849203	1861124	2587245	2152562	2914480	3208482	6568210	3406579	4967839	6756709	1305548	2388371	4503672	5982288	2903207	3172606	3061918	3427022	5071160	1873053	2992547	4879580	4157288	3058640	7148868
33	N-acetylasparagine	Amino Acid	Alanine and Aspartate Metabolism	33942	LC/MS Pos Early	100001257	785	175.07134	4033-40-3	99715	90090		HMDB06028	350910	283270	143148	305027	314121	303795	327893	468597	365835	389781	298860	339384	207120		260691			261666	395280	175569		476369	190619	181843	283854	186715	177889	177262	271136	310255	301776	306207	286427		280330	227586
34	N-acetylaspartate (NAA)	Amino Acid	Alanine and Aspartate Metabolism	22185	LC/MS Polar	100000787	3143	174.04079	997-55-7;997-55-7	65065	58576	C01042	HMDB00812	10995031	9798661	5775045	7190525	3574680	5250053	7350789	10078523	5401313	7928686	4755161	9210345	4016251	6445913	3634608	4808247	6617712	11445087	10684556	14545146	11897712	16121325	4905949	10522538	14820105	5684950	3983242	6820325	8274240	4895955	3297752	7913585	6665375	3156700	3371056	6924391
447	N-acetylcarnosine	Peptide	Dipeptide Derivative	43488	LC/MS Pos Early	100004046	2141	269.12444	56353-15-2	9903482	8079136		HMDB12881	438091	1176833	598592	864027	1233625	1487831	1294725	912069	1288452	1786110	1204314	616957	441364	200760	1149248	1609996	1188222	2342515	1831148	360554	441919	1549098	252860	255151	420885	425846	837978		301509	1832125	2495112	1102689	446910	739405	668855	756468
388	N-acetylcitrulline	Amino Acid	Urea cycle; Arginine and Proline Metabolism	48434	LC/MS Neg	100001577	940	216.09898	33965-42-3	656979	571213	C15532	HMDB00856	240857	56076	136551	201662	127987	37097	139310	290373				18915			33157	27046	60058	221041	62933	73199	155174	65890	34223	44364	146791	86172	74689	86946	111775	232988	47318	78430	81631	27543		55686
1016	N-acetylglucosaminylasparagine	Carbohydrate	Aminosugar Metabolism	48149	LC/MS Pos Early	1215	1212	336.14015	2776-93-4	123826	21403014	C04540	HMDB00489		97395		57392	171630	186493	280657	228558	159641	80176	112877	107653	100915	115266	233940	195254	433454	212421	151873	126867	208745	148756	99043	203808	183091	84394	221627	172358	236278	186205	130424	221566	256885	175269	143996	277438
43	N-acetylglutamate	Amino Acid	Glutamate Metabolism	15720	LC/MS Polar	100000282	3106	188.05644	1430871	70914	1266066	C00624	HMDB01138	742060	551284	572716	647539	811695	648056	721973	798100	313566	335057	411926	516106	412335	539216	605461	379573	490717	706743	694204	904583	545172	667830	575787	674000	870311	779717	770362	607025	591477	450802	336641	399039	495499	632186	471979	773506
44	N-acetylglutamine	Amino Acid	Glutamate Metabolism	33943	LC/MS Polar	100001253	2140	187.07243	2490-97-3	182230	158492	C02716	HMDB06029	785453	524900	610791	840486	583528	459502	803165	799224	124623	180456	173143	331980	335398	379201	354401	362854	313301	783775	565899	659392	765890	315128	277647	502602	506784	647954	977633	663854	906943	459662	193362	391498	654656	380219	326660	499778
2	N-acetylglycine	Amino Acid	Glycine, Serine and Threonine Metabolism	27710	LC/MS Neg	100001006	731	116.03531	543-24-8	10972	10507		HMDB00532	1223861	1410539	1973984	1148197	1382018	3304454	5234324	6417289	329569	1008233	1044875	822720	982432	1804683	855398	1398371	2629652	2510387	2936080	3250311	1404112	1234226	2396735	2397718	1607324	1785849	2561980	2030689	6018138	623693	974540	1197265	2545739	1140085	1312224	3588304
59	N-acetylhistidine	Amino Acid	Histidine Metabolism	33946	LC/MS Neg	100001293	900	196.07276	39145-52-3	75619	68142	C02997	HMDB32055	137948	104162	128918	171889	67425	98798	152547	133455	20711	31617	51175	58550	37327	42335	80655	100919	115764	176862	78638	108952	173272	95897	84475	117546	203264	118638	124438	124550	201760	95396	29251	67869	119150	113528	79143	134628
295	N-acetylisoleucine	Amino Acid	Leucine, Isoleucine and Valine Metabolism	33967	LC/MS Neg	100001276	2325	172.09791	3077-46-1	2802421	2081100			75248	103053	51372		124485	91107	62152	163427		30953	45348	84118	45308	72304	114669			96109	138949	104792	110183	74592	111982	91949	133878	111308	72985	97761	102977	100917		75472	78921	79470	77849	99044
259	N-acetylkynurenine (2)	Amino Acid	Tryptophan Metabolism	48757	LC/MS Pos Early	100006378	2364	251.10264						351396		331439	403021	188704	64730	298929	323322	171310	103998	177631	105766	133548	142658	210069		183175	375451	76168		187106	136000	80962	121046	982509		123192	86559	116885	307085	125743	192062	223404
266	N-acetylleucine	Amino Acid	Leucine, Isoleucine and Valine Metabolism	1587	LC/MS Neg	1082	2400	172.09791	1188-21-2	70912	64075	C02710	HMDB11756	122116	75214	101870	108530	131220	111850	125307	195072	48196		62446	103661	69306	50479	84628	55367	103797	147617	107719	100678	121144	142020	59403	133431	132861	116241	111192	112039	127949	150874	98784	99164	98343	89343	81942	83058
325	N-acetylmethionine	Amino Acid	Methionine, Cysteine, SAM and Taurine Metabolism	1589	LC/MS Neg	1083	1787	190.05434	65-82-7	448580	395338	C02712	HMDB11745	626348	519990	554669	535649	810792	819777	666981	635164	308768	415467	381205	323887	434884	394737	544230	415278	511736	768851	686366	642654	724675	357220	468014	543837	504046	662696	763870	586419	555717	502114	520826	480331	551782	467144	554798	485475
1005	N-acetylneuraminate	Carbohydrate	Aminosugar Metabolism	32377	LC/MS Polar	1162	3072.6	308.0987	131-48-6	439197	10292217	C00270	HMDB00230	1098161	829735	1087733	1427234	943110	611106	634236	535608	313227	368402	406676	819787	740213	625396	804129	799330	1011621	851301	568506	678015	993008	416855	532085	674145	399411	1192345	1202414	1209903	1341745	1928580	2831225	2953017	4638955	968527	938691	1060450
109	N-acetylphenylalanine	Amino Acid	Phenylalanine and Tyrosine Metabolism	33950	LC/MS Neg	100001256	2597	206.08226	2018-61-3	74839	67404	C03519	HMDB00512	272277	99036	205935	230673	172750	129343	202501	208320	87614	90021	85688	117115	98319	89410	139766	99979	113436	229825	136334	113392	172847	145984	103749	174916	312908	103977	125315	96560	146422	211462	146095	143901	154469	100699	76706	110529
374	N-acetylproline	Amino Acid	Urea cycle; Arginine and Proline Metabolism	34387	LC/MS Pos Early	100001334	1695	158.08117	1074-79-9	322640	285677				162285	310400	274828	300957		615525	934215	281923	838186	296581		682059		1422782	422388		1653864	686618	586500		1326510	908036	1243506	637477	384624	2932009	233595	533188	398864		357304			368653	314415
406	N-acetylputrescine	Amino Acid	Polyamine Metabolism	37496	LC/MS Pos Early	192	2230	131.11789	18233-70-0	122356	109095	C02714	HMDB02064	1552718	1092638	1333430	1435105	2132796	1844781	2449038	2083814	1139814	930818	1210742	1629241	1157291	1227402	1597578	1644236	1423135	1872551	1536449	1991305	1839456	3178053	3251618	2697767	1864649	1878339	2031218	1789431	2235592	1344185	995948	1196017	1356595	1732362	1051412	1419315
10	N-acetylserine	Amino Acid	Glycine, Serine and Threonine Metabolism	37076	LC/MS Polar	100001851	2000	146.04588	97-14-3	65249	58744		HMDB02931	15210526	14969102	13841288	15644345	18344644	16247658	18486388	16319834	5688176	8100572	7550297	12654457	12092243	12083930	11840772	10964913	14551840	19859842	20868938	20093960	19830954	13691066	12295296	12241345	15548473	16903188	18925766	16457193	17315884	8515796	8349646	9410661	10635988	12964787	15793343	14680905
353	N-acetyltaurine	Amino Acid	Methionine, Cysteine, SAM and Taurine Metabolism	48187	LC/MS Neg	100005466	800	166.01795		159864	140553			158053	128015	155693	184679	296322	241485	344993	352115	37422	107273	107893	100166		91668	205520	194279	193145	348128	324112	290187	430880	139107	160559	198087	132306	236643	241960	205633	385639	70031	109937	206722	169720	163679	91109	156474
15	N-acetylthreonine	Amino Acid	Glycine, Serine and Threonine Metabolism	33939	LC/MS Neg	100001274	821.6	160.06153	17093-74-2	152204	3841173			2219691	1683836	1884312	1994258	2676970	2296947	2991828	2533298	975730	1603862	1537670	1810090	1164243	1993703	2108094	2093216	2353090	2690451	2328915	2428402	2889633	1618860	1408491	1738424	2170074	2099656	1959671	1974840	2716640	1409633	1112497	1542312	1631084	2313663	1706374	2275454
218	N-acetyltryptophan	Amino Acid	Tryptophan Metabolism	33959	LC/MS Neg	100001254	2630	245.09316	1218-34-4	700653	610602	C03137	HMDB13713	62902		45015	79996	35129	21834	46778	42002	26762	35288	45159	48300	32748	31635	75726	54180	62808	50052	19537	15392	39757	46701	41131	49542	137367		28253	25096	46032	34344	23090	20131	21166	32600		23154
124	N-acetyltyrosine	Amino Acid	Phenylalanine and Tyrosine Metabolism	32390	LC/MS Neg	100001104	1680	222.07718	537-55-3	68310	61606		HMDB00866	142479	65224	87345		58813	54722	69639	49031	56005	55084	54234	69725		44308	59560	62999	46345	89649	46891			88361	60815	93677	301201		60317		57716	110521	68583	49420	71297	56748		62414
308	N-acetylvaline	Amino Acid	Leucine, Isoleucine and Valine Metabolism	1591	LC/MS Neg	1084	1704	158.08226	96-81-1	66789	60154		HMDB11757	227719	187797	210196	200515	287219	277851	307525	282914	153128	171706	159937	197573	170010	186790	297338	225857	277997	264119	243510	248622	253892	232331	176441	209361	278234	239538	270153	243043	286761	193701	167621	172753	164777	256314	213007	255608
378	N-alpha-acetylornithine	Amino Acid	Urea cycle; Arginine and Proline Metabolism	32984	LC/MS Pos Early	100000285	2000	175.10772	1572591	439232	388369	C00437	HMDB03357	145870		257342	271716	303163	156683	320828	300279	474075	283757	275360	259234	231440	235156	505698	299732	413390	482143	292118	300134	231447	336758	218787	330354	279703	210912	392828	237729	266243	326939	269779	286469	311050	396430	352454	352587
376	N-delta-acetylornithine	Amino Acid	Urea cycle; Arginine and Proline Metabolism	43249	LC/MS Neg	100004523	858	173.09316		9920500	8096135			842982	201810	308466	245636	425836	202638	593486	446476	651699	830505	695991	354526	267066	182703	564942	469929	812371	591572	225476	460248	679086	930105	212981	809873	1529938	135713	318138	354008	909323	175696	37109	366928	363314	348187	433674	1686172
3584	N-ethylglycinexylidide	Xenobiotics	Drug	33080	LC/MS Pos Early	100001539	3209	207.14919	7728-40-7	24415	22824	C16561	HMDB60656
326	N-formylmethionine	Amino Acid	Methionine, Cysteine, SAM and Taurine Metabolism	2829	LC/MS Neg	194	1543.8	176.03869	4289-98-9	439750	388809	C03145	HMDB01015	1728860	1271650	1542391	1422899	2050460	1768629	1979037	1976922	817549	1070988	1068425	1157770	908678	952713	1350465	1173681	1344544	1848419	1827617	1720915	1831885	1686130	1346797	1628725	1906419	1373868	1474189	1499824	1339089	1289170	1132570	1234326	1362623	1512367	1303791	1622448
203	N-formylphenylalanine	Amino Acid	Phenylalanine and Tyrosine Metabolism	48433	LC/MS Neg	100006056	2400	192.06661	13200-85-6	759256	663938			108969	32770	55632	44167	59784	74608	78964	112645	51249			72153		42990			75770	74444	42422	30832	77805	186919	21904	44726	36058	43279	52259	61555	115858	95950	86349		60921	114813	58517	108724
3855	N-methylpipecolate	Xenobiotics	Chemical	47101	LC/MS Pos Early	100005383	1932	144.10191	41447-17-0	11862129;11286529	9461516			915823	413954	479536	561520	1879703	1379431	2861217	1610669	3305467	769341	1694570	1159631	860252	1073250	3260475	2656542	4543965	1527248	859591	738521	951704	1223346	1006691	1033315	1278879	1815155	1834725	1554954	3019594	563336	469047	689338	456592	1958263	1402128	857463
380	N-methylproline	Amino Acid	Urea cycle; Arginine and Proline Metabolism	37431	LC/MS Pos Early	100001956	1335	130.08626	475-11-6	557	541			22771412	1036735	1116545	870657	1603020	2434880	6006129	12026721	1604124	2126933	2199839	18354656	3257466	50819096	2644122	1890317	28410804	4030102	4109963	2263705	4481771	7462992	2593634	20032772	2752326	3403294	2066268	4845297	5338238	3529214	2007807	9983722	13238425	2629825	2688438	3669281
354	N-methyltaurine	Amino Acid	Methionine, Cysteine, SAM and Taurine Metabolism	42989	LC/MS Polar	100004056	1576	138.02303	107-68-6	6994586;7882	7594			2052785				916663		94477	118417	578338	72924					281333		144157											90764	174201
1460	N-oleoyltaurine	Lipid	Endocannabinoid	39732	LC/MS Neg	100003119	5610	388.2527	52514-04-2	6437033	4941625				204051		193351	176049	128917	292863	212390		95900	106163	105884		238045	216895	341342	205651	139766	444504	215891		203755	298183	158331	176213	150415	162816	295041	198160	110144	264945	235768	191861			222680
1843	N-palmitoyl-sphinganine (d18:0/16:0)	Lipid	Sphingolipid Metabolism	52604	LC/MS Pos Late	100009028	3090	540.53503	5966-29-0	5283572	4446685		HMDB11760	195732	307951	171424	209322	257614	538720	296025	238835	95603	93205		214993	456758	151753	210360	320911	196601	188809	233227		135785	148087	201544	191233	179706		431449	433828	455992	210484	803404	149255	381946	336285	197873	268115
1861	N-palmitoyl-sphingosine (d18:1/16:0)	Lipid	Sphingolipid Metabolism	44877	LC/MS Pos Late	1518	2893	538.51937	24696-26-2	5283564	4446677		HMDB04949	3117220	5242716	3491165	2367880	3797284	5034044	4115277	3538778	1850615	2858198	1915930	2735966	3429599	2348974	3837706	4126946	3882829	2716595	2562520	3021366	3142780	3636920	3471865	4774993	3963973	2773505	3535210	3943883	5611527	2950865	5229731	3386280	3297744	3279503	2982458	3487715
1277	N-palmitoylglycine	Lipid	Fatty Acid Metabolism(Acyl Glycine)	42092	LC/MS Neg	100003686	5580	312.25441	2441-41-0	151008	133100			332644	497119	383791	360134	332841	395315	442042	351596	118049	356136	309400	287413	336832	327982	299102	342384	375057	388513	519233	494744	303297	336919	414178	495336	463471	368471	404820	534467	552981	371678	422138	444224	548533	325437	461464	493141
1461	N-stearoyltaurine	Lipid	Endocannabinoid	39730	LC/MS Neg	100003240	5782	390.26835	63155-80-6	168274	147194				61862	56547				62928	107009					64474														40174	57812			158585	86448	87547			66727
2832	N1-Methyl-2-pyridone-5-carboxamide	Cofactors and Vitamins	Nicotinate and Nicotinamide Metabolism	40469	LC/MS Neg	100001468	1668	151.0513	701-44-0	69698	62899	C05842	HMDB04193	6941331	2627855	4644157	3217847	12287149	15074034	6105734	7151375	2635954	4623342	6630970	10915005	2268913	4455407	6051807	6854341	12105532	6691204	5390351	3837184	12336583	7429836	9539080	4510845	9219337	6117982	4731845	7848674	10788729	7397061	8093804	5935964	4274611	9360386	5578451	11040368
2699	N1-methyladenosine	Nucleotide	Purine Metabolism, Adenine containing	15650	LC/MS Pos Early	1242	2120	282.11969	15763-06-1	27476	4573813	C02494	HMDB03331	3480833	2719157	2647702	2906786	5181023	4448757	4413064	4588475	2336379	2987600	2669049	3517403	3134107	3091447	4448572	4921476	5092831	4887207	4207984	4385187	4189347	4180479	3926074	3497424	4493794	3528954	3561021	3296135	3554748	4118368	3606063	3634069	3809053	3559642	3333796	3677557
2677	N1-methylinosine	Nucleotide	Purine Metabolism, (Hypo)Xanthine/Inosine containing	48351	LC/MS Pos Early	100001409	1430	283.1037	20245-33-4	65095	513976		HMDB02721	760804	671926	643245	772703	1086677	1074805	1197900	883805	620818	582880	728584	869102	525615	674177	1212773	1225909	1183252	1588215	1471357	1124133	1178655	912233	728954	647915	1030226	1027829	894051	869793	805866	678080	748525	672805	755738	690112	698776	768411
2735	N2,N2-dimethylguanosine	Nucleotide	Purine Metabolism, Guanine containing	35137	LC/MS Pos Early	100001412	2210	312.13025	2140-67-2	92919	83878		HMDB04824	991777	648511	643435	758786	1267747	1140332	1111276	975242	717036	693312	771904	783860	617467	627488	1304065	1520894	1303355	1211648	1284786	1210193	1201891	1056988	864796	835525	1069990	787751	897207	652055	742833	1086435	1097659	926317	1008593	792830	809007	891670
377	N2,N5-diacetylornithine	Amino Acid	Urea cycle; Arginine and Proline Metabolism	43591	LC/MS Neg	100004575	1367	215.10373	39825-23-5	10398396	8573834			155007	34103	84351	59412	64829	25179	155635	152140	24849	29563	24997				30390		60240	95553	41272	74106	122378	38702	36299	44221	131345	18990	28709	37611	151567	34362		57811	65642	30690		89839
81	N2-acetyllysine	Amino Acid	Lysine Metabolism	36751	LC/MS Polar	100001721	3372.6	187.10881	1946-82-3	92907	83869	C12989	HMDB00446	161024		169624	138094	124192		134784	108314								36785	50110	114029		99708	95651					107152	93816	86771	76539	86481	54107	45212	81499	31785		68936
2734	N2-methylguanosine	Nucleotide	Purine Metabolism, Guanine containing	35133	LC/MS Neg	100001467	1988	296.10004	2140-77-4	3035422	2299669		HMDB05862	67367	58418	75030	51725	68779		53705	54073	64066	68869	80066	50355	52438	55005		100790	95474	73231	64714	51737	60384	73406	60094	72812	35653	42000	65153	62598	33244	78936	97113	69743		78359	67240	70745
2789	N4-acetylcytidine	Nucleotide	Pyrimidine Metabolism, Cytidine containing	35130	LC/MS Pos Early	100001413	1580	286.10337	3768-18-1	107461	96702		HMDB05923	947979	673792	459241	590791	1156352	1174346	991135	690361	1563330	1673800	2169164	1267144	1168891	649861	1097279	1301988	953775	2687572	1864885	935972	681872	1222456	1269963	785076	732497	877712	1056820	1418107	1477890	1248112	1331555	1506943	979010	665127	793628	293660
84	N6,N6,N6-trimethyllysine	Amino Acid	Lysine Metabolism	1498	LC/MS Pos Early	189	2825	189.15976	23284-33-5	440120	140379	C03793	HMDB01325	16404938	17906300	15790239	19101810	24655804	23595998	44449492	39509272	16857300	17403904	23233296	22813178	18819924	21117716	17909550	25408826	26368406	21891360	17549632	22785478	25131574	24235226	20813992	24285182	30338016	21416336	19957020	17875802	28705926	23554172	13394205	14906499	18764516	35416248	20521628	28624310
82	N6-acetyllysine	Amino Acid	Lysine Metabolism	36752	LC/MS Neg	100001734	1059	187.10881	692-04-6	92832	83801	C02727	HMDB00206	150845	160280	148878	158239	204625	173260	224199	215898	126957	164374	181442	177198	134432	172639	205990	235143	207885	206747	237619	256045	229372	159616	127493	163140	192800	186091	208205	233659	259590	155739	140480	159122	158835	250053	192831	248809
2709	N6-carbamoylthreonyladenosine	Nucleotide	Purine Metabolism, Adenine containing	35157	LC/MS Neg	100001415	2164	411.12698	24719-82-2	161466	141829		HMDB41623	54909	43502	48983	52272	76128		44087		29419	44459	33795	45918		46590	49701	67406	81483	87788	87629	73545	85747	57329	54978	44595	77636	71159		56829	59149	63969	62411	43823	37999	56067	54967	60419
1020	N6-carboxymethyllysine	Carbohydrate	Advanced Glycation End-product	36713	LC/MS Pos Early	100001768	2500	205.11829	1404817		11217184					561433	363149	267819				220992						791510		223009	505664					448501		252602	358086	237058	312007		319670		262240
2700	N6-methyladenosine	Nucleotide	Purine Metabolism, Adenine containing	37114	LC/MS Neg	213	2593	148.06285	1867-73-8	102175	92307		HMDB04044					39198	31003	46203	35711				30739			47059	52296	54949	29293	29335	26984	31159	33264	26912	19811	23136					37554	38448	28175	46172			34931
2718	N6-succinyladenosine	Nucleotide	Purine Metabolism, Adenine containing	48130	LC/MS Neg	100001664	980	382.10043	4542-23-8				HMDB00912	35711	35857	25058	27786	39522	39414	46519	26262		19921					35024	44196	39716	46403	41269	46478	42126	20244		17127	20004	33345	40130	40696	51938	28417				28356	32497	22924
3581	naproxen	Xenobiotics	Drug	12122	LC/MS Neg	1384	4155	229.08702	22204-53-1	156391	137720	C01517	HMDB01923															64673292															98674000
1091	nervonate (24:1n9)*	Lipid	Long Chain Fatty Acid	52674	LC/MS Neg	100001231	6804	365.3425	506-37-6	5281120	4444565	C08323	HMDB02368	8428943	11387678	4560465	8233175	6326481	8863840	11985684	6599303	4459207	7394935	7257447	5189832	9915203	4678645	5655016	8803540	9067346	5429426	5810313	8051991	4047320	4551204	5124306	7403318	5633281	7197953	11591971	7841439	14984774	5083380	9572880	7790794	7968557	10695667	11108876	7261026
2813	nicotinamide	Cofactors and Vitamins	Nicotinate and Nicotinamide Metabolism	594	LC/MS Pos Early	432	1942	123.05529	98-92-0	936	911	C00153	HMDB01406	2819359	2112955	3193766	4614093	1907719	2006853	1290527	3402565	3944867	2256908	3259494	3003533	5451847	3082483	6306955	4200791	6232954	6507708	2534747	1211954	3358046	3314753	3018191	5523151	3025978	3724464	11267930	3250726	5251208	2621574	7165335	4447420	10531564	4141096	1790296	3650536
2816	nicotinamide riboside	Cofactors and Vitamins	Nicotinate and Nicotinamide Metabolism	33013	LC/MS Pos Early	100001310	2040	255.09755	1341-23-7	439924		C03150	HMDB00855	95566				96780	117412	159118	365827	98698	116910	90049	62895	115008		82420	100421	92134	200115	234204	156310	82767	175006	98870	167699	84346	173647	152414	145572	284810	108307	85335	127235	105883	123140	77968	65228
1077	nonadecanoate (19:0)	Lipid	Long Chain Fatty Acid	1356	LC/MS Neg	892	6068	297.2799	646-30-0	12591	12071	C16535	HMDB00772	3762963	4064660	3461146	3546721	4775775	3730701	4475184	3663134	2503114	3256934	3969076	3417209	3389491	3761434	5482216	3202480	2859425	2654333	3342612	3967230	2605417	2745094	3401736	3527690	3739653	4981592	3512750	3558754	3287359	3358374	4337763	4957509	3681596	5014995	3776431	3496984
3588	norbenzoylecgonine*	Xenobiotics	Drug	43781	LC/MS Pos Early	100004657	3176	276.12304
3589	norfluoxetine	Xenobiotics	Drug	37252	LC/MS Pos Late	100003769	1008	296.12568	83891-03-6	4541	4382			3530211	1806178																								2406980	1856898	2194834	5055801				404376	3010573	2716316	2746061
3672	noroxycodone	Xenobiotics	Drug	52363	LC/MS Pos Early	100006432	2930	302.13869	52446-25-0	5489120	4590081		HMDB41960
149	o-cresol sulfate	Amino Acid	Phenylalanine and Tyrosine Metabolism	36845	LC/MS Neg	100001806	2796	187.00705		11615528	9790277			376497	169798	99721	61003	413484	353922	75848	22086	58011	24664	108479	79477	43949	43815	113733	59399	85431	36126	48066	93086		43331	81599	96776		68461	99702	87377	120110	123668	59912	63856		196050	83288	100249
3513	O-desmethylvenlafaxine	Xenobiotics	Drug	43334	LC/MS Pos Early	100004173	3253	264.19581	300827-87-6																			97213096	128028680	105213648
3658	o-hydroxyatorvastatin	Xenobiotics	Drug	47883	LC/MS Neg	100005933	5015	573.24064	214217-86-4	9808225	7983984						71616											58601		192246			238103
2950	O-methylcatechol sulfate	Xenobiotics	Benzoate Metabolism	46111	LC/MS Neg	100004208	2344	203.00196		22473	21078			4664148	367855	927104	1131733	699664	1574195	1329788	854959	2850213	1271019	1260382	1031063	431729	462287	1258348	834166	687910	1915445	1130504	572437	985886	1241446	799672	2073950	1835488	1113955	394838	339316	449412	148018	244909	1228918	516265	285753	333405	1100197
3749	O-sulfo-L-tyrosine	Xenobiotics	Chemical	45413	LC/MS Neg	100005384	990	260.02343		514186	448617			703407	442301	492073	531275	665392	447891	564207	483054	381586	339900	376018	467093	367823	415670	514241	805595	892411	1303491	759111	967947	1141616	582867	328758	369467	445214	738988	504245	570221	645335	472407	305365	358746	379505	639348	489781	589572
1204	octadecanedioate	Lipid	Fatty Acid, Dicarboxylate	36754	LC/MS Neg	100001615	5043	313.23843	871-70-5	70095	63283		HMDB00782	1755653	1612821	1499964	1585628	1212442	1577956	1942775	1314299	627876	1527240	1397236	1056481	1528908	698950	1122728	636132	748393	822927	1273312	2000346	689330	283064	463147	932618	421582	1343850	1322030	1538053	1559935	1860258	4008195	1792528	1785434	1640598	1303394	1482208
1287	octanoylcarnitine	Lipid	Fatty Acid Metabolism(Acyl Carnitine)	33936	LC/MS Pos Late	100001247	950	288.21694	3671-77-0	123701	110274	C02838	HMDB00791	7394015	9816876	9474192	5705757	8533539	11266069	10001316	9157744	2800520	4408678	5183282	15504150	16755324	13777668	9357460	12767963	15720596	46564000	22202412	20739648	13153276	8942003	5728749	13959140	25172440	10331056	6380779	6087173	10124450	5130146	4393243	2714728	6764307	3940790	4909579	8425468
1095	oleate/vaccenate (18:1)	Lipid	Long Chain Fatty Acid	52285	LC/MS Neg	100008930	5655	281.2486						5471106560	5756871680	4400512000	3914290176	4790156800	5145416704	4449624576	4818638336	2128510208	3538395648	3427965440	3983699456	4168794624	4277472768	4482420224	4780058112	4490511360	3536690944	4861287424	3839439360	3553055744	3979827712	4924339712	4332677632	4125770752	6409294336	4871938048	5266130944	4135111936	4300638208	5071961600	4591690752	4428146176	5420258816	4693177344	4574829568
1449	oleoyl ethanolamide	Lipid	Endocannabinoid	38102	LC/MS Neg	1137	6400	324.2908	11-58-0;111-58-0	5283454	4446574		HMDB02088	875186	891295	486431	797723	869863	692041	1150952	816998	417335	557234	554273	641801	663032	642368	851698	1013599	964243	752294	742374	746201	831046	680313	858475	983871	873301	894585	524058	646660	606775	736651	1200666	1227075	1089557	1128277	898707	991244
1299	oleoylcarnitine	Lipid	Fatty Acid Metabolism(Acyl Carnitine)	35160	LC/MS Pos Late	100001501	1423	426.35779	38677-66-6	6441392;53477789	21403150		HMDB05065	8670999	16709044	7780582	7114607	11473575	16641212	13148808	12895822	5318738	10290314	8308977	12587847	19293548	10482577	11508648	14513031	12538618	17217700	25669896	17951580	11807018	7995294	16055189	9579967	9303273	11167973	16411000	14356080	14411168	8222918	15071687	10293722	12139726	8951510	10556429	13949877
1610	oleoylcholine	Lipid	Phospholipid Metabolism	53260	LC/MS Pos Late	100009331	1449	368.35231						214709	528162	985289	445110	537728		396036		153309	422889	332576	107979	268708	229512	700647	540776	1305672	691686		661171	499305	247398		1011874	992038	690268	242921	246783	249888	246472	120785	118973	266923	386857	488143	1079931
3692	olmesartan	Xenobiotics	Drug	53256	LC/MS Neg	100006239	3747	445.19936	144689-24-7	158781	139674	D05246	HMDB14420																										3610579	5728003	3287447	2889234
3592	omeprazole	Xenobiotics	Drug	38600	LC/MS Pos Late	100002725	717	346.12199	73590-58-6	4594	4433	C07324	HMDB01913															21201112	2326473	1480775
363	ornithine	Amino Acid	Urea cycle; Arginine and Proline Metabolism	1493	LC/MS Pos Early	444	2800	133.09716	3184-13-2	6262	6026	C00077	HMDB03374	208309056	144479600	158273440	220215728	155521568	146214784	182287776	170126384	137380672	141568448	179852576	184599184	148624768	147060800	145731296	152985744	164431952	225786640	163223712	183493728	192932800	196333728	163975648	219012544	239382448	139892192	156838688	146290624	169877264	191000096	113002824	149117696	187873552	166931808	160044592	183515664
2747	orotate	Nucleotide	Pyrimidine Metabolism, Orotate containing	1505	LC/MS Polar	445	1638.1	155.00983	50887-69-9	967	942	C00295	HMDB00226	1629657	1867494	1326287	1756944	1358487	1848325	1998202	1555308	489131	827957	696172	1432943	1519249	1131439	950736	1488318	1741955	2087636	3148342	2678972	2531172	1459718	1159720	1215969	1344795	1584718	2153806	2052933	2008923	1695603	2233776	1802406	2052484	1001070	1290966	1425069
2749	orotidine	Nucleotide	Pyrimidine Metabolism, Orotate containing	35172	LC/MS Polar	100001416	2250	287.05209	314-50-1	92751	83729	C01103	HMDB00788	647458	695609	520410	683655	759540	783342	683687	592108	248665	348857	295768	604057	815210	327184	839001	684614	801378	1601799	1190976	1246226	1273823	564670	620660	759721	540292	1025921	1896865	849440	1149800	443310	397137	335284	473340	247832	247847	265882
2851	oxalate (ethanedioate)	Cofactors and Vitamins	Ascorbate and Aldarate Metabolism	20694	LC/MS Neg	100000841	603	88.98803	144-62-7	971	946	C00209	HMDB02329	9877138	10242599	12156900	8504931	10002285	9594524	11424235	16003062	6894083	6818133	5898498	9808966	7868030	10884520	5453375	9137873	14816149	5368256	10096540	9191118	10833024	8762247	7864168	3881904	7076187	11327398	15268168	16016948	17508988	6930153	7780618	8461233	7989370	16404090	10727177	14770698
3675	oxycodone	Xenobiotics	Drug	52365	LC/MS Pos Early	100005837	2863	316.15434	76-42-6	5284603	4447649	C08018	HMDB05024
142	p-cresol sulfate	Amino Acid	Phenylalanine and Tyrosine Metabolism	36103	LC/MS Neg	100001315	2890	187.00705	3233-57-7	4615423	3806480	C01468	HMDB11635	190581824	346012320	344525408	355557728	560004608	413922336	341061760	547425792	197847680	297316128	484311776	15673646	122358152	271302240	384823936	317704224	440613568	503516192	234222704	344109344	686474112	64117812	285820928	284316832	168967712	67544744	86671536	288045344	352019136	101987816	270665280	369532128	189186160	231324480	220397040	581571648
201	p-cresol-glucuronide*	Amino Acid	Phenylalanine and Tyrosine Metabolism	48841	LC/MS Neg	100006191	2420	283.08232	17680-99-8	154035	135751		HMDB11686	347195	1129685	748980	887606	1223162	924260	461600	1841349	249360	252369	1376637		230074	624423	1909117	984815	1506935	1234986	690974	876613	2289910	95530	996222	502663	335374	25314	125641	462319	285591	293804	1167983	1562179	792164	502155	591314	2167734
3660	p-hydroxyatorvastatin	Xenobiotics	Drug	47881	LC/MS Neg	100005939	4650	573.24064	265989-44-4	9851106	8026819																						29626
1064	palmitate (16:0)	Lipid	Long Chain Fatty Acid	1336	LC/MS Neg	424	5618	255.23295	57-10-3	985	960	C00249	HMDB00220	3425931520	3515783936	2902541824	2454964736	3442358016	3689933312	2864887296	3704947968	1516143104	2481097472	2416770816	2919140864	2915810816	3059154432	2888516096	2799176192	2657029632	2486586112	3061844224	2196202752	1954757248	2676563712	2915267840	3006870016	2901639936	4082220800	2937039104	3254092800	2545690368	3241851904	3691883520	3243711744	3224382976	3935489280	3131898112	3132541184
1065	palmitoleate (16:1n7)	Lipid	Long Chain Fatty Acid	33447	LC/MS Neg	452	5475	253.2173	373-49-9	445638	393216	C08362	HMDB03229	896433792	726342912	453096864	395310176	600193920	675992448	503592160	700455488	170028800	368273248	306168000	683474944	585811392	579822656	447728192	802122880	672467712	546566016	910788160	413436288	781310656	819984256	1099495168	951209408	962862272	1142413696	517175872	624208256	303830336	498944448	509022816	527344160	689730560	1075290624	721752960	761524352
1296	palmitoleoylcarnitine*	Lipid	Fatty Acid Metabolism(Acyl Carnitine)	53223	LC/MS Pos Late	100009406	1357	398.32649			28639183			2175432	2904295	1607671	1643235	2599341	3249447	2763555	2834594	948588	1766550	1765417	2803208	3535776	2035917	2450620	3107049	2897913	5863735	6344571	3745089	2858988	3075242	4051027	2541367	2918956	2855133	3125316	3286463	3313179	1555367	2356479	1583831	2623733	2774246	2642316	3101011
1871	palmitoyl dihydrosphingomyelin (d18:0/16:0)*	Lipid	Sphingolipid Metabolism	52434	LC/MS Pos Late	100008954	2290	705.5905		9939965	8115586			7127472	14131326	10615174	8335244	8192506	12411369	10052618	10384584	4599945	5248318	3454602	8293712	16593410	7942404	6574894	9297500	7520062	6634315	8072659	8814323	8941699	5552296	6258471	7040513	7825325	7150704	9762743	16408364	15616755	8345243	16970720	10224285	13497778	8018082	7597941	10784399
1847	palmitoyl sphingomyelin (d18:1/16:0)	Lipid	Sphingolipid Metabolism	37506	LC/MS Pos Late	100002107	2168	703.57485	6254-89-3	9939941	8115562			205397872	335808832	272217152	204045968	194143648	261067152	201755776	222595824	129199832	156462272	119486808	182812144	220735536	175351040	189758256	203816880	200936784	156975440	139434368	230760384	237718848	189183136	155359168	244781488	211094592	164520176	165018752	258324448	310622528	197487952	256914832	252158064	250228096	191113760	185852992	252813184
1295	palmitoylcarnitine	Lipid	Fatty Acid Metabolism(Acyl Carnitine)	44681	LC/MS Pos Late	100000776	1425	400.34214	6865-14-1	461	448	C02990	HMDB00222	6345993	12224491	5751211	5849318	11088836	18153900	14051320	11550293	6334805	10595553	8239976	11930756	18301100	9879905	10248525	9976960	9500348	11524319	16519723	11055692	7151442	8890351	9936709	8671801	9961828	8347959	11838388	10344571	12363840	8711032	14930659	8819756	11434344	9788678	10883486	11377481
2159	palmitoylcholine	Lipid	Fatty Acid Metabolism (Acyl Choline)	52944	LC/MS Pos Late	100009233	1482	342.33666		151731	133731			426930	1376378	2710232	869153	1443662		687842	478122	339614	917476	706074	479527	800977	1279233	1379424	1088330	2303226	1465650	235805	1448401	1065530	578692	206257	1998023	2246599	1471975	674033	786206	564310	518804	393309	389536	510246	1101344	1347827	2594469
3596	pantoprazole	Xenobiotics	Drug	38609	LC/MS Neg	100002808	4398	382.06785	102625-70-7	4679	4517	C11806	HMDB05017												2877967	752456	132491
2838	pantothenate	Cofactors and Vitamins	Pantothenate and CoA Metabolism	1508	LC/MS Neg	1024	1498.7	218.10339	137-08-6	6613	6361	C00864	HMDB00210	3237544	3933648	9080261	7938781	8762049	19383864	7012210	7252041	4495191	9188789	4551820	6136709	9776285	9920798	4334523	10909052	11587066	4963605	11629546	11555597	13731026	3537005	19600494	3858597	5240685	7085762	11753533	9335658	17955664	6007146	14339866	6011206	3473350	12788248	13558933	16231051
2984	paraxanthine	Xenobiotics	Xanthine Metabolism	18254	LC/MS Pos Early	100000453	1810	181.07201	611-59-6	4687	4525	C13747	HMDB01860	8003433	1224967	2804319	5542424	560559	336570	753018	1896061	7658653	557870	13028374	3467875	1849293	1554885	2300271		2391115	4960633	415274		907396	4616231	7295873	15049145	24155200	4202531	3909527	5356657	3821527	537910		1515933	1970664	2214914
1063	pentadecanoate (15:0)	Lipid	Long Chain Fatty Acid	1361	LC/MS Neg	980	5521	241.2173	1002-84-2;10002-84-2	13849	13249	C16537	HMDB00826	64780900	60277980	46120340	44809448	59577912	64214652	51133000	56972044	36817312	57769944	49379264	60123052	55811368	63814312	59328592	56056600	52221012	48119260	56797248	43746812	44396616	58537392	58651084	69597176	71735968	75207664	51235824	51698660	34707160	50850896	55919208	47661912	56233372	68115544	51859528	53563844
139	phenol sulfate	Amino Acid	Phenylalanine and Tyrosine Metabolism	32553	LC/MS Neg	100001510	2156	172.9914	937-34-8	74426	67018	C02180	HMDB60015	27305396	60983556	48585484	37067884	88016168	415008448	261179904	390824416	26449708	78426464	147688096	80186912	161661824	57756672	272285760	135946048	49599848	45938116	82957848	89078960	56809508	154049248	38566616	56178800	62125060	50325852	333533728	82696992	65614132	72057872	62133064	71275136	70149784	26784248	22717764	144298240
3755	phenolphthalein beta-D-glucuronide	Xenobiotics	Chemical	32396	LC/MS Neg	100001139	3520	493.11402	6820-54-8	3032634	2297558																							30582	61565
117	phenylacetate	Amino Acid	Phenylalanine and Tyrosine Metabolism	15958	LC/MS Neg	100000011	2150	135.04515	103-82-2	999	10181341	C07086	HMDB00209	55342	182823	110348	98661	186172	295281	193278	947747		153909	227215		170049		171113		77252		130955	130948	290088	236306	415606	257888	875442	83634	163241	248925	154183	93523	177173	210606	181616			625910
198	phenylacetylcarnitine	Amino Acid	Phenylalanine and Tyrosine Metabolism	48425	LC/MS Pos Early	100006108	3092	280.15434	287108-21-8					519697	2063466	1275255	1137009	3040887	3189329	2159846	7854071	734209	1061485	3150900	261020	641807	500546	1465672	293668	1076747	1000329	595868	1053728	2612883	2372882	8964167	2133005	2062588	399373	665084	1213882	1016422	821545	746909	1712790	791459	789671	485157	2244983
208	phenylacetylglutamate	Amino Acid	Phenylalanine and Tyrosine Metabolism	52925	LC/MS Pos Early	100009045	2357	266.1023		11579826	9754592		HMDB59772	181781	665380	218759	286600	696665	1998564	576227	1037902	305793	612660	1152614	38659	257258	348155	670949	500479	795605	895308	407951	940785	2171992	109915	542035	389223	252424	199809	661865	1068549	643984	202502	445646	360129	334511	334080	476289	1236359
121	phenylacetylglutamine	Amino Acid	Phenylalanine and Tyrosine Metabolism	35126	LC/MS Pos Early	100001417	2145	265.11829	28047-15-6	92258	270643	C04148	HMDB06344	53180880	164113232	94135888	98161480	155903296	262169696	170771200	325940832	56512940	77002856	163167872	21261016	66656224	60356676	205626048	122711024	139646624	103972280	70879648	121750776	229850288	47343680	114667408	90759696	73612416	54038148	114544448	137610512	127544320	86489008	100478464	118785264	99076360	46601316	57152204	154005536
108	phenylalanine	Amino Acid	Phenylalanine and Tyrosine Metabolism	64	LC/MS Pos Early	460	2878	166.08626	63-91-2	6140	5910	C00079	HMDB00159	895721728	564716928	799300416	822037696	808787968	658267776	884616128	776072960	714610240	688842432	741210752	794056256	752527616	797863680	671718016	726024192	884686016	906580608	641117184	521132800	744514432	823793792	598883072	944653888	976648256	691044224	586827968	667434944	672498048	960187840	876950592	926312896	786870528	804971392	635808000	861060800
672	phenylalanylalanine	Peptide	Dipeptide	41374	LC/MS Pos Early	100003589	2909	237.12337	3918-87-4	6993123;5488196	4589716			53553		109280	80992	67202		134402	112168		100049			60476		114421	82961	125975	70731		100448	114920			31572	58336		47070	65236	56913	71508	69525	74726	153869	55601	53819	109206
113	phenyllactate (PLA)	Amino Acid	Phenylalanine and Tyrosine Metabolism	22130	LC/MS Neg	100000774	2208	165.05571	828-01-3	3848	3715	C05607	HMDB00779	611039	397300	540989	572412	669070	494483	818626	771860	627858	598728	679491	563019	481574	433383	716698	463217	493023	699680	574297	418093	420820	495367	338547	555667	477359	571972	498930	451805	425584	742138	998243	785055	803070	670845	421291	630713
112	phenylpyruvate	Amino Acid	Phenylalanine and Tyrosine Metabolism	566	LC/MS Neg	241	2517.6	163.04007	156-06-9	997	972	C00166	HMDB00205	101589		96760	129093	102707	56614	149309	96551	142163	97404	105906	113831	90535	85454	32577	89806	145659	66763		85169	97696	44532	46298	94608		92450		63301	90197	67296	94247	99534	124971	131458	91421	125001
1049	phosphate	Energy	Oxidative Phosphorylation	42109	LC/MS Neg	461	608	96.96962	7664-38-2	1061	1032	C00009	HMDB01429	109380144	115858528	113814624	118907536	114216368	109121440	125759384	114099848	94647120	119480736	135868336	114983400	106302336	109134488	121367840	128885992	130837288	104609024	106232888	115190800	104767552	105429096	108505264	108145584	113778392	111221432	115908616	117518056	108910160	120072272	110281992	109940712	110530664	124776264	88672000	127169664
1501	phosphoethanolamine	Lipid	Phospholipid Metabolism	1600	LC/MS Pos Early	1026	700	142.02638	1071-23-4	1015	990	C00346	HMDB00224	8500603	5049628	7345004	12471108	6250090	4037635	3198036	5882130	6987538	6016297	6729200	7926965	5605058	6559835	9894624	8779123	14549913	8576912	2941825	4815552	8751218	5256972	4705033	9906889	2075933	8671829	10988858	10713290	18876430	11200629	12860787	14756829	23103652	13376001	7634953	12789060
3265	phytanate	Xenobiotics	Food Component/Plant	598	LC/MS Neg	466	5908	311.29555	14721-66-5	26840	10140204	C01607	HMDB00417,HMDB00801,HMDB00553	1634797	2965046	2718069	5679128	6648962	3542147	5361558	5477465	4644707	3054790	4421281	4785337	4845452	4308908	9423323	1560999	3849478	2964557	2545617	5390222	3171195	2379877	2140634	3272466	4778313	3500573	1775763	1421342	1348661	3144573	4388630	4899567	3918681	3832619	2921923	5812809
235	picolinate	Amino Acid	Tryptophan Metabolism	1512	LC/MS Pos Early	1022	910	124.03931	98-98-6	1018	993	C10164	HMDB02243	390844		276232	466762	344269	408124	445617	705726	461204	321150	642521		319625	231271	563963		292612	327978	244720		253565	576655	404109	468727	4134901	238650		430967	213388	350023	728348	546029		1451474		422057
1307	pimeloylcarnitine/3-methyladipoylcarnitine	Lipid	Fatty Acid Metabolism(Acyl Carnitine)	53224	LC/MS Pos Early	100009407	2773	304.17547						132185	305566	207727	212130		529716	222485	196384		217950	99859	234337	124747		112984	229144	271193	366743	242696	847315	436720	220740	199851		116897	175624	233327	128816	142029		258969			578446	852693	495603
3604	pioglitazone	Xenobiotics	Drug	33139	LC/MS Pos Early	100001317	3240	357.12674	112529-15-4	4829	4663	C07675	HMDB15264																		4643559
98	pipecolate	Amino Acid	Lysine Metabolism	1444	LC/MS Pos Early	1025	2200	130.08626	4043-87-2	849	826	C00408	HMDB00070	275473536	43040408	29340004	14025434	31941962	27072780	33017446	97738424	37910876	45697612	19725988	45290344	37060024	24500368	29641276	54450924	68184872	12678835	38572056	49776076	15988337	24377846	24232848	18789856	71665688	18248298	31568656	72856048	22298804	36247160	37504432	26837564	104524392	51865836	53840208	45915216
3270	piperine	Xenobiotics	Food Component/Plant	33935	LC/MS Pos Late	100001267	1168	286.14377	94-62-2	638024	553590	C03882	HMDB29377	21726152	29384492	66515268	11837152	24439744	1974691	28525406	11997163	41421848	10949866	8598187	5074716	3312612	9463599	14768440	20222394	19905820	1614063	744804	1116960	2005270	2687178	757725	1435211	2851045	5070833	5407199	1526668	6185240	18924280	2065082	556885	5096542	15162922	1847295	6158675
3685	pregabalin	Xenobiotics	Drug	52913	LC/MS Pos Early	100008943	3123	160.13321	148553-50-8	4715169	3902475
1971	pregn steroid monosulfate*	Lipid	Steroid	32619	LC/MS Neg	100002067	5000	397.20541	1247-64-9		13465233			2417092	2440371	3159913	2713377	4734635	2758930	4579244	4711791	3185548	4074894	4679468	1103447	1737886	3539509	777224	708037	519105	778247	724711	930892	1047038	1011471	1336189	1753263	1865605	1436739	1311564	2129423	2391010	1734644	2445292	3052775	1661713	1431533	891411	1237899
1972	pregnanediol-3-glucuronide	Lipid	Steroid	40708	LC/MS Neg	100003470	5145	495.29634	1852-49-9	123796	110346			246902	229785	240185	285686	414481	193875	166663	281947	123819	94971	238473	90642	1269948	2028324	71431	49689		40792		56730	24439	44836	98355	71406	124512			81022	71024		2423611	1348135		51543	41920	104719
1970	pregnen-diol disulfate*	Lipid	Steroid	32562	LC/MS Neg	100001993	3868	238.07747						10031331	12350737	16339863	8744655	15019029	15463219	23207234	20727274	19497016	43201676	32146684	5327969	6406313	7742561	1171290	4262241	2824638	3466662	4979043	7156569	5035711	11161904	15143373	10149357	12302488	3283098	4558077	8797493	11817020	7349357	29452368	19029328	4307339	5977135	4581693	5951794
1943	pregnenolone sulfate	Lipid	Steroid	38170	LC/MS Neg	100002129	5100	395.18976	1247-64-9	105074	94802		HMDB00774	325807	397495	500781	480975	599516	401694	1028355	477991	580502	727250	851173	131494	291447	516543	185223	140332		108964	71540	129572	96681	222285	137806	183737	241014	237195	197547	359930	388247	232990	343148	523779	173471	296000	117217	225584
384	pro-hydroxy-pro	Amino Acid	Urea cycle; Arginine and Proline Metabolism	35127	LC/MS Pos Early	100001167	2128	229.11829	18684-24-7	11673055	9847785		HMDB06695	8064695	13779351	14252861	9242075	7447025	13378757	28832646	13121757	4661681	9531898	13726938	2618808	6710115	7964786	11050985	22693660	22025964	11025014	9720640	16804484	13503111	4503421	6776733	9495878	6867465	5541021	12305208	10773111	9178978	6884378	7614955	14867832	11532064	7217335	14250312	18179908
364	proline	Amino Acid	Urea cycle; Arginine and Proline Metabolism	1898	LC/MS Pos Early	480	1603	116.07061	147-85-3	145742	128566	C00148	HMDB00162	1709910784	1907869952	1781067776	1860747776	1647942528	1653552128	1821851904	1586493440	2549379584	2792527616	2775753728	1912542080	1547665536	1392327424	2177382912	1734046336	1653921920	2717428224	2244142336	2239129344	2000137856	2818121984	2014280576	1974298496	2825402368	2312206336	2819282432	2327554304	2145183872	2143814144	1134427392	1194028288	1389008384	1923698304	1851565568	2032770688
693	prolylglycine	Peptide	Dipeptide	40703	LC/MS Pos Early	100003674	2136	173.09207	2578-57-6	7408076;6426709	4932143			426213	213740	179912	428143	634279		514853	266094		180459		575255		204233		320168	142416	680819		338750	527192	418166		162367	411516		192105	449125	347126	722945		176340	294000	671087	491594	272889
1268	propionylcarnitine	Lipid	Fatty Acid Metabolism (also BCAA Metabolism)	32452	LC/MS Pos Early	100001162	2590	218.13869	17298-37-2	107738	96904	C03017	HMDB00824	28565100	20450916	23960130	23413290	33305232	27677730	33441628	35256152	20763580	17791318	24774992	28589732	19717706	15598247	33499824	15861307	30682698	40731304	13765807	19973272	23941438	52092516	25996502	24296134	32765314	26136200	20932954	20159050	30084296	22824362	9240105	13387271	17711316	23252724	13460724	37913780
1269	propionylglycine	Lipid	Fatty Acid Metabolism (also BCAA Metabolism)	31932	LC/MS Neg	100001150	960	130.05096	21709-90-0	98681	89122		HMDB00783	152928	76811	125354	64338	83943	180550	289069	366016	88394		47229		38683	40335	48523	64974	396938	172720		141865	104933	389528	93819	207279	184431	103966	79672	176272	325554				57264	114210	127336	239330
2980	propyl 4-hydroxybenzoate sulfate	Xenobiotics	Benzoate Metabolism	48460	LC/MS Neg	100006264	3971	259.02818	162338-10-5																				2518204	2759527							2563253							5293042	1062264	1929099
2761	pseudouridine	Nucleotide	Pyrimidine Metabolism, Uracil containing	33442	LC/MS Neg	821	1100	243.06226	1445-07-4	15047	21403010	C02067	HMDB00767	4004377	3800261	3517371	3481847	5350771	4683674	5276339	5161852	3246928	4146725	3890950	3953073	3447053	3853215	5054893	5924846	5874379	7343924	6290193	6299975	6519919	3890625	3464096	3445330	4331565	4389712	4247610	4342716	4803526	3568787	4264210	4408703	4070631	4697879	4907259	5190866
2916	pyridoxal	Cofactors and Vitamins	Vitamin B6 Metabolism	1651	LC/MS Pos Early	491	2343	168.06552	65-22-5	1050	1021	C00250	HMDB01545	193972		1900038	287708	871612	1526408	389361	295370	520189	826536		282078	394462	615221		646167	334584		783721	961972	366823		505666		83710	386395	1189882	433003	496933	236206	896062	468996	177499	962958	789076	1153675
2917	pyridoxate	Cofactors and Vitamins	Vitamin B6 Metabolism	31555	LC/MS Neg	100001121	2185	182.04588	82-82-6	6723	6467	C00847	HMDB00017	3404848	2044405	12086564	3762714	6961849	11942727	3916731	3813694	2198391	2870067	2463724	2558889	2903459	4462596	2328698	8800848	5470609	2854848	3869388	8392723	7296397	2175158	4998536	3253704	3201607	3138870	7737877	4825036	6340405	1498150	2983083	2545217	2524684	8295612	5530209	8243178
53	pyroglutamine*	Amino Acid	Glutamate Metabolism	46225	LC/MS Pos Early	100001540	1900	129.06586	2353-44-8	134508	118562			122993400	123233568	72552184	58600120	43409176	103175696	109021232	130157408	33580740	103796544	171696688	74839032	109134664	82685600	46290204	116340008	72130152	179750624	158605072	180800096	177783360	54690048	77531184	33329712	52023812	38072840	121490864	111525400	196109152	35069732	100029768	231537568	129802448	46471424	119797200	64409336
3352	pyrraline	Xenobiotics	Food Component/Plant	48428	LC/MS Neg	100001767	2304	253.11938	74509-14-1		19980286			140500			27998	52333		41376	29146				51718			17628		48130	121562			42175	97036	33718	42759	26934	35339			20322			16250
855	pyruvate	Carbohydrate	Glycolysis, Gluconeogenesis, and Pyruvate Metabolism	42582	LC/MS Neg	823	732.4	87.00877	127-17-3	1060	96901	C00022	HMDB00243	4929023	4766775	3726932	6401812	4686969	4826500	4036792	4126403	6467421	3782600	4166924	5426856	4976949	4147076	4708287	6369720	6751248	5059975	3962575	5558355	5077048	7113714	3634376	5054452	4193020	5193522	5918512	6497141	7381923	7070817	3747544	4781383	5317704	4132904	3201870	6047554
3280	quinate	Xenobiotics	Food Component/Plant	18335	LC/MS Polar	100000442	2432.9	191.05611	77-95-2	6508	10246715	C00296	HMDB03072	110375440	904563	10328232	38184444	557256	3930110	3800339	24554798	27339540	545778	69918448	40082596	9799947	17255148	4150261	1730481		642653	1204092	478046	1516832	4828018	3183947	32637142	28968250	14456805	18643752	16411752	44690592	477280		4509274	1695242	242747	873692	1143503
3613	quinine	Xenobiotics	Drug	39767	LC/MS Pos Early	100002968	3378	325.19106	130-95-0	2728270	2010267
2809	quinolinate	Cofactors and Vitamins	Nicotinate and Nicotinamide Metabolism	1899	LC/MS Polar	182	3000	166.01458	89-00-9	1066	1037	C03722	HMDB00232	1526906	1401692	971690	1075788	1672770	1305593	2071470	1485660	546436	956739	746689	6346415	909123	1326621	1408443	1391490	1944637	2643432	1773395	3218661	3592590	1810105	824993	996052	1836734	2026318	2128306	1926278	2062310	1065139	742265	1081411	821634	1736823	1487985	2408437
3614	ranitidine	Xenobiotics	Drug	38595	LC/MS Pos Early	100002735	2910	315.14854	66357-59-3	3001055	2272523	D00422	HMDB01930
2907	retinol (Vitamin A)	Cofactors and Vitamins	Vitamin A Metabolism	1806	LC/MS Pos Late	498	1636	269.22639	68-26-8	445354	393012	C00473	HMDB00305	10762780	9727991	10260310	9334622	16082919	9974850	13673028	11134596	8228687	5738590	7452749	9548103	6909150	8532041	16006168	11761025	14022814	12570609	4388486	6862336	10681476	11164221	6508407	7129628	10460697	15344939	6880839	13887953	17798434	5838502	3753496	4458116	4323269	10894719	6940993	10689015
874	ribitol	Carbohydrate	Pentose Metabolism	15772	LC/MS Polar	100000406	1789.6	151.06119	488-81-3	6912	10254628	C00474	HMDB00508	444747	444866	432806	564434	492259	467957	483617	351884	271923	270531	260299	396878	410162	357887	412862	529137	549135	493022	474759	463323	483908	735517	334959	508683	654015	444042	518878	413946	445744	410238	358459	348717	314817	359598	341305	376685
875	ribonate	Carbohydrate	Pentose Metabolism	27731	LC/MS Polar	100001007	2425	165.04046	1255190	5460677	4574162	C01685	HMDB00867	16523454	12343046	15756078	15817390	12883772	8415516	9155167	8312080	5632314	6058369	8548637	13116718	11801198	15319165	11865174	15960066	17639102	11905735	8234998	12844038	14828989	11794134	7329999	11751568	9155487	20774876	21670452	15754761	14528640	9357730	6530761	8691643	5171510	8736526	7586577	13346410
3618	rosuvastatin	Xenobiotics	Drug	40421	LC/MS Neg	100003272	4500	480.161	147098-20-2	446157	393589	D01915	HMDB15230												41989	94751					256405	193595
57	S-1-pyrroline-5-carboxylate	Amino Acid	Glutamate Metabolism	42370	LC/MS Pos Early	35	1528	114.05496	2906-39-0	1196	10140206	C04322	HMDB01301	3588833	2719867	3181580	3329016	2325890	1036886	2578624	2465373	2375172	2422727	2271723	2464058	1842549	2269686	3099802	3804982	3132329	2989110	1030388	2592911	2705708	3224890	1457737	3465297	3338316	1885617	2362097	2504056	2450929	2493031	1015387	1724050	2106458	2000081	1424050	3399362
332	S-adenosylhomocysteine (SAH)	Amino Acid	Methionine, Cysteine, SAM and Taurine Metabolism	42382	LC/MS Neg	197	1832.4	383.11431	979-92-0	439155	16788012	C00021	HMDB00939				25448			23604	33574				20645	28158		35509	11666	23143	48190	29429	15653	28241	28728		37068	21072	19068	74167	23899					39615
3287	S-allylcysteine	Xenobiotics	Food Component/Plant	43239	LC/MS Pos Early	100004509	2690	162.05833	21593-77-1	98280	88744			158070		1001654	1379288	897760	273026	497992		4149039	1750829				320467	298759		453874	1385560		72794		239070			152888		153872		654964				1462049		262328
344	S-methylcysteine	Amino Acid	Methionine, Cysteine, SAM and Taurine Metabolism	39592	LC/MS Neg	100002749	880	134.02812	1187-84-4	24417	22826		HMDB02108	1989907	785261	1506136	545005	901991	605293	2156871	2244169	403306	787422	436868	364992	476999	379242	378802	519864	660041	702877	692764	1073052	692742	437221	428849	498502	801631	407822	748914	974914	541081	354682	351756	373212	1041562	545829	705779	584924
3284	saccharin	Xenobiotics	Food Component/Plant	21151	LC/MS Neg	100000870	1999.7	181.99173	81-07-2	5143	4959	D01085	HMDB29723	599575	365059	212566	433993										64928	39640		43948	6839796	55534	33248	5808748	358165	725663	5980502	5275100							15122	59885	4767848		32731
3620	salicylate	Xenobiotics	Drug	1515	LC/MS Polar	501	802	137.02422	69-72-7	338	331	C00805	HMDB01895	20012180	12297004	7609671	24289414	83907544	5793968	7098421	38149592	708939	976229	410998	1121879	5636207	18948988	211032752	2871631	3650832	3319904	1216863	2098081	1002190	3980985	2109373	4580055	3472976384	2499460	18484564	8356401	1486928	3146750	4547366	1826101	2093322	1961412	1916117	1683684
3441	salicyluric glucuronide*	Xenobiotics	Drug	33384	LC/MS Neg	100001332	1463	370.07797			21403117			102057	18397		36293	1066470		17003	524992							1889259		32461								2356903	69515	389486	250413
4	sarcosine	Amino Acid	Glycine, Serine and Threonine Metabolism	1516	LC/MS Pos Early	1023	1280	90.05496	107-97-1	1088	1057	C00213	HMDB00271	6085195	5475323	4185993	4136322	6017376	6472995	6420085	9214749	6887421	8513959	5154585	9758807	3437917	4577269	3433419	4816387	5055115	6799685	7249935	6205974	4897462	11605741	4972787	5075285	9422220	5576469	3774114	5545325	7060909	5473237	3913654	6126929	4079800	4593204	3986141	3933629
1198	sebacate (decanedioate)	Lipid	Fatty Acid, Dicarboxylate	32398	LC/MS Neg	100001211	1788	201.11323	111-20-6	5192	5004	C08277	HMDB00792	97270	60585	111026	466336	123317	184587	142725	254051	21546	18813	61357	32346	72091	52029	124642	54980		211166	486003	221093	190827	64581	48137	63072	24630	143779	130978	220689	192235	44373	120774	121453	156789	68471	43388	64515
9	serine	Amino Acid	Glycine, Serine and Threonine Metabolism	1648	LC/MS Pos Early	503	1239	106.04987	56-45-1	5951	5736	C00065	HMDB00187	148500224	178371472	143071696	136004736	118213984	153865520	151690272	141903728	120547992	166607120	149137648	136434384	153381552	121366352	120103528	134557360	135179200	165880000	136281280	156855136	128750680	161837440	173337344	158701104	253940352	159980896	195958160	166442864	131958360	167832528	137739312	152312368	222859792	138721520	133406920	138389872
243	serotonin	Amino Acid	Tryptophan Metabolism	2342	LC/MS Pos Early	504	2550	177.10224	153-98-0	5202	5013	C00780	HMDB00259	102119	144875	4449025	8879059	1115690	755189	1183046	2120844	2520333	2696498	1559117				96537		215149	2745814	98557	1395653	4183307	482337	1144166	3638659			120862	188775	197814	3895789	6582206	7385826	6785740	530886	190710	492523
3626	sertraline	Xenobiotics	Drug	39757	LC/MS Pos Late	100002804	1070	306.08108	79559-97-0	68617	61881	C07246	HMDB05010
3625	sitagliptin	Xenobiotics	Drug	52954	LC/MS Neg	100008964	4485	468.11119	486460-32-6	11306691	9481667											170375
402	spermidine	Amino Acid	Polyamine Metabolism	485	LC/MS Pos Late	50	700	146.16518	124-20-9	1102	1071	C00315	HMDB01257	334993	273128	197962	337993	425994	337160	258717	642108	160596	333781	355302	666546	828270	504563	930189	357448	642701	643440	272462	187848	617108	386675	813979	813179	397708	551896	964635	654714	713100	393076	485713	841417	733953	574941	187586	623745
1844	sphinganine	Lipid	Sphingolipid Metabolism	17769	LC/MS Pos Late	313	1413	302.30536	3102-56-5	3126	3014	C00836	HMDB00269		85846		103098	126718	74820		134348				195729	108127	95250	98591		136757	88354	95114	61814	177913	48370	119340	67809		142671	159713	180720	274489		115767	185957	370631			193001
1878	sphinganine-1-phosphate	Lipid	Sphingolipid Metabolism	52605	LC/MS Polar	100001876	1911	380.25713	19794-97-9	520	505		HMDB01383				71217	40205				30467		36506	35854	43093	53843	59668	45625	117000	53805			64437	31948		56394			120942	61446	158533	63218	64785	89030	226197	105964		89019
1863	sphingomyelin (d18:1/14:0, d16:1/16:0)*	Lipid	Sphingolipid Metabolism	42463	LC/MS Pos Late	100004328	1998	675.54355		11433862	9608732			16518270	18588616	19264468	16384300	21313830	15224942	21413952	17964854	14619858	12093540	9408436	14710747	16348717	12497613	17368196	14142206	16155404	15486536	7698805	10204680	18453222	17035034	10950121	27140504	24749438	16666916	9794369	22123454	27328608	14864651	12881367	13975335	19130140	25184654	12486696	18974896
1872	sphingomyelin (d18:1/15:0, d16:1/17:0)*	Lipid	Sphingolipid Metabolism	52433	LC/MS Pos Late	100006314	2082	689.5592	121999-58-4		28532779			9490981	15101567	11951924	8439511	12612007	12562786	10217356	10361052	7775684	7989300	6019300	9967165	12680525	9116197	10678135	10423163	9393583	8936548	6819068	9646327	11447527	11810364	8434067	13628871	12849036	9381654	8145282	12313305	13219714	8380020	9934293	9477417	10890674	10613737	7221539	11973112
1877	sphingomyelin (d18:1/17:0, d17:1/18:0, d19:1/16:0)	Lipid	Sphingolipid Metabolism	52615	LC/MS Pos Late	100008920	2312	717.5905	121999-64-2					4727429	9781551	5589188	4401900	5826537	7655260	4909448	4552919	4054219	4475290	2926691	5242580	9144157	4452573	5893259	6755570	4706838	3692578	3418689	5346358	4889224	4046380	4108227	4958012	5469500	5018560	4706134	6823394	7599521	4240905	7017942	4465149	4620498	6179086	5043111	7004623
1849	sphingomyelin (d18:1/18:1, d18:2/18:0)	Lipid	Sphingolipid Metabolism	37529	LC/MS Pos Late	100002106	2167	729.5905	108392-10-5	6443882	4947837			19687140	43373024	21546548	16828604	18890556	35848516	16145371	19434076	10404286	14942100	9188523	22787630	36196448	17445804	28169448	35340016	19490478	13951718	22172020	20508348	16120579	19559340	22541312	19851608	21602758	22879678	23897804	26116270	33929624	19784900	44623652	18345220	20597650	21752936	27127126	29144746
1870	sphingomyelin (d18:1/20:0, d16:1/22:0)*	Lipid	Sphingolipid Metabolism	48490	LC/MS Pos Late	100006290	2685	759.6375			23113477			29510428	27718080	27383062	22323628	34497704	20118488	22994594	20598020	24603036	18122998	16420229	25090272	24701706	23095074	34200776	23673350	32631840	33098640	9791583	19388588	29245064	27772570	16821042	37929188	31758666	30327976	20286652	12146060	43554864	25235108	26122320	22394634	30403602	34881224	20812774	28635568
1867	sphingomyelin (d18:1/20:1, d18:2/20:0)*	Lipid	Sphingolipid Metabolism	48491	LC/MS Pos Late	100006292	2383	757.6218	222403-67-0					12792003	17977986	10851734	8658362	9173852	12186515	9017623	9584081	5248678	7789581	5435232	10097857	13332533	9738642	15685562	16488870	13625066	11633972	6767034	10085243	11446234	15694286	10001796	14207616	15917074	11566724	11520392	13562081	20007556	11963214	14724811	11967575	15383975	11070464	8986552	14507621
1869	sphingomyelin (d18:1/22:1, d18:2/22:0, d16:1/24:1)*	Lipid	Sphingolipid Metabolism	48493	LC/MS Pos Late	100006295	2666	785.65311			29368329			44399392	47485688	43381624	32871664	36912472	30561340	32983622	33890412	25239226	27416476	20477484	29496324	35226672	30877252	42893800	35196232	43214128	45376040	17813500	29657384	37486272	40853980	6081523	52971704	46330804	41124804	29508548	47450824	59227136	38616120	37922288	36925576	46960640	41038832	28086268	40763040
1865	sphingomyelin (d18:1/24:1, d18:2/24:0)*	Lipid	Sphingolipid Metabolism	47153	LC/MS Pos Late	100005986	3033	813.68441	94359-13-4		24846874				1336730	624675	187704	400653	1272081	496301	700250	203810	263344	76054	597653	2126807	424972	407650	1698021	451367	289861	1201297		348365	486086	795152		350626	480763	1528091	1674562	1614458	621212	2156636	858449	1161777	1070061	1195468	1200021
1864	sphingomyelin (d18:2/14:0, d18:1/14:1)*	Lipid	Sphingolipid Metabolism	47154	LC/MS Pos Late	100005985	1860	673.5279						1108879	935037	910789	1037291	1032500	862772	1403108	817781	556881	500243	509514	777012	969786	853192	1353413	1115322	1150824	1241526	516521	520130	1221461	1951984	954568	2605257	2539245	1324407	725304	1767954	1792701	1007519	809698	937908	1453970	1221311	645701	889391
1866	sphingomyelin (d18:2/16:0, d18:1/16:1)*	Lipid	Sphingolipid Metabolism	42459	LC/MS Pos Late	100004329	2002	701.5592						28668554	48110876	31184068	21919970	21936450	29230876	26373136	26486896	13428859	16552600	10814544	20738412	30814156	16826046	27084860	28378604	25849404	24165250	19580284	21339960	24982746	30981476	24749572	35314104	37069712	26504084	21344026	39515100	46750832	27321774	36094636	27654508	33006056	23307374	24655772	28783034
1874	sphingomyelin (d18:2/23:0, d18:1/23:1, d17:1/24:1)*	Lipid	Sphingolipid Metabolism	52435	LC/MS Pos Late	100008956	2845	799.66868						16549096	19268660	15576918	13125585	15100518	14290007	14797844	13962242	11281663	11931203	8948872	12086740	16304197	12066493	16589055	15762137	14708085	15439894	7533816	11214809	11329980	21130964	10925448	21968430	21315232	2704215	10647128	9490896	20819148	15489264	13433444	14514518	16817570	16313614	12040244	17591262
1875	sphingomyelin (d18:2/24:1, d18:1/24:2)*	Lipid	Sphingolipid Metabolism	52437	LC/MS Pos Late	100008957	2635	811.66868						35545820	76683824	49853860	36506596	28018322	50125464	39537612	44568024	16934072	29835556	20162060	26883912	54206200	30168034	38191496	55464396	40201264	30409464	31632242	42123564	41035716	47047048	39342212	45444076	49425680	32098708	40663236	49887096	62400136	36595304	61684172	52560964	66738016	38627108	46157092	60826624
1853	sphingosine	Lipid	Sphingolipid Metabolism	17747	LC/MS Pos Late	297	1393	300.28971	123-78-4	5353955	4510275	C00319	HMDB00252	678461	374205	313214	437203	316098	537440	332559	209371	698762	315122	640977	350261	500078	301138	616037	627504	1066274	688211	113515	230441	322101	263096	253429	823040	322765	371579	558256	326831	1007507	721891	1042062	784841	982019	844034	663744	996777
1852	sphingosine 1-phosphate	Lipid	Sphingolipid Metabolism	34445	LC/MS Polar	100000626	1850	378.24148	26993-30-6	5283560	4446673	C06124	HMDB00277	495285	333387	442199	657310	501149	342612	509039	512533	390413	391314	417486	648278	449090	506889	580162	529318	967064	544597	357169	352758	648723	393879	351090	619142	360429	705994	834692	740456	1052905	573062	629369	720035	1075834	662888	389872	745389
3302	stachydrine	Xenobiotics	Food Component/Plant	34384	LC/MS Pos Early	100001296	1440	144.10191	4136-37-2	115244	103115	C10172	HMDB04827	299209152	3374538	34200200	7612625	24276172	12664186	98205832	120202912	54751288	10925264	5971494	343201568	9876538	825061504	11666896	6877530	219242976	10326978	8038803	14143074	11114954	181140832	34613320	90413808	8393496	38790776	9407595	20828376	205515968	48171640	34464696	35503128	52119176	115348840	29615708	59879500
1069	stearate (18:0)	Lipid	Long Chain Fatty Acid	1358	LC/MS Neg	439	5872	283.26425	57-11-4	5281	5091	C01530	HMDB00827	1512277120	1677295744	1441807488	1438739712	1883627648	1539187072	1673758976	1708001792	831633920	1158225664	1229347200	1387092608	1305243520	1401406848	1927897728	1217328256	1264820864	1096528512	1311416832	1246112512	1010216320	992251648	1217949952	1239991296	1155798912	1943404032	1488839552	1663059968	1420657152	1562226176	1958402944	1748351104	1585101440	1745047680	1499314304	1472469248
1098	stearidonate (18:4n3)	Lipid	Polyunsaturated Fatty Acid (n3 and n6)	33969	LC/MS Neg	100001229	5395	275.20165	111174-40-4	5312508	4471933	C16300	HMDB06547	4508936	3177783	2765153	3234533	4012028	3173535	4204561	4193404	1580699	2391728	2721715	4217167	3486757	3845012	4695494	5191933	5009545	3773044	3027723	575779	3115573	6743713	3509993	6086003	5331257	8591280	4132127	4671223	2942169	7020348	4166183	3888526	5399853	4377231	2687686	2588468
1848	stearoyl sphingomyelin (d18:1/18:0)	Lipid	Sphingolipid Metabolism	19503	LC/MS Pos Late	1538	2400	731.60615	85187-10-6;85187-10-6	6453725	4956085	C00550	HMDB01348	44409972	94154008	47984776	32068082	51551852	85932880	40738416	51716724	26889076	33832616	22261008	46077800	81366784	36361104	53105628	69330552	43389872	31375562	32773988	42213080	36423820	39823012	38689648	41431032	44366620	36409708	52345692	45722864	73407872	40278880	95634656	40976080	47838792	55774776	56729900	60112980
1297	stearoylcarnitine	Lipid	Fatty Acid Metabolism(Acyl Carnitine)	34409	LC/MS Pos Late	100001391	1485	428.37344	18822-91-8	6426855	21233653		HMDB00848	1923112	4363204	1804960	2386948	3605835	4163791	4167066	3577048	2083991	3013028	2333723	3681901	4730590	2897555	4338495	2368209	3735056	3085042	2874487	3776287	2765877	1822791	2299384	2461686	2395330	2518154	3338099	3095730	3823076	2247493	4070599	2760298	3326205	2177222	2461545	3440822
1194	suberate (octanedioate)	Lipid	Fatty Acid, Dicarboxylate	15730	LC/MS Neg	100000016	804.3	173.08193	505-48-6	10457	10025	C08278	HMDB00893		118183		673750	70979	114505		197651				42917	142120					129050	298740	206582	101405	90949	112279	150030	110887	80401		73120	76294		132330		37300	182204
1302	suberoylcarnitine	Lipid	Fatty Acid Metabolism(Acyl Carnitine)	52990	LC/MS Pos Early	100006627	2964	318.19112						416509	498539	230156	261218	831453	1196966	577556	734345		251935	295103	579474	671126	304113	729599	330211	353424	839034	1299155	1161780	588010	3236715	1845205	293252	373061	678529	1039252	671651	541200	145189	805468	500338	354406	704663	1026015	567426
1033	succinate	Energy	TCA Cycle	1437	LC/MS Polar	252	3149	117.01933	110-15-6	1110	1078	C00042	HMDB00254	51548936	49952000	56062408	55022420	35926872	30948116	39714280	40553328	35175912	40175948	44481448	49824188	43759276	44294100	33812628	47203228	46239532	51365300	49573824	61823600	60088324	54309604	36383832	70819544	52019560	61730352	54876492	57135124	73989832	35157984	38711080	47294720	58276224	39822604	32100424	57434960
3848	succinimide	Xenobiotics	Chemical	41888	LC/MS Polar	100003696	2155	116.03532	123-56-8	11439	10955	C07273		515966	679777	502777	703679	942222	812279	1233372	983930	866670	1043338	1198558	528738	977128	521823	1011806	732573	1163234	788224	658157	1075469	663590	662243	807826	909726	675942	598254	683162	776532	572660	848840	1124091	1151984	1277079	792069	707424	884665
1032	succinylcarnitine	Energy	TCA Cycle	37058	LC/MS Pos Early	100001948	2291	262.12852						1413503	1273498	982308	1632710	1637322	1202323	1237364	1119621	865404	1077125	1094577	2078929	2346037	1569220	1526435	1202563	1077389	2739627	1504566	1349501	2197987	1093786	1249987	1502666	1419432	1491906	2507866	1486950	1442438	1160281	1068475	1328862	1352241	917027	1014453	1061571
3051	sucralose	Xenobiotics	Food Component/Plant	36649	LC/MS Neg	100001789	3140	395.00727	56038-13-2	71485		C12285	HMDB31554		50236	250888			569044											22600		122736	33697	39581		40630	50713			23128	88340	588111		632241	669414
930	sucrose	Carbohydrate	Disaccharides and Oligosaccharides	1519	LC/MS Polar	935	3092	387.11442	57-50-1	5988	5768	C00089	HMDB00258	378257			72976		114086				80843				62695							113416	66947			152651					213532
3746	sulfate*	Xenobiotics	Chemical	46960	LC/MS Neg	100002528	616	96.9601	14808-79-8	1118	1086	C00059	HMDB01448	17589056	16962884	17828260	16824040	22130222	17138314	22869036	22531456	12812898	16193039	17826894	19314252	17654380	16720466	22350150	20524108	21922458	21125540	15344001	20064292	18716094	19588456	16189350	15574798	16344870	19203714	15140865	16664967	21264140	16972254	17018118	17917012	15979276	21804296	17130804	21119408
3627	tadalafil	Xenobiotics	Drug	52950	LC/MS Neg	100008974	4898	388.13028	171596-29-5	4687521	3875386
3307	tartarate	Xenobiotics	Food Component/Plant	15336	LC/MS Neg	100000295	615.3	149.00916	87-69-4;6106-24-7	444305	852	C00898	HMDB00956	518966	447536	725618	423223	523983	380682	1304496	1266153	631259	616956	412211	500774	326461	480461	293733	447718	596574	217231	328366	243838	427107	767939	440476	702321	736406	457395	601701	467652	836382	236895	480572	619796	569226	586960	411850	507734
3394	tartronate (hydroxymalonate)	Xenobiotics	Bacterial/Fungal	20693	LC/MS Neg	100000840	610	118.99859	80-69-3	45	44	C02287	HMDB35227	3605570	4516070	4931733	2336080	4579791	2781865	3283382	4122741	2596079	2194123	1891576	3757735	3489649	4411264	2045848	3272281	4157249	968451	2182640	2795047	3690157	1664109	2924258	549514	2340835	4135660	5302192	4837007	6197807	2394112	2982239	2961481	2600083	4630967	4195150	4795100
352	taurine	Amino Acid	Methionine, Cysteine, SAM and Taurine Metabolism	2125	LC/MS Neg	512	690	124.00739	107-35-7	1123	1091	C00245	HMDB00251	1857634	899604	2038966	2925817	1906702	1288194	1472495	2151066	2410090	1872302	2567438	1525881	1457027	2178102	2753908	2264100	4119664	2450146	1169203	1609107	2699260	1833457	1959200	3269702	1539724	1627805	2087368	1812357	2642200	2446234	3708558	4394688	5813462	3399544	2116614	3696905
2070	taurochenodeoxycholate	Lipid	Primary Bile Acid Metabolism	18494	LC/MS Neg	1629	5250	498.28948	6009-98-9	387316	343282	C05465	HMDB00951	233463		578859	720476	227954	738947	3907018	2010947	113847	248799	225112	116543			80410		201344	267810	242282	1100426	324291	329336	67699	2227129	281055	107544		27475	322226	254909	97896	96446	528517	507666	101828	329303
2067	taurocholate	Lipid	Primary Bile Acid Metabolism	18497	LC/MS Neg	1648	5150	514.28439	145-42-6	6675		C05122	HMDB00036				149530	31299	272409	741201	446768	63757	307271	216088	79093								220408	121714	126224	46457	986580						225126			65977	89633
2113	taurocholenate sulfate	Lipid	Secondary Bile Acid Metabolism	32807	LC/MS Neg	100001990	4750	279.61422						1319993	1203257	1945251	1593652	1591328	1627185	1880711	2153376	917772	1689716	3169121	1581937	1408094	1541038	641351	1278186	1821188	1195306	408122	1414712	254715	853406	1465732	3241890	997784	539014	397791	1060862	380863	611634	2205710	838371	1233257	2362842	771445	2447437
2085	taurodeoxycholate	Lipid	Secondary Bile Acid Metabolism	12261	LC/MS Neg	1668	5257.4	498.28948	207737-97-1	2733768	2015539	C05463	HMDB00896	60236			203373	830123	1280398	1201893	2034571	784820	237120	451155	90087			215095		348256	370950	47202	718144	346061	89008	43513	3093223	62104	47276		4533	757839	303017	39369	48588	125490	1779213	78748	1431840
2092	taurolithocholate 3-sulfate	Lipid	Secondary Bile Acid Metabolism	36850	LC/MS Neg	100001658	5026.7	280.62205	64936-83-0	440071	389078	C03642	HMDB02580	2323166	974233	1487497	3427461	2057964	2143118	2692202	3214245	1096582	2196640	5565114	190492	1170988	321360	586324	768791	1534919	2360318	1803777	2436184	2099262	105309	315255	3890094	677568	210072	48930	92325	1063423	329956	945281	685010	1220466	4212973	3755491	5652793
1202	tetradecanedioate	Lipid	Fatty Acid, Dicarboxylate	35669	LC/MS Neg	100001613	4000	257.17583	821-38-5	13185	12630		HMDB00872			330166					633861																			331016	789733						181110
3308	theanine	Xenobiotics	Food Component/Plant	22206	LC/MS Pos Early	100000784	2180	175.10772	3081-61-6	439378	388498	C01047	HMDB34365		134739		137562				94723	1378359	425244												220825	181642			607301	99197					1082620	1098095
2985	theobromine	Xenobiotics	Xanthine Metabolism	18392	LC/MS Pos Early	100000445	1600	181.07201	83-67-0	5429	5236	C07480	HMDB02825	73376472	8718187	4676128	19729182	5252928	6910594	10959999	6410495	24636390	35046556	41512612	51410184	8249826	27989236	36833752	5491086	22113042	11410500	29740572	2604693	4651188	14359198	42749256	41269292	35506312	9328338	6081731	23088554	5774639	781099	363079	41948360	7181934	5992300	4174226	6695307
2986	theophylline	Xenobiotics	Xanthine Metabolism	18394	LC/MS Pos Early	100000437	1870	181.07201	58-55-9	2153	2068	C07130	HMDB01889	9130159	1026441	2971296	8393314	523039	441126	836054	2381061	20067360	535313	28423830	4785921	2566467	2481088	3489566		3176323	8048537			1419539	5054650	10262068	12855441	23381862	3905625	5773516	8130096	10610484	857060		2343814	2443987	4184655
263	thioproline	Amino Acid	Tryptophan Metabolism	53231	LC/MS Pos Early	100009232	1250	134.02703	34592-47-4	93176;6973609	84120			19307448	18992992	14514583	16463595	24724540	25756654	21114446	19358234	18747708	25670552	27472488	19774314	15620150	15905218	23546118	32725502	28795066	18706130	17964688	20963262	17727640	21091344	23209184	15624326	26075306	15683289	12408244	19138732	23871740	27797148	27190194	16395445	19058252	25595484	29472740	30521424
2849	threonate	Cofactors and Vitamins	Ascorbate and Aldarate Metabolism	27738	LC/MS Polar	100001022	2384	135.02989	70753-61-6	151152	133224	C01620	HMDB00943	287967232	379671136	356409248	292876832	349062976	230765472	336285440	583969536	150262720	139429232	167418144	280153280	248056640	350958208	177698448	304403904	467587616	114499776	412808576	301433568	348654464	261183872	227478912	41661216	182688416	384303104	745819072	636972352	619128512	179339440	221575616	292300864	281983904	439130240	391604704	484564960
14	threonine	Amino Acid	Glycine, Serine and Threonine Metabolism	1284	LC/MS Pos Early	564	1514	120.06552	72-19-5	6288	6051	C00188	HMDB00167	308767232	362344224	339951200	312953600	252296864	291297824	303514592	312274624	195744112	300090496	280575264	509771136	283641728	288297856	203472256	219741728	247997776	443918400	335818720	221790368	256014448	468184256	296859264	395675200	642746176	339195488	410017728	243719008	246365200	499849536	212559440	275350944	571310784	286402400	231054128	291805536
3310	thymol sulfate	Xenobiotics	Food Component/Plant	36095	LC/MS Neg	100001757	4410	229.054	89-83-8		10709958	C09908	HMDB01878	553030	16392079	21562592	27151898	624733	213032	3646752	178678	216220	1312944	41049	538488	90216	284283	27903628	1004633	21958824	3982151			430212	753153	130834	225462	51149		909035	528645	556756	1025229		530522	50406	966235	803798
194	thyroxine	Amino Acid	Phenylalanine and Tyrosine Metabolism	2761	LC/MS Neg	1094	4808	775.67944	51-48-9	5819	5614	C01829	HMDB01918	278352	325006	280195	351331	475516	402335	363855	306395	257459	359923	276666	579253	456219	367086	492001	341688	372849	461786	331124	270066	287406	370138	369631	377343	360078	464411	483946	472457	431541	380667	369795	293934	383537	549594	539427	479395
3632	ticlopidine	Xenobiotics	Drug	37032	LC/MS Pos Late	100001932	770	264.06083	53885-35-1	5472	5273	C07140	HMDB14353																						71796
302	tigloylglycine	Amino Acid	Leucine, Isoleucine and Valine Metabolism	1598	LC/MS Pos Early	1161	1926	158.08117	35842-45-6	6441567	4945715		HMDB00959	110552	203106	99488	125948		472420	279418	888116		182988	123383					287526		232408	392108	195068	181853	256275	150528	131900	147997	120623	186380	253306	498150	146539	171797	151379	191820			124794
301	tiglylcarnitine	Amino Acid	Leucine, Isoleucine and Valine Metabolism	35428	LC/MS Pos Early	100001597	2962	244.15434	64191-86-2	22833596	17216200		HMDB02366	587590	621613	557196	441036	1299314	1054512	894914	1639458	458585	522953	909541	1185429	901387	745672	1400124	611202	1273458	977086	713248	679311	930075	659757	660004	522242	1032044	1318827	866297	878864	766433	910423	707006	574342	484061	790412	498600	1863909
3633	topiramate	Xenobiotics	Drug	2772	LC/MS Pos Early	1388	3004	357.13262	97240-79-4	5284627	4447672	C07502	HMDB05034																													210319472
382	trans-4-hydroxyproline	Amino Acid	Urea cycle; Arginine and Proline Metabolism	32306	LC/MS Pos Early	1001	1064	132.06552	51-35-4	5810	5605	C01157	HMDB00725	52764232	73593344	77590152	57106852	44034260	46764884	79621912	78098376	27148000	39974976	59390552	39497636	48044192	62001724	86508456	49605784	50677700	34832956	39426412	96737232	47966324	41724656	42714264	45240920	44450864	42473104	58035940	45579732	42576800	121487480	26690818	56571168	103511768	28666878	40120116	102332496
66	trans-urocanate	Amino Acid	Histidine Metabolism	607	LC/MS Pos Early	537	2285	139.05021	104-98-3	736715	643824	C00785	HMDB00301	5534856	3922699	3667187	3920965	4013063	3938667	3796223	1763917	4801477	3203475	4479704	3872746	4232318	5516559	4317454	3545481	5000040	3247196	2662098	1151743	4170965	3836104	3839790	2568452	5657751	3794732	2133229	2942908	1362660	7635688	3872278	6756108	3814804	3865741	3665042	3038821
1084	tricosenoate (23:1)	Lipid	Long Chain Fatty Acid	53255	LC/MS Neg	100009068	6400	351.32685		543855	473411			133593		149200	187799	169049	173415	340857	262637		124243	186539	236444	145296	166377	697891		159337		381012	383911	306001	113001		153359	149067	229612	181594	160906	143418	183851	155307	381876	513520	224729	175518	291181
2830	trigonelline (N'-methylnicotinate)	Cofactors and Vitamins	Nicotinate and Nicotinamide Metabolism	32401	LC/MS Pos Early	100001092	1388	138.05496	535-83-1	5570	5369	C01004	HMDB00875	123942808	775193	11765735	6476325	3004130	525893	6751029	11833449	21108700	1261075	37572284	43792732	19161450	22531048	10215251	5478038	7066823	12073488	4278195	6030131	10102317	8206111	11045317	37174120	44735632	23342908	24422960	73907168	113204736	828148	15354223	11745944	10956609	7679648	10215348	1774784
1504	trimethylamine N-oxide	Lipid	Phospholipid Metabolism	40406	LC/MS Pos Early	100003397	2100	76.07569	1184-78-7	1145	1113	C01104	HMDB00925	17938056	54065040	29979006	18996984	32794860	61707320	79436608	73981800	6417177	36540180	26998264	8044690	27805742	12846350	50126272	31552948	35398560	13860625	17843540	35261140	33353604	18242980	25046606	46146672	31711548	31533356	85894104	35235920	50512100	16370672	14516953	27966862	22283166	47783728	74633696	42048344
217	tryptophan	Amino Acid	Tryptophan Metabolism	54	LC/MS Pos Early	565	2986	205.09716	73-22-3	6305	6066	C00078	HMDB00929	295518944	233856000	304919840	344038432	333498592	248578688	332754304	277394400	311737024	329897664	360884352	332117120	293839456	329213056	316349248	328363904	368751104	276020800	198392080	210265120	275248640	211288176	224228080	269027104	223259136	268738880	243685024	304048096	283591040	274597952	281627936	312720416	312016480	323505984	248607280	363018400
251	tryptophan betaine	Amino Acid	Tryptophan Metabolism	37097	LC/MS Pos Early	100001743	2673	247.14411	20671-76-5	442106	390633	C09213	HMDB61115	57732932	33169660	70404424	14706389	20636400	7233398	18115900	43664228	7249180	14523123	14835633	43035488	26576224	51364452	3488881	231299	35761880	71510104	26190816	23130188	85975520	12770800	1978810	42559272	21802972	68951136	77220984	49052748	58388800	35462712	32753610	65395248	46275432	57833380	16386557	64088608
202	tyramine O-sulfate	Amino Acid	Phenylalanine and Tyrosine Metabolism	48408	LC/MS Neg	100006092	1565	216.0336	30223-92-8	153005	134849		HMDB06409	66045	577829	328406	39066	168539	927459	1256347	1881800	39308	144561	208602	85310	86660	272857	195320	254957	176644	347570	323809	277634	749425	28405	580998	257701	328223	33789	2105258	105385	137872	624242	410607	1179831	580262	53436	69799	314045
123	tyrosine	Amino Acid	Phenylalanine and Tyrosine Metabolism	1299	LC/MS Pos Early	815	2430	182.08117	60-18-4	6057	5833	C00082	HMDB00158	274569600	188799808	271680800	234905120	170905856	146231488	203097584	158774096	191058592	207839904	218747472	218444288	192642592	177181008	175675808	198868176	191811984	242187296	137646416	119287288	194057200	284199168	196843024	246861088	375198112	169554352	173578816	172915888	149140560	319632064	253375360	258231056	258959360	241033280	161267840	196523200
3353	umbelliferone sulfate	Xenobiotics	Food Component/Plant	48674	LC/MS Neg	100006282	2442.8	240.98123	69526-88-1	129659	114800			161247		1731531	189585			111528	69243		143347					1471332		266811	347108	76476	141615		271454	132880			28402			46954	96131	139044	20407
1199	undecanedioate	Lipid	Fatty Acid, Dicarboxylate	42395	LC/MS Neg	100001617	2440	215.12888	1852-04-6	15816	15037		HMDB00888	49428	48329	89890	377443	57434	65115	81131	93663		33393		73828		41883	40568	53489		99138	66685	93503	67998	67341			38679	59623		72027	41990		77005	50707	75886	58715		53928
2760	uracil	Nucleotide	Pyrimidine Metabolism, Uracil containing	605	LC/MS Polar	825	1089.7	111.02	66-22-8	1174	1141	C00106	HMDB00300	390999		439377	453356	484299	275813		418894		261004	344588	375213	246593	324938	326869	291276	484518	190811	274572	406136	304730	329153		358757	286635	532970	355374	368494	335905	478514	368573	393203	310660	354005	240902	293944
2680	urate	Nucleotide	Purine Metabolism, (Hypo)Xanthine/Inosine containing	1604	LC/MS Neg	1134	757.1	167.02106	69-93-2;120K5305	1175		C00366	HMDB00289	72407152	77638936	66446040	66465332	107282576	101706448	108215296	108300992	72399096	93572240	86151312	88383768	46423900	65405796	87690832	78785400	94865752	113220672	129438936	104709856	101742272	92561760	92304200	81997160	88543960	82670928	51886892	59023440	66875256	89904088	124832776	85647568	83860296	95533768	76325200	78389424
361	urea	Amino Acid	Urea cycle; Arginine and Proline Metabolism	1670	LC/MS Pos Early	533	700	121.07201	57-13-6	1176	1143	C00086	HMDB00294	184339296	154486416	198431456	161404848	306448384	228418544	282330752	297844384	74986656	106175352	168729888	129480288	143966848	205454224	281606208	140733280	248264176	199971632	109920904	225979184	240586368	124638784	101978016	99357072	237124800	196747856	183780112	185251104	159227760	152177072	131885664	150134400	105999712	120974912	146032464	314787456
2759	uridine	Nucleotide	Pyrimidine Metabolism, Uracil containing	606	LC/MS Neg	535	1457.6	243.06226	58-96-8	6029	5807	C00299	HMDB00296	17918814	10105766	14731639	14101068	16308744	12645981	16995248	16885008	15683600	12940904	15481236	13610269	12114226	14907352	15979589	16156760	21156176	14064570	11260220	12275919	11008847	17391496	12541671	16356978	23435910	14333909	10468590	10644617	11804029	19288000	12625349	14066475	13775337	20185052	13919427	18868124
2094	ursodeoxycholate	Lipid	Secondary Bile Acid Metabolism	1605	LC/MS Neg	1135	5055	391.28538	128-13-2	31401	29131	C07880	HMDB00946	55443	38715	68291	56078	365003	193309	21444	156511	104006	244351	99058	227731	938904	70622	277290			86946	4134602	159005	691477	827101	456377	5781	239657	215149	5845133		111384	74165		15974		35350	269425	514176
307	valine	Amino Acid	Leucine, Isoleucine and Valine Metabolism	1649	LC/MS Pos Early	566	2479	118.08626	72-18-4	6287	6050	C00183	HMDB00883	835639808	711259968	887616064	793337280	1189208832	874660864	953858816	1162912640	658238848	741692224	897884864	912556544	784812800	779493248	990811840	755965376	930614720	822401600	784441792	738887232	814082112	1289258240	837620736	985550400	1423563008	947905600	721420928	815261888	786804416	1293645184	774713344	794177600	765282240	951301312	807048896	977878016
3667	valsartan	Xenobiotics	Drug	48566	LC/MS Neg	100006232	4228	434.21976	137862-53-4	5650	5448
772	valylglycine	Peptide	Dipeptide	40475	LC/MS Neg	100003641	1506	173.09316	686-43-1	136487	120256		HMDB29127		78960	201719	120550	46546	41414	395322	230065			61559				57983	144357	234216		70276	91232	109691			157991	64713			122328		70833		302895	558204	129136	81214	289333
775	valylleucine	Peptide	Dipeptide	39994	LC/MS Pos Early	100003210	3138	231.17032	22906-55-4	352039	312586		HMDB29131	61515	88276	135700	160729	108405	73747	146646	94519	62376	91567			72120	68419				95875	69376	82069	100161			53834	87259	53680	81140	82250	120830	90946	73647	147422	158663	103351	97152	142676
154	vanillylmandelate (VMA)	Amino Acid	Phenylalanine and Tyrosine Metabolism	1567	LC/MS Neg	1111	941	197.04555	55-10-7	1245	1207	C05584	HMDB00291	313526	287726	351209	344424	305884	265553	349033	292635	170579	182678	202776	188768	165536	154684	236107	353339	290990	660476	482856	649817	523353	148156	173813	226279	264367	187098	200018	184656	221179	145829	114509	167195	153602	234248	188114	251861
3641	venlafaxine	Xenobiotics	Drug	38623	LC/MS Pos Late	100002807	848	278.21146	93413-69-5	5656	5454	C07187	HMDB05016															6838379	8907764	5376978
2673	xanthine	Nucleotide	Purine Metabolism, (Hypo)Xanthine/Inosine containing	3147	LC/MS Polar	1004	2023	151.02615	69-89-6	1188	1151	C00385	HMDB00292	7836722	5711931	6542776	10500178	6644240	4863876	6348263	4740791	4530467	4782101	6153153	8572324	5855836	6074335	3946487	6367955	7824497	7502044	6175946	4509026	7176908	9562727	6835726	8663436	7465387	7738034	7857641	8035624	4401979	7854057	7593348	8435940	8716918	6340767	4876572	7975689
2675	xanthosine	Nucleotide	Purine Metabolism, (Hypo)Xanthine/Inosine containing	15136	LC/MS Pos Early	100000299	1275	285.08296	146-80-5	64959	58484	C01762	HMDB00299	189341	162749	136153	232083	130786	170472	174236	92716	77106	112593	119622	53858	67846		103353	283956	189384	171069	101034	91601	62990	174482	107164	117273	161183		111246	102996		151858	208498	100974	116617	108371	104039	110121
234	xanthurenate	Amino Acid	Tryptophan Metabolism	15679	LC/MS Pos Early	100000015	2236	206.04479	59-007	5699	5497	C02470	HMDB00881	282321		222075	228702	398164	172037	411965	393678	365254	138391	378497	188071	185926	295564	534062	101795	377287	324331	70085		88579	280820	64960	161125	669996	250377		93144	103541	367398	277771	243245	256570	284500	102665	333781
879	xylose	Carbohydrate	Pentose Metabolism	15581	LC/MS Polar	826	1727	195.05103	609-06-3	135191	85957	C00181	HMDB00098	287722			173891	148431			99327		143097						257777	161559				293791			227341	286468	373545	156062	367252	495254		162761	129656		201210	122300
[truncated: 95 more columns]
