# Supplementary material for: High-throughput mediation analysis of human proteome and metabolome identifies mediators of post-bariatric surgical diabetes control
Source: Nat Commun. 2021 Nov 29;12:6951. doi: 10.1038/s41467-021-27289-2 (PMC8630169; doi:10.1038/s41467-021-27289-2)
Supplement: Supplementary file 7 — Source Data [file 41467_2021_27289_MOESM7_ESM.xlsx]

## Sheet: fig1
name	z	annot
CHEBI:27821		(S)-Methylmalonic acid semialdehyde
CNDP1	-5.931	CNDP1
CHEBI:15603	-4.033	leucine
CHEBI:16414	-3.547	valine
CHEBI:16530	-4.472	3-methyl-2-oxobutyrate
CHEBI:15971	-4.694	histidine
CHEBI:37373	-5.641	(S)-3-Hydroxyisobutyric acid

## Sheet: fig2a
ID	RYGBvsDWMat0mo.logFC	RYGBvsDWMat3mo.logFC	RYGBvsDWMat12mo.logFC	RYGBvsDWMat24mo.logFC	RYGBvsDWMat36mo.logFC	SeqId	SomaId	TargetFullName	Target	UniProt	EntrezGeneID	EntrezGeneSymbol	Organism	Units	Type	Dilution	CalReference	Cal_Set_01	ColCheck	Cal_Set_02
SL004660	0.0366	0.811	1.19	1.12	0.86	3415-61_2	SL004660	Bone sialoprotein 2	BSP	P21815	3381	IBSP	Human	RFU	Protein	40	3078.2	0.829	PASS	0.968
SL008574	0.058	0.397	0.897	0.799	0.689	5358-3_3	SL008574	Osteomodulin	OMD	Q99983	4958	OMD	Human	RFU	Protein	1	8412.8	0.838	PASS	0.919
SL000466	0.0247	0.672	1.15	1.09	1.13	2570-72_5	SL000466	Insulin-like growth factor-binding protein 2	IGFBP-2	P18065	3485	IGFBP2	Human	RFU	Protein	1	26663.1	0.894	PASS	0.922
SL005102	0.268	0.901	1.08	0.911	1.09	4929-55_1	SL005102	Sex hormone-binding globulin	SHBG	P04278	6462	SHBG	Human	RFU	Protein	0.005	4843.8	0.858	PASS	0.863
SL000522	-0.137	0.793	0.595	0.761	0.808	4496-60_2	SL000522	Macrophage metalloelastase	MMP-12	P39900	4321	MMP12	Human	RFU	Protein	40	791.4	0.721	PASS	0.725
SL000462	0.00615	0.272	0.864	1.08	1.06	2771-35_2	SL000462	Insulin-like growth factor-binding protein 1	IGFBP-1	P08833	3484	IGFBP1	Human	RFU	Protein	1	1663.5	0.818	PASS	0.862
SL006694	0.147	-0.671	-0.438	-0.24	-0.538	3604-6_4	SL006694	Beta-Ala-His dipeptidase	CNDP1	Q96KN2	84735	CNDP1	Human	RFU	Protein	1	17832.5	0.866	PASS	0.922
SL000320	0.0642	-0.119	-0.391	-0.712	-0.61	2851-63_3	SL000320	C5a anaphylatoxin	C5a	P01031	727	C5	Human	RFU	Protein	1	19683.7	0.921	PASS	1.141
SL004258	0.309	0.375	0.778	0.957	0.826	3554-24_1	SL004258	Adiponectin	Adiponectin	Q15848	9370	ADIPOQ	Human	RFU	Protein	0.005	2957.4	0.79	FLAG	1.33
SL000498	0.246	-0.00073	-0.925	-0.647	-0.412	2575-5_5	SL000498	Leptin	Leptin	P41159	3952	LEP	Human	RFU	Protein	40	7191.2	0.715	PASS	0.593
SL004337	-0.135	0.454	0.619	0.964	1.7	2762-30_2	SL004337	Fibroblast growth factor 19	FGF-19	O95750	9965	FGF19	Human	RFU	Protein	40	7347.3	0.775	PASS	0.775
SL000021	0.033	-0.159	-1.04	-0.456	-1.04	4883-56_2	SL000021	Insulin	Insulin	P01308	3630	INS	Human	RFU	Protein	40	129.5	0.788	PASS	0.746
SL000051	0.0431	0.0276	-1.02	-0.91	-1.4	4337-49_2	SL000051	C-reactive protein	CRP	P02741	1401	CRP	Human	RFU	Protein	1	45354.4	0.821	PASS	0.714
SL000460	-0.188	-0.242	-0.274	-0.816	-0.786	4916-2_1	SL000460	Immunoglobulin D	IgD	P01880	3495 50802 3535	IGHD;;IGK@;IGL@	Human	RFU	Protein	1	14126.9	0.901	PASS	1.01
SL005168	0.148	-0.256	-0.486	-0.213	-0.366	2948-58_2	SL005168	Growth hormone receptor	Growth hormone receptor	P10912	2690	GHR	Human	RFU	Protein	1	881.8	0.851	PASS	0.843
SL000383	-0.0683	-0.528	-0.77	-0.612	-0.415	2670-67_4	SL000383	Creatine kinase M-type	CK-MM	P06732	1158	CKM	Human	RFU	Protein	1	733.7	0.852	PASS	0.895
SL010375	-0.321	-0.956	-0.844	-0.583	-1.04	3212-30_3	SL010375	Neutral ceramidase	ASAH2	Q9NR71	56624	ASAH2	Human	RFU	Protein	40	4253.8	0.782	PASS	0.875
SL007181	0.0625	-0.0994	-0.162	-0.547	-0.181	5260-80_3	SL007181	Non-receptor tyrosine-protein kinase TYK2	TYK2	P29597	7297	TYK2	Human	RFU	Protein	1	2407.9	0.803	PASS	0.857
SL004920	-0.197	-0.298	-0.076	-0.236	0.612	4203-50_2	SL004920	Cofilin-1	Cofilin-1	P23528	1072	CFL1	Human	RFU	Protein	40	2157.9	0.802	PASS	0.957

## Sheet: fig2b
ID	RYGBvsDWMat0mo.logFC	RYGBvsDWMat3mo.logFC	RYGBvsDWMat12mo.logFC	RYGBvsDWMat36mo.logFC	BIOCHEMICAL	SUPER_PATHWAY	SUB_PATHWAY	COMP_ID	PLATFORM	CHEMICAL_ID	RI	MASS	CAS	PUBCHEM	CHEMSPIDER	KEGG	HMDB	CHEBI
C35127	-0.267	0.765	0.882	0.597	pro-hydroxy-pro	Amino Acid	Urea cycle; Arginine and Proline Metabolism	35127	LC/MS Pos Early	100001167	2128	229.118	18684-24-7	11673055	9847785		HMDB06695
C33969	0.368	-0.352	-0.427	-0.41	stearidonate (18:4n3)	Lipid	Polyunsaturated Fatty Acid (n3 and n6)	33969	LC/MS Neg	100001229	5395	275.202	111174-40-4	5312508	4471933	C16300	HMDB06547	CHEBI:32389
C43374	-0.809	0.258	0.788	0.319	indolin-2-one	Xenobiotics	Food Component/Plant	43374	LC/MS Pos Early	100004318	2575	134.06	59-48-3	321710	284794	C12312		CHEBI:31697
C15679	-0.25	-2	-1.1	-0.894	xanthurenate	Amino Acid	Tryptophan Metabolism	15679	LC/MS Pos Early	100000015	2236	206.045	59-007	5699	5497	C02470	HMDB00881	CHEBI:10072
C34407	-0.262	-1.16	-0.826	-0.726	isovalerylcarnitine	Amino Acid	Leucine, Isoleucine and Valine Metabolism	34407	LC/MS Pos Early	100001393	3085	246.17	31023-24-2	6426851	4932271		HMDB00688	CHEBI:73025
C44876	0.0981	-0.961	-0.81	-0.479	gamma-CEHC	Cofactors and Vitamins	Tocopherol Metabolism	44876	LC/MS Neg	100002094	3843	263.129	178167-75-4	133098	117455		HMDB01931
C42381	0.203	-1.59	-1.38	-0.768	gamma-CEHC glucuronide*	Cofactors and Vitamins	Tocopherol Metabolism	42381	LC/MS Neg	100004243	2500	439.161
C40406	-0.611	0.608	0.627	-0.387	trimethylamine N-oxide	Lipid	Phospholipid Metabolism	40406	LC/MS Pos Early	100003397	2100	76.0757	1184-78-7	1145	1113	C01104	HMDB00925	CHEBI:15724
C52925	-0.0954	1.28	1.79	0.237	phenylacetylglutamate	Amino Acid	Phenylalanine and Tyrosine Metabolism	52925	LC/MS Pos Early	100009045	2357	266.102		11579826	9754592		HMDB59772
C35126	-0.153	0.784	1.13	0.374	phenylacetylglutamine	Amino Acid	Phenylalanine and Tyrosine Metabolism	35126	LC/MS Pos Early	100001417	2145	265.118	28047-15-6	92258	270643	C04148	HMDB06344	CHEBI:17884
C42489	-0.4	0.452	0.589	0.509	2-hydroxydecanoate	Lipid	Fatty Acid, Monohydroxy	42489	LC/MS Neg	100004089	4840	187.134	5393-81-7	21488	20195
C52974	0.268	1.06	1.74	2.07	glycochenodeoxycholate sulfate	Lipid	Primary Bile Acid Metabolism	52974	LC/MS Neg	100006641	4820	263.628
C15506	0.0335	-0.624	-0.367	-0.406	choline	Lipid	Phospholipid Metabolism	15506	LC/MS Pos Early	1256	1961	104.107	67-48-1	305	149278	C00114	HMDB00097	CHEBI:15354
C1549	-0.0102	-3.23	-0.917	-0.72	3-hydroxyisobutyrate	Amino Acid	Leucine, Isoleucine and Valine Metabolism	1549	LC/MS Polar	111	1619.1	103.04	2068-83-9	87	10140307	C06001	HMDB00336	CHEBI:37373
C1806	-0.288	-0.884	-0.533	-0.347	retinol (Vitamin A)	Cofactors and Vitamins	Vitamin A Metabolism	1806	LC/MS Pos Late	498	1636	269.226	68-26-8	445354	393012	C00473	HMDB00305	CHEBI:17336
C1417	-0.122	-0.873	-0.589	-0.464	kynurenate	Amino Acid	Tryptophan Metabolism	1417	LC/MS Neg	98	2224	188.035	492-27-3	3845	3712	C01717	HMDB00715	CHEBI:18344
C32452	-0.271	-0.874	-0.649	-0.476	propionylcarnitine	Lipid	Fatty Acid Metabolism (also BCAA Metabolism)	32452	LC/MS Pos Early	100001162	2590	218.139	17298-37-2	107738	96904	C03017	HMDB00824	CHEBI:28867
C27710	-0.0179	0.2	0.855	0.957	N-acetylglycine	Amino Acid	Glycine, Serine and Threonine Metabolism	27710	LC/MS Neg	100001006	731	116.035	543-24-8	10972	10507		HMDB00532
C40730	-0.666	1.73	0.63	0.0581	imidazole propionate	Amino Acid	Histidine Metabolism	40730	LC/MS Pos Early	100003434	2263	141.066	1074-59-5	70630	63798		HMDB02271
C2132	-0.21	-0.0929	0.61	0.358	citrulline	Amino Acid	Urea cycle; Arginine and Proline Metabolism	2132	LC/MS Pos Early	391	1520	176.103	372-75-8	9750	810	C00327	HMDB00904	CHEBI:16349
C27718	0.1	-0.531	-0.244	-0.105	creatine	Amino Acid	Creatine Metabolism	27718	LC/MS Pos Early	1221	1947	132.077	57-00-1	586	566	C00300	HMDB00064	CHEBI:16919
C42448	-0.275	-1.45	-0.916	-0.884	1-stearoyl-2-oleoyl-GPE (18:0/18:1)	Lipid	Phospholipid Metabolism	42448	LC/MS Pos Late	100001856	2858	746.569
C1587	-0.247	-0.949	-0.564	-0.328	N-acetylleucine	Amino Acid	Leucine, Isoleucine and Valine Metabolism	1587	LC/MS Neg	1082	2400	172.098	1188-21-2	70912	64075	C02710	HMDB11756
C43266	-0.401	-2.52	-0.594	-1.84	2-aminophenol sulfate	Xenobiotics	Chemical	43266	LC/MS Neg	100004322	1677	188.002		181670	158022		HMDB61116
C35482	0.102	-0.985	-0.267	-0.42	2-methylmalonyl carnitine	Lipid	Fatty Acid Synthesis	35482	LC/MS Pos Early	100001596	2440	262.129	149181-64-6	53481628	21403178		HMDB13133
C42574	-0.0596	0.514	2.33	1.06	glycohyocholate	Lipid	Secondary Bile Acid Metabolism	42574	LC/MS Neg	100004083	5020	464.302
C43530	0.0518	1.49	0.664	1.03	N-acetyl-cadaverine	Amino Acid	Lysine Metabolism	43530	LC/MS Pos Early	100002249	2385	145.134	32343-73-0
C12129	-0.197	-0.903	-0.569	-0.327	beta-hydroxyisovalerate	Amino Acid	Leucine, Isoleucine and Valine Metabolism	12129	LC/MS Neg	1442	1027	117.056	625-08-1	69362	62571		HMDB00754	CHEBI:37084
C34035	0.267	-0.108	-0.418	-0.135	linolenate [alpha or gamma; (18:3n3 or 6)]	Lipid	Polyunsaturated Fatty Acid (n3 and n6)	34035	LC/MS Neg	100001337	5450	277.217		5280934	4444437	C06426	HMDB03073	CHEBI:28661
C15443	0.16	-0.469	-0.205	0.183	glucuronate	Carbohydrate	Aminosugar Metabolism	15443	LC/MS Polar	100000257	3233.3	193.035	207300-70-7	444791	58552	C00191	HMDB00127	CHEBI:47953
C48580	0.203	-1.42	-0.15	-1.92	2-acetamidophenol sulfate	Xenobiotics	Drug	48580	LC/MS Neg	100006190	2251	230.013	40712-60-5	181671	158023
C39346	-0.286	-1.89	-0.919	0.336	alpha-CEHC glucuronide*	Cofactors and Vitamins	Tocopherol Metabolism	39346	LC/MS Neg	100003101	2616	453.177	477200-36-5
C38306	0.844	-1.17	-4	-5.51	metformin	Xenobiotics	Drug	38306	LC/MS Pos Early	100002405	2817	130.109	1115-70-4	4091	3949	C07151	HMDB01921	CHEBI:6801
C542	0.336	1.98	0.637	0.894	3-hydroxybutyrate (BHBA)	Lipid	Ketone Bodies	542	LC/MS Polar	254	1443.3	103.04	625-72-9	441	428	C01089	HMDB00357	CHEBI:20067
C48428	-0.293	-2.32	-0.692	-1.21	pyrraline	Xenobiotics	Food Component/Plant	48428	LC/MS Neg	100001767	2304	253.119	74509-14-1		19980286
C40703	-0.13	-2.24	-0.245	-0.953	prolylglycine	Peptide	Dipeptide	40703	LC/MS Pos Early	100003674	2136	173.092	2578-57-6	7408076;6426709	4932143			CHEBI:73594
C52603	-0.242	-1.13	-0.13	0.36	1,2-dilinoleoyl-GPC (18:2/18:2)	Lipid	Phospholipid Metabolism	52603	LC/MS Pos Late	100008903	2006	782.569	998-06-1	5288075	4450312			CHEBI:42027
C40473	-0.57	-1.42	-0.809	-0.733	hydantoin-5-propionic acid	Amino Acid	Histidine Metabolism	40473	LC/MS Polar	100002514	2080	171.041	5624-26-0	782	761	C05565	HMDB01212
C38100	0.607	-2.47	0.47	-0.181	betonicine	Xenobiotics	Food Component/Plant	38100	LC/MS Pos Early	100002153	1012	160.097	515-25-3	164642	144333	C08269	HMDB29412
C36098	-0.587	-2.83	0.228	-1.29	4-vinylphenol sulfate	Xenobiotics	Benzoate Metabolism	36098	LC/MS Neg	100001755	3320	199.007	2628-17-3	6426766	4932200	C05627	HMDB04072
C39379	0.185	2.38	-0.786	-1.1	glycoursodeoxycholate	Lipid	Secondary Bile Acid Metabolism	39379	LC/MS Neg	100002911	5033	448.307	64480-66-6	12310288	19973534		HMDB00708
C43264	0.0763	1.16	-0.401	-0.156	3-hydroxybutyrylcarnitine (1)	Lipid	Fatty Acid Metabolism(Acyl Carnitine)	43264	LC/MS Pos Early	100003926	2400	248.149		53481617			HMDB13127
C47153	0.572	1.85	-0.145	0.711	sphingomyelin (d18:1/24:1, d18:2/24:0)*	Lipid	Sphingolipid Metabolism	47153	LC/MS Pos Late	100005986	3033	813.684	94359-13-4		24846874
C52677	-0.296	-1.09	-0.0147	0.136	1-(1-enyl-palmitoyl)-2-linoleoyl-GPE (P-16:0/18:2)*	Lipid	Plasmalogen	52677	LC/MS Pos Late	100009069	2351	700.528			24769229
C32984	0.0751	-0.531	0.0228	-0.00282	N-alpha-acetylornithine	Amino Acid	Urea cycle; Arginine and Proline Metabolism	32984	LC/MS Pos Early	100000285	2000	175.108	1572591	439232	388369	C00437	HMDB03357	CHEBI:16543
C19265	0.246	-1.18	-0.207	-0.246	1-stearoyl-2-oleoyl-GPS (18:0/18:1)	Lipid	Phosphatidylserine (PS)	19265	LC/MS Pos Late	100000639	3000	790.559		9547087	7826037
C47666	-0.102	-1.6	-1.28	0.899	alpha-CEHC sulfate	Cofactors and Vitamins	Tocopherol Metabolism	47666	LC/MS Neg	100005972	3090	357.101
C37184	0.841	0.00675	0.387	0.637	5alpha-androstan-3alpha,17beta-diol disulfate	Lipid	Steroid	37184	LC/MS Neg	100002017	4275	225.07
C53176	-0.212	-1.72	-0.422	0.553	1-linoleoyl-2-linolenoyl-GPC (18:2/18:3)*	Lipid	Phospholipid Metabolism	53176	LC/MS Pos Late	100009343	1939	780.554			24766802
C22001	0.31	0.352	-0.447	-0.169	3-hydroxyoctanoate	Lipid	Fatty Acid, Monohydroxy	22001	LC/MS Neg	100000773	3446	159.103	88930-08-9	26613	24791		HMDB01954	CHEBI:37098
C33009	-0.226	-0.982	-0.227	-0.599	homostachydrine*	Xenobiotics	Food Component/Plant	33009	LC/MS Pos Early	100001550	1750	158.118	1195-94-4	441447	390180	C08283	HMDB33433
C47101	-0.135	-0.72	0.014	-0.499	N-methylpipecolate	Xenobiotics	Chemical	47101	LC/MS Pos Early	100005383	1932	144.102	41447-17-0	11862129;11286529	9461516
C32197	-0.0468	-0.447	-0.599	-0.531	3-(4-hydroxyphenyl)lactate	Amino Acid	Phenylalanine and Tyrosine Metabolism	32197	LC/MS Neg	240	1379	181.051	6482-98-0	9378	9010	C03672	HMDB00755
C46225	-0.468	0.317	1.01	0.578	pyroglutamine*	Amino Acid	Glutamate Metabolism	46225	LC/MS Pos Early	100001540	1900	129.066	2353-44-8	134508	118562
C27672	-0.748	-0.0969	0.166	-0.0192	3-indoxyl sulfate	Amino Acid	Tryptophan Metabolism	27672	LC/MS Neg	100000467	2222.2	212.002	2642-37-7	10258	9840		HMDB00682	CHEBI:43355
C18467	0.476	-0.127	-0.366	-0.431	eicosapentaenoate (EPA; 20:5n3)	Lipid	Polyunsaturated Fatty Acid (n3 and n6)	18467	LC/MS Neg	2050	5450	301.217	10-2005-9;10417-94-4	446284	393682	C06428	HMDB01999	CHEBI:28364
C48698	-0.832	-0.128	0.0965	-0.0609	6-hydroxyindole sulfate	Xenobiotics	Chemical	48698	LC/MS Neg	100006260	2498	212.002
C48441	0.16	-0.00535	-0.439	-0.491	4-hydroxychlorothalonil	Xenobiotics	Chemical	48441	LC/MS Neg	100006082	4427	244.908	28343-61-5	34217	31530
C52453	-0.138	-0.466	0.185	0.571	1-oleoyl-2-linoleoyl-GPC (18:1/18:2)*	Lipid	Phospholipid Metabolism	52453	LC/MS Pos Late	100008981	2165	784.585
C43255	-0.945	-1.02	-0.0935	0.188	N-acetyl-1-methylhistidine*	Amino Acid	Histidine Metabolism	43255	LC/MS Pos Early	100004299	2100	212.103
C37211	0.0856	-0.389	-0.758	-0.189	4-androsten-3beta,17beta-diol monosulfate (1)	Lipid	Steroid	37211	LC/MS Neg	100002028	4500	369.174	521-17-5				HMDB03818	CHEBI:2710
C37192	0.361	-0.205	-0.658	-0.523	5alpha-androstan-3beta,17beta-diol monosulfate (2)	Lipid	Steroid	37192	LC/MS Neg	100002024	4685	371.19
C37186	0.334	-0.282	-0.764	-0.477	5alpha-androstan-3alpha,17beta-diol monosulfate (1)	Lipid	Steroid	37186	LC/MS Neg	100002018	4925	371.19
C41220	-0.291	-0.232	-0.105	0.171	2-stearoyl-GPE (18:0)*	Lipid	Lysolipid	41220	LC/MS Neg	100003901	6350	480.31			24769218
C52281	-0.00206	-0.166	-0.761	-0.492	2-hydroxybutyrate/2-hydroxyisobutyrate	Amino Acid	Methionine, Cysteine, SAM and Taurine Metabolism	52281	LC/MS Polar	100008928	1258	103.04
C37207	0.115	-0.344	-0.935	-0.241	4-androsten-3alpha,17alpha-diol monosulfate (2)	Lipid	Steroid	37207	LC/MS Neg	100002026	4712	369.174
C15958	0.359	1.7	2.02	0.98	phenylacetate	Amino Acid	Phenylalanine and Tyrosine Metabolism	15958	LC/MS Neg	100000011	2150	135.045	103-82-2	999	10181341	C07086	HMDB00209	CHEBI:30745
C15749	-1.55	-0.219	0.857	0.8	3-phenylpropionate (hydrocinnamate)	Amino Acid	Phenylalanine and Tyrosine Metabolism	15749	LC/MS Neg	100000010	2860	149.061	501-52-0	107	10181339	C05629	HMDB00764
C1512	-0.119	-1.26	-0.663	-0.669	picolinate	Amino Acid	Tryptophan Metabolism	1512	LC/MS Pos Early	1022	910	124.039	98-98-6	1018	993	C10164	HMDB02243	CHEBI:28747
C32390	-0.0479	-0.902	-0.511	-0.39	N-acetyltyrosine	Amino Acid	Phenylalanine and Tyrosine Metabolism	32390	LC/MS Neg	100001104	1680	222.077	537-55-3	68310	61606		HMDB00866
C32553	-0.346	0.641	0.189	0.558	phenol sulfate	Amino Acid	Phenylalanine and Tyrosine Metabolism	32553	LC/MS Neg	100001510	2156	172.991	937-34-8	74426	67018	C02180	HMDB60015	CHEBI:27905
C45951	-0.211	-0.888	-0.436	-0.217	1-linolenoyl-GPC (18:3)*	Lipid	Lysolipid	45951	LC/MS Pos Late	100005350	1422	518.324
C38637	-1.19	-0.241	1.15	1.36	cinnamoylglycine	Xenobiotics	Food Component/Plant	38637	LC/MS Neg	100002253	3127	204.067	16534-24-0	709625	618829		HMDB11621
C48841	-0.315	0.91	1.85	-0.213	p-cresol-glucuronide*	Amino Acid	Phenylalanine and Tyrosine Metabolism	48841	LC/MS Neg	100006191	2420	283.082	17680-99-8	154035	135751		HMDB11686
C36103	-0.299	0.314	1.17	-0.11	p-cresol sulfate	Amino Acid	Phenylalanine and Tyrosine Metabolism	36103	LC/MS Neg	100001315	2890	187.007	3233-57-7	4615423	3806480	C01468	HMDB11635	CHEBI:82914
C21134	-0.0868	0.763	0.306	0.704	adipate	Lipid	Fatty Acid, Dicarboxylate	21134	LC/MS Polar	100000863	3000	145.051	124-04-9	196	191	C06104	HMDB00448	CHEBI:30832
C48434	-0.648	-1.44	-0.875	-0.025	N-acetylcitrulline	Amino Acid	Urea cycle; Arginine and Proline Metabolism	48434	LC/MS Neg	100001577	940	216.099	33965-42-3	656979	571213	C15532	HMDB00856
C22053	0.174	0.0502	-0.441	-0.19	3-hydroxydecanoate	Lipid	Fatty Acid, Monohydroxy	22053	LC/MS Neg	100000997	4634.7	187.134	5561-87-5	26612	24790		HMDB02203
C33947	-0.101	-0.778	-0.206	0.0778	gamma-glutamyltryptophan	Peptide	Gamma-glutamyl Amino Acid	33947	LC/MS Neg	100001295	1960	332.125	66471-20-3	3989307	2302065		HMDB29160
C37097	0.245	-1.14	1.22	0.195	tryptophan betaine	Amino Acid	Tryptophan Metabolism	37097	LC/MS Pos Early	100001743	2673	247.144	20671-76-5	442106	390633	C09213	HMDB61115
C39831	-0.573	-1.29	-0.522	-0.229	eicosanodioate	Lipid	Fatty Acid, Dicarboxylate	39831	LC/MS Neg	100002951	5200.9	341.27	2424-92-2	75502	68030
C18394	-0.273	-1.98	0.213	0.516	theophylline	Xenobiotics	Xanthine Metabolism	18394	LC/MS Pos Early	100000437	1870	181.072	58-55-9	2153	2068	C07130	HMDB01889	CHEBI:28177
C18254	-0.348	-1.87	0.00122	0.32	paraxanthine	Xenobiotics	Xanthine Metabolism	18254	LC/MS Pos Early	100000453	1810	181.072	611-59-6	4687	4525	C13747	HMDB01860	CHEBI:25858
C44656	-0.198	-0.906	-0.498	-0.403	isovalerate	Amino Acid	Leucine, Isoleucine and Valine Metabolism	44656	LC/MS Neg	100000708	1564	101.061	503-74-2	10430	10001	C08262	HMDB00718
C52437	0.0952	0.855	0.123	0.25	sphingomyelin (d18:2/24:1, d18:1/24:2)*	Lipid	Sphingolipid Metabolism	52437	LC/MS Pos Late	100008957	2635	811.669

## Sheet: fig3a
pwy.nm	NGenes	p	FDR	nlog10pv
Phospholipid Biosynthesis	4	2e-05	0.00117	4.69897
Valine, Leucine and Isoleucine Degradation	15	3.5e-05	0.00117	4.45593
Beta-Alanine Metabolism	10	8e-05	0.00186	4.09691
Histidine Metabolism	10	0.000155	0.00274	3.80967
Retinol Metabolism	6	0.00039	0.00558	3.40894

## Sheet: fig3b
name	z	annot
CHEBI:15354	-6.132	choline
CHEBI:15978	-0.8472	glycerol 3-phosphate
CHEBI:16436		Citicoline
CHEBI:18132	-2.656	choline phosphate
CHEBI:15799	1.534	1-palmitoyl-GPA (16:0)

## Sheet: fig5a
name	z	annot
CHEBI:16958	-0.09345	beta-alanine
CNDP1	-5.931	CNDP1
CHEBI:17568	-2.187	uracil
CHEBI:17053	-1.304	aspartate
CHEBI:15971	-4.694	histidine
CHEBI:27596	0.569	1-methylhistidine
CHEBI:15901		Dihydrouracil
CHEBI:18261	0.6473	3-ureidopropionate
CHEBI:7916	2.586	pantothenate

## Sheet: fig5d_log2
Subject_Mo	CNDP1
FILMS_0	3.22655
FOGGY_0	2.02932
NURSE_0	3.22116
GLASS_0	2.86703
HUMAN_0	3.48654
MAGIC_0	4.88747
SCOPE_0	4.00183
RELIC_0	2.52769
PATCH_0	5.15471
FILMS_3	2.25769
FOGGY_3	4.14182
NURSE_3	5.25378
GLASS_3	3.27453
HUMAN_3	4.95909
MAGIC_3	1.00395
SCOPE_3	1.12344
RELIC_3	3.68361
PATCH_3	2.53902
FILMS_12	3.79439
FOGGY_12	3.23729
NURSE_12	4.91158
GLASS_12	4.00961
HUMAN_12	3.76447
MAGIC_12	2.92269
SCOPE_12	2.50288
RELIC_12	3.7942
PATCH_12	3.64088
FILMS_24	2.13352
FOGGY_24	4.22489
SCOPE_24	3.97045
RELIC_24	2.61897
MAGIC_36	2.48827
RELIC_36	3.30302
ELBOW_0	3.7518
JUROR_0	2.70463
POETS_0	3.68155
RODEO_0	3.42455
IMAGE_0	3.51095
LILAC_0	3.37669
QUART_0	3.76155
ELBOW_3	3.69181
JUROR_3	1.71073
POETS_3	3.80177
RODEO_3	3.1639
IMAGE_3	2.12581
LILAC_3	2.82397
QUART_3	3.6054
ELBOW_12	3.35344
JUROR_12	2.63653
POETS_12	3.5156
RODEO_12	3.1276
IMAGE_12	3.37925
LILAC_12	2.4699
QUART_12	3.44666
ELBOW_24	4.15359
JUROR_24	3.22523
POETS_24	3.45395
RODEO_24	3.4756
IMAGE_24	3.8878
LILAC_24	3.49456
QUART_24	2.52296
ELBOW_36	0.640503
JUROR_36	2.3837
POETS_36	4.22364
RODEO_36	2.70463
IMAGE_36	3.88425
LILAC_36	3.86634
QUART_36	3.65663
TOPAZ_0	4.30518
TOPAZ_3	4.62601
VISTA_0	0.604911
VIDEO_0	2.20879
VISTA_3	1.54948
VIDEO_3	1.04444
VISTA_12	1.84492
VISTA_36	2.11646
SHAWL_0	4.23552
SHAWL_3	2.48093
SHAWL_12	1.92039
TOPAZ_12	4.23198

## Sheet: fig6
Subject	Delta_log2_abundance	Delta_a1c	Arm	Analyte
RADIO	-0.721	-2	DWM	GHR
FLAGS	-0.458	-0.4	RYGB	GHR
REMIX	-0.58	-1.1	RYGB	GHR
BLUSH	-0.641	1	RYGB	GHR
TANGO	-0.377	-2	DWM	GHR
LILAC	-0.668	-1.7	RYGB	GHR
JUROR	-0.748	-1.3	DWM	GHR
SCOPE	-0.756	-3.6	RYGB	GHR
XEROX	-0.469	-1.2	RYGB	GHR
ELBOW	-0.686	-0.9	DWM	GHR
VIDEO	-0.462	-3.5	RYGB	GHR
LASSO	0.153	-0.7	DWM	GHR
INTRO	0.602	4.4	DWM	GHR
RODEO	-0.0121	-0.7	DWM	GHR
HUMOR	-0.0867	-0.8	RYGB	GHR
KAYAK	-0.358	-0.6	RYGB	GHR
FOGGY	-0.325	2.1	DWM	GHR
LAKES	-0.766	-1.6	RYGB	GHR
RELIC	-0.854	-3	RYGB	GHR
VISTA	-0.95	-2.8	RYGB	GHR
NURSE	-0.0474	2.3	DWM	GHR
GLASS	-0.0456	0	DWM	GHR
SHAWL	-0.927	-1.1	RYGB	GHR
QUART	-0.703	-5.7	RYGB	GHR
VENUE	-0.681	-2	RYGB	GHR
MAGIC	-0.951	-2.3	RYGB	GHR
HUMAN	-0.184	-0.6	DWM	GHR
ORBIT	-0.564	-2.5	DWM	GHR
POETS	-0.503	-1.6	DWM	GHR
FILMS	0.204	1.4	DWM	GHR
IVORY	-0.52	-2.9	DWM	GHR
WALTZ	-0.358	-0.4	DWM	GHR
PATCH	-0.643	-1.6	RYGB	GHR
IMAGE	-0.449	-0.5	RYGB	GHR
DAISY	-0.169	-1.3	DWM	GHR
FENCE	-0.766	-2.2	RYGB	GHR
EAGLE	0.257	1.6	DWM	GHR
RADIO	-0.238	-2	DWM	Retinol
FLAGS	-0.146	-0.4	RYGB	Retinol
REMIX	-0.779	-1.1	RYGB	Retinol
BLUSH	-1.16	1	RYGB	Retinol
TANGO	0.0419	-2	DWM	Retinol
LILAC	-0.689	-1.7	RYGB	Retinol
JUROR	-0.155	-1.3	DWM	Retinol
SCOPE	-0.52	-3.6	RYGB	Retinol
XEROX	-0.467	-1.2	RYGB	Retinol
ELBOW	-0.0601	-0.9	DWM	Retinol
VIDEO	-0.637	-3.5	RYGB	Retinol
LASSO	0.0772	-0.7	DWM	Retinol
INTRO	-0.646	4.4	DWM	Retinol
RODEO	-0.347	-0.7	DWM	Retinol
HUMOR	-0.445	-0.8	RYGB	Retinol
KAYAK	-0.65	-0.6	RYGB	Retinol
FOGGY	-0.316	2.1	DWM	Retinol
LAKES	-0.242	-1.6	RYGB	Retinol
RELIC	-0.299	-3	RYGB	Retinol
VISTA	-0.733	-2.8	RYGB	Retinol
NURSE	0.0245	2.3	DWM	Retinol
SHAWL	-0.721	-1.1	RYGB	Retinol
VENUE	-0.703	-2	RYGB	Retinol
MAGIC	-0.725	-2.3	RYGB	Retinol
HUMAN	-0.129	-0.6	DWM	Retinol
ORBIT	0.147	-2.5	DWM	Retinol
POETS	0.0241	-1.6	DWM	Retinol
FILMS	0.175	1.4	DWM	Retinol
IVORY	0.148	-2.9	DWM	Retinol
WALTZ	0.00945	-0.4	DWM	Retinol
PATCH	-0.981	-1.6	RYGB	Retinol
IMAGE	-1.52	-0.5	RYGB	Retinol
DAISY	-0.0276	-1.3	DWM	Retinol
FENCE	-0.771	-2.2	RYGB	Retinol
EAGLE	-0.125	1.6	DWM	Retinol

## Sheet: fig7b
Ghr (liver)
	Liver sample 1	Liver sample 2	Liver sample 3	Liver sample 4	Liver sample 5	Liver sample 6	Liver sample 7	Liver sample 8	Liver sample 9	Liver sample 10	Liver sample 11	Liver sample 12	Liver sample 13	Liver sample 14	Liver sample 15
Sham	0.97	1.22	0.81	1.06	1.36	1.12	0.93	0.78	0.68	1.5	1.27	1.47	1.05	0.47	0.94
	Liver sample 1	Liver sample 2	Liver sample 3	Liver sample 4	Liver sample 5	Liver sample 6	Liver sample 7	Liver sample 8	Liver sample 9	Liver sample 10	Liver sample 11	Liver sample 12	Liver sample 13
VSG	0.66	1.22	0.77	1.04	0.53	0.95	0.36	0.9	0.66	1.04	0.65	0.57	0.75

## Sheet: fig7c
Ghr
	Well 1	Well 2	Well 3	Well 4	Well 5	Well 6
NT-ctrl	1.02856	1.09407	0.92256	0.954757	0.989004	1.0201
	Well 1	Well 2	Well 3	Well 4	Well 5	Well 6
si-GHR	0.0861203	0.0961093	0.103236	0.0940068	0.081026	0.0703456

[truncated: 11 more sheets: fig7d, fig7e, fig7f, fig7g, figS1a, figS1b, figS2b_log2, figS3c_log2, figS3d_log2, figS4b_log2, figS4c_log2]
